# Supplementary material for: Influence of Proteome Profiles and Intracellular Drug Exposure on Differences in CYP Activity in Donor-Matched Human Liver Microsomes and Hepatocytes
Source: Mol Pharm. 2021 Mar 19;18(4):1792–805. doi: 10.1021/acs.molpharmaceut.1c00053 (PMC8041379; doi:10.1021/acs.molpharmaceut.1c00053)
Supplement: Supplementary file 2 — mp1c00053_si_002.xlsx [file mp1c00053_si_002.xlsx]

## Sheet: Description
Protein concentrations quantified in human liver homogenate, hepatocytes, microsomes, and low-speed centrifugation pellet from 15 matched donors.
Protein concentrations
Calculated with 'Total Protein Approach'	Wiśniewski, J.R., and Rakus, D. (2014). Multi-enzyme digestion FASP and the ‘Total Protein Approach’-based absolute quantification of the Escherichia coli proteome. Journal of Proteomics 109, 322-331
Unit: fmol/µg protein
Hepatocytes	Human hepatocytes from 15 donors
Homogenate	Human liver homogenates from 15 donors
Microsomes	Human liver microsomes from 15 donors
DiscardPellet	Human liver microsomes from 5 of the 15 donors

## Sheet: Hepatocytes
Gene.names	Majority.protein.IDs	Mol.weight	Razor_unique.peptides	Razor_unique.peptides.1.Hepatocyte	Razor_unique.peptides.2.Hepatocyte	Razor_unique.peptides.3.Hepatocyte	Razor_unique.peptides.4.Hepatocyte	Razor_unique.peptides.5.Hepatocyte	Razor_unique.peptides.6.Hepatocyte	Razor_unique.peptides.7.Hepatocyte	Razor_unique.peptides.8.Hepatocyte	Razor_unique.peptides.9.Hepatocyte	Razor_unique.peptides.10.Hepatocyte	Razor_unique.peptides.11.Hepatocyte	Razor_unique.peptides.12.Hepatocyte	Razor_unique.peptides.13.Hepatocyte	Razor_unique.peptides.14.Hepatocyte	Razor_unique.peptides.15.Hepatocyte	Concentration.1.Hepatocyte	Concentration.2.Hepatocyte	Concentration.3.Hepatocyte	Concentration.4.Hepatocyte	Concentration.5.Hepatocyte	Concentration.6.Hepatocyte	Concentration.7.Hepatocyte	Concentration.8.Hepatocyte	Concentration.9.Hepatocyte	Concentration.10.Hepatocyte	Concentration.11.Hepatocyte	Concentration.12.Hepatocyte	Concentration.13.Hepatocyte	Concentration.14.Hepatocyte	Concentration.15.Hepatocyte
A1BG	P04217;P04217-2;M0R009	54.253	16	14	14	13	12	13	12	13	8	12	14	14	16	14	12	14	1.56847	1.39635	1.15669	0.843193	1.03693	1.66369	1.91694	1.86363	1.95318	1.38438	0.826521	1.6741	0.710329	1.74437	1.07575
A1CF	Q9NQ94;Q9NQ94-2;F8W9F8;Q9NQ94-6;Q9NQ94-3;Q9NQ94-4;Q9NQ94-5;Q5T0W7	65.202	28	26	24	23	18	25	22	23	16	19	24	19	24	21	21	25	1.80354	2.0739	2.24576	1.4317	1.80328	1.73248	1.47564	2.13779	1.76157	1.72493	1.89302	2.19708	1.72365	1.66544	1.6271
A2M	P01023	163.29	48	30	37	32	32	36	36	39	32	38	32	22	40	30	33	37	0.785903	1.12139	0.623703	0.254695	0.425875	0.61389	1.17663	1.35795	1.35902	0.709064	0.138587	0.810244	0.339051	0.57257	0.635427
AAAS	Q9NRG9-2;Q9NRG9;F8VZ44;H3BU82	55.813	7	5	5	6	5	5	6	5	5	3	5	6	6	5	4	5	0.125977	0.0846505	0.109605	0.0805162	0.0907103	0.103778	0.0942536	0.236052	0.0950822	0.0872707	0.127381	0.126477	0.066381	0.10017	0.142497
AADAC	P22760	45.733	26	24	23	24	24	24	23	24	16	22	21	24	25	24	23	25	5.49768	10.3513	14.9038	15.3134	15.4555	12.6733	12.8632	9.53083	13.7267	6.68061	9.60904	12.3383	14.7436	16.7736	23.8563
AADAT	Q8N5Z0;Q8N5Z0-2	47.351	19	17	15	18	17	17	17	16	14	14	16	17	16	18	15	19	1.90738	2.34674	7.79849	3.70922	4.82259	5.95402	2.7628	3.97191	1.7015	3.67572	1.86128	1.36438	2.82826	4.25612	3.30018
AAMDC	E9PR47;Q9H7C9;E9PNP3;E9PIQ4	17.937	5	3	1	4	5	3	3	5	5	4	5	5	3	3	3	4	0.23964	0.0388533	0.319828	0.730368	0.428903	0.926916	0.957463	1.28561	0.646715	0.937863	0.929798	0.355342	0.507929	0.635064	0.897722
AARS	P49588;P49588-2	106.81	47	42	38	40	41	39	43	42	29	35	39	41	43	42	38	44	4.25284	3.83863	4.14901	4.18891	3.30113	4.68714	4.24437	3.61148	3.62025	3.36636	4.16476	4.79501	3.55655	4.03039	3.59953
AAMP	C9JG97;C9JEH3;Q13685;H7C0R2;C9JTS3	44.693	2	1	1	1	2	1	2	2	1	1	2	1	0	1	2	2	0.059851	0.0416406	0.0483822	0.0444761	0.0237634	0.0732882	0.0426963	NA	0.0307584	0.0875293	0.0189199	NA	0.0579847	0.0708252	0.0554869
AAR2	A2A2Q9;Q9Y312	45.034	2	2	1	0	2	1	1	1	0	1	1	2	1	1	1	1	0.0802901	0.023724	NA	0.0287301	0.0166061	0.00964804	0.0505728	NA	0.0339581	0.0153321	0.087916	0.0628371	0.0278057	0.0179045	0.0252127
AARS2	Q5JTZ9	107.34	18	16	15	14	13	14	14	16	10	13	14	11	13	14	13	16	0.248029	0.181731	0.120621	0.171786	0.12835	0.171014	0.226983	0.160315	0.142522	0.164443	0.122657	0.153404	0.161683	0.167531	0.203488
AASDHPPT	Q9NRN7;E9PLW6	35.776	9	7	4	6	6	4	5	7	0	5	4	4	5	7	5	6	0.156242	0.139528	0.197707	0.169112	0.121354	0.169002	0.170601	NA	0.100193	0.0979232	0.117927	0.117673	0.208307	0.161711	0.127909
AASS	Q9UDR5;F8WAH1	102.13	52	47	44	46	45	42	44	49	35	44	42	46	48	43	41	46	4.11806	4.27237	7.35598	5.9384	5.71949	5.77526	6.5341	3.12966	4.38006	4.94945	3.96302	3.91261	7.54027	3.29088	5.92908
ABAT	H3BRN4;P80404;H3BNQ7	58.14	41	37	37	33	36	36	34	34	33	31	36	33	39	36	35	41	45.9368	48.9167	60.4069	53.2096	45.3473	62.4827	60.8971	35.4698	64.9715	68.0328	36.908	49.6657	49.7086	48.7272	78.5096
ABCA6	Q8N139	184.28	41	33	32	33	32	34	35	32	25	31	29	35	38	33	31	28	0.653691	0.592435	0.858311	0.604225	0.667409	0.973106	0.63272	0.706382	0.711728	0.502346	0.686036	0.787019	0.823766	0.754177	0.349256
ABCA10	Q8WWZ4-2;Q8WWZ4;E5RFN6	173.28	2	1	0	0	0	1	1	1	0	0	0	1	1	1	1	1	0.00468389	NA	NA	NA	NA	0.00785002	0.0054499	NA	NA	NA	0.00549406	0.00630694	0.00607978	0.00588289	0.00548159
ABCA8	A0A0A0MSU4;O94911-3;O94911	183.06	19	9	15	14	14	16	13	11	12	11	9	12	14	14	9	12	0.0691535	0.113538	0.109069	0.102931	0.137229	0.0914009	0.0902348	0.10193	0.0843415	0.0379326	0.0729665	0.169958	0.22498	0.0393323	0.0578698
ABCB1	P08183-2;P08183	134.03	25	24	19	14	15	12	18	19	13	15	15	17	19	18	15	16	0.576918	0.238572	0.134957	0.170314	0.0844435	0.328917	0.31791	0.167976	0.253181	0.107228	0.294262	0.335034	0.191451	0.183632	0.135857
ABCB10	Q9NRK6	79.147	19	13	18	17	15	15	14	14	9	14	15	17	16	11	15	15	0.370755	0.470932	0.323057	0.429777	0.359493	0.405632	0.304825	0.170994	0.33273	0.332275	0.381749	0.521171	0.247462	0.416192	0.374129
ABCB11	O95342	146.41	49	39	38	36	39	38	44	38	30	36	37	37	38	37	39	40	1.73504	0.886876	0.953791	1.42228	0.997276	1.70957	0.999559	1.09686	0.872469	1.14423	1.18822	0.731858	1.0733	1.3854	1.03561
ABCB4	P21439-3;P21439-2;P21439	135.26	9	9	7	7	8	7	6	5	6	8	6	7	9	7	7	3	0.333191	0.0936442	0.0819802	0.105382	0.068445	0.173616	0.0703455	0.0623855	0.173231	0.0411989	0.175584	0.177625	0.0818492	0.116867	0.015406
ABCB6	Q9NP58-4;Q9NP58;H7BXK9	88.598	12	11	7	8	7	8	8	11	5	8	6	8	11	11	11	11	0.292519	0.0720249	0.138445	0.0889379	0.0951764	0.113582	0.161418	0.0562335	0.121386	0.0601377	0.137233	0.131134	0.179665	0.105011	0.240937
ABCB7	O75027;O75027-2;B4DGL8;A0A087WW65;O75027-3	82.64	18	15	15	15	15	14	16	14	11	16	17	14	15	12	14	14	0.494414	0.392202	0.397753	0.347176	0.38769	0.58121	0.477498	0.401426	0.566307	0.533217	0.498527	0.398144	0.3286	0.459272	0.336818
ABCB8	Q9NUT2-5;Q9NUT2-4;Q9NUT2-2;Q9NUT2;Q9NUT2-3	59.382	13	12	12	10	12	10	9	10	8	12	9	10	11	9	9	10	0.41694	0.392014	0.322481	0.366945	0.346178	0.27525	0.380857	0.390587	0.539018	0.218293	0.712283	0.445795	0.180994	0.310491	0.321162
ABCC2	Q92887	174.21	31	29	21	25	25	23	25	28	14	24	20	23	22	23	25	24	0.571131	0.259087	0.370546	0.307415	0.311294	0.443715	0.498318	0.184107	0.299667	0.204046	0.446618	0.304727	0.398773	0.493592	0.327609
ABCC3	O15438;O15438-4;O15438-2	169.34	17	13	16	15	12	13	17	12	10	13	11	14	14	16	12	7	0.204393	0.12605	0.126228	0.118659	0.0889897	0.216099	0.170176	0.077297	0.15448	0.0790268	0.167738	0.156276	0.123915	0.0940315	0.0255966
ABCC6	A0A0G2JMG3;O95255	164.81	41	35	31	29	28	29	28	32	27	30	30	34	36	29	30	30	2.9267	1.18642	1.7928	0.882351	1.08072	1.74249	1.72946	0.704825	1.70623	1.26493	1.56454	1.45041	1.09906	1.16629	1.32909
ABCD1	P33897	82.936	5	5	4	4	5	4	5	4	3	5	4	3	5	5	4	4	0.0846171	0.0391824	0.0521182	0.0585159	0.04598	0.0632488	0.0325515	0.050093	0.069053	0.055171	0.0534213	0.0388818	0.052329	0.0681178	0.0367434
ABCD3	P28288;P28288-2	75.475	36	32	26	28	27	28	27	30	21	28	27	33	32	31	28	31	9.16074	6.86411	6.68337	6.54412	6.24409	6.80109	6.54698	4.79791	8.27856	5.55972	8.07078	7.85523	5.33349	6.39256	7.38044
ABCD4	O14678;G3V4U7	68.597	10	9	6	7	7	5	8	8	6	6	6	7	6	6	9	7	0.20548	0.137177	0.171738	0.141343	0.0476565	0.280845	0.125279	0.0999967	0.157008	0.0800415	0.0764241	0.0489826	0.0856913	0.150008	0.149259
ABCE1	P61221;D6R9I9	67.314	19	15	14	15	15	15	14	13	12	15	15	15	17	15	14	14	0.720617	0.749011	0.740298	0.710341	0.8112	0.750936	0.582207	0.879425	0.765344	0.98402	0.765017	0.768531	0.869392	0.827249	0.467085
ABCF1	Q8NE71;Q8NE71-2;H0YGW7	95.925	22	20	14	15	15	17	19	18	11	16	13	17	18	17	17	17	0.605213	2.88267	0.36331	0.34442	0.345599	0.514121	0.494799	0.256017	0.386195	0.313244	0.467023	0.380199	0.375958	0.415851	0.366189
ABCF3	Q9NUQ8-2;Q9NUQ8	78.983	14	9	7	9	10	9	9	7	10	12	10	5	7	10	9	8	0.18367	0.132963	0.214696	0.160845	0.171927	0.118927	0.120834	0.151342	0.24392	0.155038	0.0789996	0.0962461	0.133117	0.140612	0.0889098
ABCG8	Q9H221-2;Q9H221	75.591	5	4	4	4	3	4	4	3	1	4	3	5	3	3	3	3	0.0348367	0.0260958	0.0333146	0.0249996	0.0301071	0.0393395	0.0290755	0.00224483	0.0403297	0.0183512	0.0498863	0.0298249	0.0232432	0.0257091	0.0218033
ABHD10	Q9NUJ1;Q9NUJ1-2	33.932	16	11	13	13	12	12	12	13	9	10	12	12	16	14	11	14	2.18033	3.78643	4.60012	3.60616	5.61393	4.25313	2.59163	2.85414	2.85355	3.11259	2.9431	5.35258	3.57026	3.19261	5.7728
ABHD11	Q8NFV4;Q8NFV4-4;Q8NFV4-6	34.69	10	8	9	9	9	8	8	9	6	8	10	9	9	5	6	9	0.275894	0.40559	0.530276	0.540445	0.65187	0.473491	0.803876	0.607479	0.348483	0.69235	0.553567	0.695317	0.248999	0.489105	0.594501
ABHD12	Q8N2K0;Q8N2K0-2;Q8N2K0-3;I3L294;I3L1V0	45.096	6	5	5	5	5	5	4	3	3	6	4	5	4	5	5	4	0.153943	0.0576097	0.0520905	0.0928744	0.0606491	0.0461659	0.0343785	0.0777471	0.0873142	0.0922975	0.0992064	0.150165	0.0762682	0.0741237	0.0458127
ABHD14B	Q96IU4;F8W9U3;B4DQI4	22.345	12	11	12	12	12	11	11	11	9	11	12	11	11	12	12	11	37.6617	53.4156	50.1441	44.8981	24.9672	41.4481	45.9041	48.5134	46.5062	45.5077	42.995	43.7939	36.6767	47.9434	48.3839
ABHD15	Q6UXT9	51.771	11	9	11	8	7	5	7	7	5	7	7	7	9	5	4	7	0.774325	0.781945	0.32563	0.303148	0.168151	0.167783	0.445831	0.283151	0.323519	0.206623	0.278935	0.51504	0.272267	0.3307	0.280312
ABHD16A	A0A0G2JJD3;O95870;O95870-2	67.518	16	13	10	12	11	12	12	12	7	11	10	10	12	6	10	12	0.854983	0.300891	0.369824	0.334843	0.350572	0.456861	0.518194	0.218323	0.450772	0.277463	0.380181	0.421404	0.174062	0.283858	0.4558
ABHD2	P08910;H3BMT2;H3BUZ6	48.314	9	3	8	6	7	5	6	6	6	5	4	8	5	5	4	3	0.14592	0.227477	0.147374	0.23082	0.0946262	0.106053	0.213837	0.207229	0.145203	0.050366	0.279473	0.060561	0.118845	0.0623169	0.0290701
ABHD17B	Q5VST6;Q5VST6-2	32.214	2	2	0	0	0	0	0	2	0	0	0	2	1	1	1	0	0.0538162	NA	NA	NA	NA	NA	0.0420454	NA	NA	NA	0.0449891	0.0359137	0.0158788	0.00520679	NA
ABHD5	Q8WTS1;H7BZY9	39.095	5	2	4	3	2	2	2	2	1	3	3	4	3	4	4	1	0.1958	3.14196	1.00266	0.0455851	0.0223181	0.0305008	0.0696668	0.00450072	0.782221	1.19041	0.147635	1.3908	0.673554	0.797659	0.0115185
ABHD3	Q8WU67;J3KTE1	46.008	2	1	1	2	1	2	1	0	1	2	1	1	1	1	2	1	0.00660353	0.0499342	0.0940789	0.0309815	0.0247357	0.0507569	NA	0.0504924	0.0828788	0.0438998	0.0316617	0.0376405	0.0212393	0.0794841	NA
ABHD6	Q9BV23;A0A087X2C5	38.33	8	6	7	7	7	7	7	6	5	7	7	7	6	5	7	5	0.608053	0.508452	0.512175	0.560743	0.69162	0.899065	0.653767	0.40763	0.788445	0.544769	0.704406	0.543073	0.48472	0.626114	0.234387
ABI1;ABI2	B6VEX4;A0A0A0MRT6;Q8IZP0-10;Q8IZP0-8;Q8IZP0-7;Q8IZP0-2;Q8IZP0-4;Q8IZP0-3;Q8IZP0-5;Q8IZP0-6;Q8IZP0-9;Q8IZP0-12;Q8IZP0;E9PEZ7;E7EW77;E7EP65;A0A0C4DG21;F8WAL6;Q9NYB9-2;Q9NYB9-4;Q9NYB9	43.294	3	3	2	2	2	2	2	2	2	2	2	2	2	2	2	3	0.119367	0.134431	0.12778	0.08344	0.116944	0.0767556	0.134308	0.0896237	0.104159	0.0723017	0.0701656	0.174686	0.159108	0.111175	0.162118
ABLIM1	F8W8M4;A0A0A0MRL6;O14639-2;O14639-6;O14639;J3QSX6;O14639-4;O14639-3;O14639-5	81.104	9	7	4	4	4	3	4	6	3	6	1	4	7	5	4	8	0.127841	0.0446537	0.0629808	0.0786107	0.0689252	0.0556538	0.101212	0.0326463	0.0709389	0.0147056	0.08367	0.130979	0.0763188	0.0775239	0.105385
ABLIM3	A0A0C4DGA7;O94929-3;O94929;O94929-2	74.167	10	8	9	8	7	7	10	9	7	9	8	9	8	7	8	5	0.234596	0.943261	0.199805	0.229984	1.37432	0.395358	1.14266	0.325757	0.297304	0.179934	1.94989	0.546565	0.527871	2.81394	0.0740507
ABRACL	Q9P1F3	9.0564	3	2	2	2	2	3	3	3	1	2	2	3	3	3	3	3	1.13907	1.37317	2.14209	1.01428	3.65855	1.8158	1.80231	0.0359422	0.957055	1.54173	0.817998	2.0061	0.843598	1.97904	1.25807
ACAA1	P09110;C9JDE9;H7C131;P09110-2;H0Y4D4	44.292	23	21	23	22	23	22	21	21	15	18	21	22	23	23	20	23	32.4904	39.6874	32.9358	34.2154	38.9641	21.381	26.1433	31.5344	27.853	24.0901	46.1798	27.4308	33.3105	21.7499	36.3141
ACAA2	P42765;A0A0B4J2A4	41.924	39	32	34	33	32	34	32	29	27	31	33	33	35	30	28	35	135.313	118.625	188.52	157.535	177.424	157.22	145.409	106.846	164.081	182.567	180.688	165.245	132.957	102.746	136.278
ACACA	Q13085;Q13085-4;Q13085-3;Q13085-2	265.55	49	37	37	37	39	37	38	36	31	39	37	37	38	33	39	38	0.382061	0.287772	0.3023	0.265888	0.275896	0.241557	0.313607	0.273559	0.28612	0.205288	0.276442	0.249352	0.221094	0.445214	0.286798
ACACB	O00763-3;O00763;O00763-2	255.09	98	82	77	79	77	81	73	77	63	66	70	87	80	74	75	79	1.71975	1.56081	1.52282	1.27815	1.38519	1.38698	1.18111	1.05148	0.720792	0.725646	1.63303	0.891511	1.08709	1.04233	1.14276
ACAD10	Q6JQN1;Q6JQN1-5;Q6JQN1-2;F8W1I9	118.83	23	17	17	19	18	19	16	16	16	16	18	19	20	19	21	16	0.280399	0.217222	0.368564	0.221099	0.271143	0.208674	0.361532	0.251717	0.274972	0.266767	0.226523	0.31365	0.268629	0.324335	0.315414
ACAD11	Q709F0;Q709F0-2;Q709F0-3;D6RDI8;F8WEV0	87.282	44	40	42	38	41	40	38	37	34	39	39	40	43	39	36	40	8.11172	6.54156	5.56341	5.79372	5.47635	5.55173	6.39297	4.55277	7.77427	5.95286	8.34141	2.81051	7.1233	5.10061	8.01461
ACAD8	Q9UKU7;Q9UKU7-2;Q9UKU7-3	45.069	10	8	8	7	8	4	6	7	7	7	7	7	9	6	5	6	0.335577	0.375676	0.519227	0.445701	0.404229	0.274031	0.537757	0.315611	0.391054	0.348574	0.43515	0.547193	0.313579	0.333857	0.480983
ACAD9	Q9H845;H0Y8Z9	68.76	29	24	23	20	23	23	21	22	19	22	21	21	28	19	21	26	1.37065	1.27978	1.61051	1.4929	10.8127	1.76574	1.29877	2.25354	1.31201	1.73541	1.5938	1.29041	1.46632	1.93771	1.62618
ACADL	P28330	47.655	21	20	19	15	19	15	15	12	12	4	18	15	18	17	15	16	4.4426	3.11666	0.833406	3.87885	3.02897	1.43041	0.946466	1.30324	0.0833195	5.40827	2.71486	1.19696	3.69424	1.24827	0.740465
ACADM	Q5T4U5;P11310;P11310-2;B7Z9I1	50.27	32	29	31	29	28	29	27	30	22	28	30	30	28	28	28	31	31.0274	28.1886	31.7263	19.9861	40.0334	31.6082	42.9986	24.8931	27.966	36.0914	38.9711	38.0028	31.4513	33.4195	28.8072
ACADS	P16219;E9PE82	44.297	23	22	21	20	23	21	23	22	16	19	20	23	23	23	19	22	26.0582	24.4053	42.3226	36.097	28.7244	37.9076	44.9903	47.8325	36.2566	32.3496	31.838	31.0186	28.0373	34.7933	20.3951
ACADSB	P45954;P45954-2	47.485	25	21	22	23	23	23	22	22	22	21	23	22	22	21	22	24	23.9136	31.6587	43.4424	35.2513	55.5574	35.5727	39.3452	35.3861	30.8078	42.7081	30.1243	47.7673	50.0274	30.511	52.184
ACADVL	P49748;P49748-3;P49748-2	70.389	46	42	38	36	38	39	37	38	35	38	38	39	46	39	36	44	30.0684	20.2134	18.6819	19.6089	24.0978	25.6434	22.5717	23.7556	20.1159	15.83	25.1918	29.3496	25.3773	21.7228	28.9924
ACAT1	P24752	45.199	34	30	31	31	25	29	33	30	27	29	30	32	32	31	33	31	61.6244	89.3454	96.1282	49.8728	86.2415	112.614	92.9177	125.133	100.649	92.442	86.1442	87.2058	75.696	110.442	71.9612
ACAT2	Q9BWD1;Q9BWD1-2	41.35	24	21	23	20	20	22	20	21	17	20	21	20	22	22	21	23	10.6616	30.154	11.6933	18.4266	17.4722	8.012	14.2059	14.4173	11.7327	12.9227	16.0648	17.5589	15.8101	15.0841	27.1505
ACBD3	Q9H3P7	60.593	11	10	5	7	5	7	7	10	6	8	8	8	10	6	6	9	0.433012	0.244075	0.319866	0.244093	0.191411	0.407747	0.42845	0.209415	0.530188	0.33448	0.267062	0.362028	0.227725	0.282572	0.23654
ACBD4	Q8NC06-2;K7EM05;Q8NC06	34.755	8	5	8	7	7	7	7	6	5	7	5	6	6	7	6	6	0.633237	0.754234	0.79464	0.552176	0.628888	0.521637	0.491209	0.493323	0.592707	0.240874	1.10457	0.764658	0.514541	0.558708	0.666777
ACBD5	Q5T8D3-2;B7Z2R7;Q5T8D3-3;Q5T8D3-4	54.785	20	20	19	20	18	19	17	19	15	15	19	17	17	18	18	19	1.82971	1.95536	1.92807	1.82679	1.84621	1.675	1.61688	1.99065	1.1928	1.61916	1.80326	1.72236	1.80284	1.56905	2.20109
ACIN1	S4R3H4;E7EQT4;Q9UKV3;Q9UKV3-5;Q9UKV3-3;Q9UKV3-2;G3V3B0	145.44	17	15	13	12	13	11	10	11	11	14	14	11	11	12	14	13	0.200559	0.150111	0.0985612	0.132327	0.137268	0.122736	0.126342	0.167822	0.128595	0.105114	0.101596	0.116193	0.167137	0.149206	0.158855
ACLY	P53396;P53396-2;P53396-3	120.84	55	44	48	35	42	35	38	38	34	40	37	46	49	37	40	44	1.28035	3.0057	0.758584	1.10921	0.393543	0.805328	0.601289	1.7099	0.738847	0.780822	1.70591	1.45374	1.29726	1.05092	0.795064
ACMSD	Q8TDX5;Q8TDX5-2	38.035	10	8	8	8	8	8	6	8	6	7	8	9	6	8	7	9	0.631185	0.985365	0.720122	2.00761	1.20952	0.488375	0.759534	0.647829	0.549464	1.22832	1.13295	0.366943	1.62216	0.414801	0.506911
ACO1	P21399	98.398	55	51	50	50	49	50	52	52	40	48	51	53	52	54	50	51	17.39	15.8884	14.4223	22.6996	17.2401	12.0878	21.2001	14.9314	14.9869	16.0023	19.636	14.615	18.9165	15.9335	12.8094
ACO2	A2A274;Q99798	87.819	47	44	45	44	43	45	44	44	35	43	45	46	46	44	41	43	11.51	8.94632	11.5573	12.8039	15.4539	11.5957	13.7388	11.6274	15.1992	15.7642	11.3622	10.4221	15.3708	11.8258	7.99149
ACOT1	Q86TX2	46.277	32	26	27	27	28	27	24	29	19	27	26	28	31	27	27	30	10.7401	20.9151	19.7281	27.4219	26.4851	11.3651	21.8312	9.62075	16.7335	9.79861	20.4153	28.1263	14.8748	16.1491	10.6091
ACOT12	Q8WYK0	62.033	19	12	14	10	8	7	11	11	13	9	9	13	13	11	13	12	0.482477	0.450478	0.392405	0.201173	0.0928936	0.248706	0.603539	0.541193	0.409761	0.330539	0.954813	0.649078	0.340646	0.710219	0.361821
ACOT13	Q9NPJ3;Q9NPJ3-2	14.96	9	8	8	8	8	9	9	8	8	7	8	8	9	9	8	9	42.9631	44.5153	35.5702	31.9187	40.294	47.8737	59.0478	45.1355	38.1321	31.7237	40.7053	34.8216	50.5017	41.1224	53.617
ACOT4	Q8N9L9	46.326	5	0	0	1	2	2	0	1	0	1	1	3	4	2	1	0	NA	NA	0.0284337	0.0273116	0.0648152	NA	0.0435013	NA	0.0162149	0.00500028	0.0917607	0.193114	0.0767084	0.00612905	NA
ACOT2;ACOT1	A0A087X0W7;A0A087WT95;P49753;G3V4F2;P49753-2	46.292	2	1	1	1	2	2	1	2	0	1	1	2	2	2	1	1	0.476387	1.64866	1.43492	1.62019	1.82838	0.836562	0.931414	NA	1.37198	0.833557	1.6419	3.68041	1.8852	1.18528	0.454828
ACOT7	O00154-6;O00154-4;O00154-5;O00154-7;O00154;K7EKP8;O00154-2;O00154-3	36.567	3	3	3	3	3	3	3	2	3	3	3	3	2	3	2	2	0.122316	0.106794	0.0899744	0.072511	0.0647065	0.0866298	0.0679335	0.0866875	0.0889334	0.0751332	0.0486211	0.0505897	0.0836342	0.0649898	0.0758128
ACOT8	E9PJN0;O14734;Q9BR14;E9PMC4;E9PIS4;H7C5A7;H0Y698	25.116	4	4	2	2	1	2	2	4	1	1	1	3	2	3	3	4	0.181696	0.0566581	0.0755514	0.0372724	0.0452182	0.0639819	0.170046	0.106071	0.0265129	0.0438021	0.0825184	0.10489	0.111656	0.144542	0.214839
ACOT9	Q9Y305;Q9Y305-2;Q9Y305-4;Q9Y305-3;H7C5Q2	49.901	17	13	14	14	14	12	14	13	12	12	14	12	15	10	12	13	1.07419	0.976959	0.696088	0.715415	0.689951	0.828005	0.973976	0.99288	0.900446	0.92601	0.547791	1.1593	0.693527	0.761959	0.869798
ACOX1	Q15067	74.423	38	34	32	32	34	32	29	34	25	31	31	37	38	34	32	36	11.5237	7.47665	8.76878	13.4229	10.1656	8.20091	7.51382	5.78412	8.94766	7.07767	18.1053	11.9957	11.7314	8.25978	7.54255
ACOX2	Q99424;C9J0G0	76.826	45	39	37	31	34	33	33	35	27	30	31	40	41	35	32	41	15.0304	13.92	11.6919	11.8586	14.1008	8.42546	9.70291	10.8821	9.02627	8.27388	13.0165	10.6008	12.8545	9.95929	18.8458
ACOX3	O15254;O15254-2	77.628	26	21	22	21	18	18	18	20	12	16	19	21	23	20	21	22	1.04699	0.668057	0.539288	0.745081	0.447114	0.502227	0.506989	0.339967	0.438203	0.46934	0.846083	0.770268	0.768262	0.750421	0.723975
ACP1	P24666;G5E9R5;P24666-4;P24666-3;F2Z2Q9	18.042	10	8	6	8	7	6	7	8	6	8	6	7	8	7	8	8	3.24567	4.65401	1.54508	1.91691	1.28613	3.22315	2.43757	1.89325	4.90812	1.83081	2.39493	2.55048	1.41045	2.73265	1.96281
ACP2	P11117;E9PQY3;E9PHY0;E9PP23;B7Z7D2	48.344	11	10	10	10	10	10	8	9	6	10	9	9	10	9	9	9	1.24289	0.76277	1.07975	0.653456	0.460009	0.616681	0.509173	0.621859	1.13056	0.788172	0.629666	0.643001	0.38417	0.901537	0.596735
ACP6	X5D289;V9GZ71;Q9NPH0;A0A087WYU6;A0A0A0MS36;Q9NPH0-2	48.886	4	1	3	3	4	4	4	4	3	4	3	3	1	2	4	4	0.0359033	0.243808	0.213449	0.123328	0.150738	0.174187	0.0856535	0.264532	0.193212	0.122265	0.050347	0.00853115	0.0304019	0.0546488	0.0505119
ACSF2	E9PF16;Q96CM8-3;Q96CM8;Q96CM8-2;Q96CM8-4	63.652	19	15	16	14	17	16	15	14	11	14	16	15	19	16	14	18	1.92433	1.90034	2.01107	2.76606	2.01331	1.72624	1.62494	1.74812	1.98128	2.448	2.09014	2.10768	2.64583	2.06734	1.01444
ACSF3	Q4G176;F5H5A1;F5H755;F5H362;F5H2G6	64.129	27	20	16	20	18	20	21	24	16	20	19	16	22	20	19	21	1.45806	0.702961	1.26056	1.14229	1.21984	1.26926	1.82507	1.89039	1.58762	1.28148	0.414638	1.40551	0.938508	1.13866	0.979429
ACSL1	P33121;E7EPM6;P33121-2;D6RER0	77.942	57	52	53	49	49	52	48	50	39	45	51	51	55	52	48	53	70.2442	85.5261	86.3382	70.3914	74.9236	77.0903	64.3743	69.3791	71.2531	63.8681	85.3056	73.5206	60.3682	62.869	71.0006
ACSL3	O95573	80.419	18	13	15	13	15	14	16	16	10	18	15	15	15	12	15	15	0.356181	0.315106	0.383722	0.327413	0.324544	0.611907	0.299487	0.300771	0.773225	0.354747	0.31436	0.418299	0.286175	0.479021	0.365754
ACSL4	O60488-2;O60488	74.435	11	10	11	7	10	6	2	2	6	5	8	10	6	7	11	5	0.154316	0.212309	0.0639833	0.228853	0.0637853	0.019348	0.00662814	0.0559779	0.0287739	0.140307	0.189821	0.0524112	0.0463563	0.757581	0.0356845
ACSL5	Q9ULC5;Q9ULC5-3;Q9ULC5-4	75.99	31	24	26	25	26	26	24	24	20	25	22	25	28	24	24	30	3.35454	3.61408	5.44151	4.60561	9.04896	6.55621	6.1386	2.88137	7.57632	4.23799	3.36965	4.14381	3.86356	5.75906	8.26251
ACSM1	Q08AH1;H0YAU5	65.272	10	3	6	1	4	0	1	2	4	0	9	1	1	2	1	4	0.579028	0.0680773	0.0122746	0.0624257	NA	0.00500529	0.549294	0.156709	NA	0.408109	0.00609194	0.00219717	0.733136	0.615552	0.364381
ACSL6	Q9UKU0-2;Q9UKU0-5;Q9UKU0-3;Q9UKU0;Q9UKU0-9;Q9UKU0-8;Q9UKU0-1;E7ERD7;Q9UKU0-7;Q9UKU0-6;C9J8C7	74.174	1	0	1	1	0	1	0	1	0	0	1	0	1	0	1	0	NA	0.0032282	0.00529853	NA	0.00378789	NA	0.00268501	NA	NA	0.00352562	NA	0.005892	NA	0.00357331	NA
ACSM2A	Q08AH3;F5GWL3	64.222	11	7	9	8	8	9	9	9	7	7	8	9	9	10	10	10	3.30653	7.29199	7.05679	4.57546	4.81708	1.86582	4.73607	1.47983	6.34898	3.09135	3.57874	5.57981	5.95872	4.39548	12.4734
ACSM2B	Q68CK6;H3BTX9	64.271	39	35	37	36	36	37	36	35	29	35	36	35	37	35	37	37	35.3674	64.9701	57.5859	46.6202	52.3947	44.6678	44.3514	29.5483	44.7836	32.4872	36.187	51.3692	49.5589	34.7828	61.7492
ACSM3	Q53FZ2;H3BSM0;Q53FZ2-2	66.152	33	27	29	25	27	26	20	24	14	21	23	29	30	27	22	28	1.76732	3.96448	4.41458	3.85515	4.05972	2.82051	3.6192	1.05949	2.99535	3.59113	4.27631	3.52679	4.13065	2.55195	6.21322
ACSM5	Q6NUN0	64.759	33	28	30	29	28	28	28	16	21	27	28	26	29	28	30	25	1.833	4.00024	3.76392	3.62802	1.75347	2.90549	0.504976	2.95342	8.51445	6.45727	2.1707	3.7296	3.02349	6.45188	1.54535
ACSS2	Q9NR19;Q9NR19-2	78.579	29	25	25	16	17	19	20	20	13	18	19	21	28	23	18	26	2.45818	3.15817	1.98468	3.11757	2.75261	1.20677	1.8524	1.69803	1.98853	1.34696	2.96808	3.04314	2.16863	3.22915	3.01247
ACSS3	A0A0B4J1R2;Q9H6R3;Q9H6R3-2	74.591	33	27	29	27	29	27	25	27	21	27	28	24	30	26	27	27	3.60413	3.31673	4.4199	3.41841	3.25097	2.80349	3.05041	2.08547	4.28091	4.36111	2.02338	4.29757	4.25878	5.06869	3.82513
ACTG1	P63261;I3L3I0;I3L1U9;I3L4N8	41.792	32	30	29	29	30	28	29	29	25	29	30	30	29	30	30	29	240.41	216.333	216.005	218.759	173.463	207.835	216.329	269.008	244.219	222.617	258.297	228.932	214.88	251.248	186.724
ACTA1;ACTC1;ACTG2;ACTA2	P68133;P68032;P63267;P62736;A6NL76;F8WB63;B8ZZJ2;C9JFL5;F6UVQ4;F6QUT6	42.051	2	1	1	1	2	1	2	1	1	1	2	1	1	1	1	1	24.1018	31.8184	28.9084	26.1364	27.544	32.9364	21.2853	49.7225	31.7419	34.4506	32.4502	25.5461	22.2258	24.9443	12.1217
ACTBL2	Q562R1	42.003	2	1	2	1	1	1	1	2	1	1	0	1	0	0	0	2	0.0757381	0.0732803	0.117843	0.0511196	0.072467	0.0638337	0.145645	0.165698	0.0663986	NA	0.0156851	NA	NA	NA	0.0495859
ACTN1	P12814;P12814-3;P12814-2;P12814-4;H9KV75	103.06	47	39	37	39	34	35	39	37	30	37	35	38	42	37	36	38	4.16211	4.39718	5.88804	3.16174	3.84839	5.53785	5.27832	4.45161	6.64367	4.01983	3.58611	4.6022	3.45022	5.09775	4.64951
ACTN4	O43707;O43707-2;F5GXS2;O43707-3	104.85	71	63	62	63	65	63	59	62	49	63	65	67	69	60	64	64	20.4715	18.7738	21.7793	16.9479	23.6124	19.2049	16.2188	16.0766	17.3957	17.5009	19.1983	21.1701	21.0889	20.2529	20.6974
ACTR10	Q9NZ32;V9GYX7;G3V2Q5;G3V5Y4;F6S9Y6	46.306	8	6	6	5	4	5	6	6	3	3	5	6	7	5	4	7	0.192192	0.100157	0.104254	0.116121	0.133721	0.127119	0.148622	0.0958019	0.0695367	0.0956275	0.120601	0.226299	0.104395	0.123263	0.146725
ACTR1A	P61163;R4GMT0	42.613	13	10	11	10	12	11	11	11	8	11	13	10	12	11	10	11	1.40218	1.21149	1.28304	1.36521	1.0694	1.271	1.58827	2.02174	1.2443	1.19654	1.46733	1.42953	1.30928	1.58777	0.909024
ACTR1B	P42025	42.293	6	5	4	4	5	4	4	6	5	4	4	5	4	5	4	3	0.520827	0.343891	0.245668	0.315248	0.327907	0.408575	0.42324	0.739147	0.306909	0.204573	0.399146	0.475482	0.589925	0.33334	0.295797
ACTR2	P61160;P61160-2;F5H6T1	44.76	22	17	16	15	14	17	14	17	12	16	14	18	22	17	17	20	4.09422	3.16612	2.65083	2.99482	3.99637	2.48011	4.48336	2.92754	3.28186	2.95838	3.32335	4.44673	4.01456	4.05736	3.92882
ACTR3	P61158;B4DXW1	47.371	25	22	22	19	22	18	17	20	12	16	20	19	23	21	18	23	4.49467	2.77659	2.45973	2.59218	2.42877	2.6523	3.29371	1.65981	2.84374	3.22456	3.55978	4.56145	2.25106	2.91378	3.67299
ACY1;ABHD14A-ACY1	Q03154;C9JMV9;Q03154-4;Q03154-2;Q03154-3	45.884	35	32	28	30	28	30	30	30	24	28	29	31	31	32	29	31	60.3236	39.5828	51.2648	43.8534	27.4284	31.01	54.5702	39.0424	43.0038	40.5472	56.5174	63.8707	39.3831	53.696	36.2436
ACY3	Q96HD9	35.241	13	11	11	9	10	9	9	10	10	8	10	9	12	7	11	12	1.97879	1.72763	1.4449	1.4451	1.13026	0.629805	1.34093	1.49899	0.469001	1.3741	1.00114	1.02448	0.830621	1.40929	2.61816
ACYP2	P14621;U3KQL2;U3KPX1;U3KPX8;E9PF46;F8WA34	11.139	6	5	5	6	6	5	5	4	5	6	6	5	4	5	5	4	2.40112	2.26277	3.26668	2.78142	2.69583	2.41028	1.78193	2.30044	1.91584	2.65777	3.37961	1.6279	2.40697	2.61151	1.69816
ADAM10	O14672;O14672-2	84.141	4	3	3	1	2	2	3	3	3	2	3	1	4	3	3	3	0.0723729	0.0534347	0.0421965	0.0616751	0.0581645	0.107377	0.0551613	0.0928862	0.102333	0.0657315	0.0206436	0.0522033	0.0562394	0.0967674	0.0409779
ADA	F5GXW0;P00813	29.328	1	0	1	0	0	0	1	0	0	1	1	1	1	1	0	0	NA	0.0169874	NA	NA	NA	0.0188334	NA	NA	0.0239558	0.022601	0.0702337	0.0155453	0.0515896	NA	NA
ADAR	P55265-5;P55265;P55265-4;H0YCK3;P55265-3;P55265-2	103.64	21	13	15	15	12	16	18	16	11	14	12	16	17	14	14	15	2.04739	1.28708	1.46497	1.86309	1.54835	0.985489	1.85602	1.88898	0.803273	1.69035	1.41664	0.71964	2.60439	1.29063	0.56886
ADCK3	Q8NI60;Q8NI60-3;Q8NI60-4	71.949	14	12	10	10	8	10	9	12	6	9	8	7	8	12	10	13	0.295854	0.353865	0.402502	0.290497	0.46373	0.426821	0.579528	0.417609	0.42594	0.322342	0.229963	0.246525	0.400761	0.456185	0.826315
ADCK5	Q3MIX3	65.896	6	3	5	5	3	4	3	4	3	4	4	4	5	3	1	4	0.0217834	0.0490592	0.0497781	0.0260449	0.0527204	0.0333572	0.0402303	0.0243957	0.0266063	0.0289215	0.032959	0.0584633	0.0257689	0.0062138	0.0575364
ADD1	P35611;P35611-3;E7EV99;E7ENY0;P35611-2;P35611-6;P35611-4;H0Y9H2;A0A0A0MSR2;P35611-5	80.954	7	5	7	7	7	5	6	5	4	7	7	6	6	5	6	6	0.0758489	0.105066	0.19043	0.140862	0.0602293	0.100567	0.124173	0.120763	0.120594	0.125978	0.0589733	0.0998777	0.115192	0.181588	0.135327
ADD3	A0A087WX08;Q9UEY8-2;Q9UEY8	75.375	5	3	4	3	2	1	3	3	5	4	3	2	2	3	4	3	0.0137581	0.0737374	0.0515602	0.0497046	0.00742687	0.0372711	0.0634935	0.132785	0.0889366	0.0738402	0.018461	0.0124462	0.0547956	0.0858541	0.083219
ADH1A	P07327	39.858	10	9	8	7	9	9	8	9	6	9	9	9	9	8	8	10	33.4995	39.7282	30.1601	27.205	36.6263	26.7641	26.4029	19.5823	24.3778	30.2646	31.8916	55.9826	42.6785	33.5808	64.3115
ADH1B	P00325;A0A0D9SFH8	39.854	44	41	41	38	38	38	38	37	34	35	38	37	41	38	38	42	507.171	618.965	637.56	624.014	720.651	568.248	571.528	610.266	577.35	647.184	611.263	565.712	675.845	659.047	814.962
ADH1C	P00326	39.867	16	14	14	15	15	15	13	13	11	13	14	15	16	15	15	14	64.3096	122.862	89.592	94.4519	113.716	84.1042	99.0119	101.942	102.07	109.568	103.191	101.348	119.063	128.405	103.544
ADH4	P08319;P08319-2;A0A0D9SFB5;D6R9K8	40.221	37	37	37	35	34	36	32	35	28	29	35	33	36	34	34	35	244.647	256.656	238.65	201.148	233.841	176.277	204.694	178.358	201.792	216.707	195.63	287.057	263.526	259.561	413.776
ADH5	P11766;H0YAG8	39.724	25	21	23	19	20	18	20	21	18	21	18	22	24	22	19	22	37.0371	42.6309	31.4994	38.7913	27.4914	28.8425	27.7969	38.8226	32.512	36.7233	39.4381	38.364	34.0261	38.2339	39.9056
ADH6	A0A0A0MS56;P28332-2;P28332;Q8IUN7;D6RH17	39.814	24	22	23	20	23	22	21	22	18	19	21	23	23	22	21	24	57.358	61.4067	56.6932	51.1494	57.1113	59.3144	89.9481	60.9153	53.243	63.595	45.4833	75.6143	58.5925	78.6072	117.237
ADHFE1	Q8IWW8;Q8IWW8-3	50.307	22	16	15	17	18	18	16	15	13	15	16	17	22	16	18	18	1.8613	2.24423	3.61236	3.265	6.44605	2.59655	2.13103	4.70935	2.64658	2.94601	2.17255	2.56142	1.98408	3.41979	3.35471
ADH7	E9PFG0;A0A0C4DG85;P40394;P40394-2	33.746	2	2	1	1	1	1	1	2	1	1	1	1	1	1	1	1	0.621304	0.324932	0.483337	0.565724	0.307087	0.162862	0.514353	0.0727007	0.255788	0.204165	0.188193	0.163575	0.595438	0.164505	0.492004
ADI1	Q9BV57;Q9BV57-2	21.498	15	15	13	12	12	12	12	15	9	13	14	15	14	14	13	11	6.31208	5.12949	5.54517	7.76634	5.21907	4.8291	5.65344	6.26501	5.7969	6.68894	5.52527	3.39555	6.46612	7.65813	2.85727
ADIRF	Q15847	7.8547	4	4	4	4	4	4	3	4	3	3	4	4	4	4	4	3	6.16561	2.22414	1.79544	5.58465	14.9326	1.38574	4.2568	1.72255	0.761212	2.65412	3.54412	0.553942	4.27209	5.75973	0.567275
ADK	P55263;P55263-3	40.545	23	21	21	19	20	17	15	13	16	14	17	17	20	15	16	19	5.15934	4.18568	5.61108	5.44769	3.23046	3.33091	4.91581	6.79859	5.2377	4.49001	5.17787	5.41153	4.58314	4.09272	4.02899
ADPGK	Q9BRR6-2;Q9BRR6;Q9BRR6-4;Q9BRR6-3	53.96	7	6	5	4	4	4	5	4	1	3	4	4	5	4	5	6	0.17747	0.0863228	0.116409	0.0601541	0.101082	0.118121	0.0992761	0.075188	0.0625775	0.0994372	0.0521264	0.152109	0.0579948	0.147389	0.198137
ADNP2	Q6IQ32;H0YLN6;H0YM09	122.83	2	0	1	1	1	1	0	0	0	0	1	1	1	1	2	0	NA	NA	NA	NA	NA	NA	NA	NA	NA	NA	NA	NA	NA	0.0110726	NA
ADPRHL2	Q9NX46	38.946	7	7	7	7	7	7	6	7	7	5	6	6	5	4	5	5	0.53917	0.41134	0.574313	0.576464	0.333102	0.367009	0.595241	0.669174	0.230634	0.280691	0.395575	0.309908	0.284701	0.561828	0.23869
ADRM1	Q16186;A0A087WX59	42.153	12	10	12	8	8	8	8	9	6	9	9	7	9	7	7	11	1.32396	0.891273	0.876865	0.865834	0.62233	1.10641	1.14456	0.827311	0.78547	0.775546	0.748419	1.04992	0.881471	1.19246	1.27789
ADRBK2;ADRBK1	Q8N433;E9PRV7;P35626;P25098	44.606	1	1	1	1	1	0	1	1	1	0	1	0	1	1	1	0	0.00532731	0.00434484	0.0058126	0.00442352	NA	0.00502535	0.00530159	0.00210902	NA	0.004523	NA	0.00799817	0.00396858	0.0042209	NA
ADSL	P30566;A0A0A6YY92;A0A096LNY6;P30566-2	54.889	17	8	12	9	10	15	11	11	9	12	11	11	13	11	13	8	0.401423	0.488228	0.515226	0.530869	0.512633	0.463913	0.383552	0.66157	0.548931	0.520722	0.461159	0.61973	0.480949	0.714664	0.327144
ADSS	P30520	50.097	3	1	2	2	2	2	1	2	1	2	2	3	2	0	2	1	0.0435671	0.130009	0.152668	0.149893	0.122925	0.0424977	0.0767148	0.053862	0.0868706	0.135096	0.123653	0.0983177	NA	0.171484	0.0396617
ADSSL1	Q8N142;Q8N142-2	50.208	20	17	18	14	15	11	8	12	11	12	14	17	18	16	13	15	1.5731	0.850054	0.647518	0.73641	0.365671	1.06067	0.386521	0.798016	0.274044	0.373122	1.76821	1.00809	0.970469	0.459242	0.380188
AFG3L2	Q9Y4W6	88.583	39	28	32	32	32	33	30	30	27	30	31	34	34	26	29	27	1.69302	2.11225	1.79675	1.86283	1.75807	2.07021	1.69876	1.88965	2.19359	1.79669	1.88974	2.08919	1.81757	1.36495	1.222
AFM	P43652	69.068	4	2	2	3	4	3	3	4	2	2	3	3	2	2	4	3	0.0246003	0.0431161	0.0597739	0.0821737	0.0594784	0.0537398	0.055782	0.0629123	0.0367457	0.068048	0.0536379	0.0290693	0.0578742	0.0712573	0.0300843
AFMID	Q63HM1;Q63HM1-2;K7EMI4	33.991	12	11	11	10	11	10	9	11	9	10	10	10	12	9	10	10	1.83922	2.2623	1.07116	1.78173	1.89712	1.61348	2.24081	1.11731	1.31143	1.68645	1.54372	1.85845	2.2469	2.16948	0.772575
AGAP3	Q96P47;Q96P47-2;Q96P47-4;H0Y873;Q96P47-5	95.043	6	4	3	4	3	2	3	3	4	3	5	3	4	3	4	4	0.045649	0.0238939	0.0223927	0.0327531	0.0405107	0.0624901	0.0406994	0.0585547	0.0297415	0.0675639	0.0341259	0.0520527	0.0277672	0.122508	0.0549325
AGA	P20933;H0Y8L9;H0Y9C7	37.208	2	2	1	1	1	2	1	2	1	1	1	1	2	2	1	1	0.290573	0.0102866	0.0260615	0.0254076	0.0403212	0.0320002	0.170992	0.0358859	0.0317941	0.025928	0.0357643	0.0414563	0.0723329	0.0379911	0.0303121
AGFG1	P52594-2;P52594-3;P52594;P52594-4;B8ZZY2	54.181	6	5	4	3	5	5	6	4	6	5	4	6	5	4	4	6	0.178834	0.179048	0.0967707	0.143668	0.194403	0.354793	0.224034	0.229629	0.144306	0.138017	0.20502	0.237714	0.150584	0.208435	0.172602
AGFG2	A0A0C4DG34;O95081-2;O95081	17.181	8	5	7	5	2	5	4	5	1	5	2	3	7	3	4	6	0.584675	0.306459	0.227766	0.0690059	0.225448	0.190015	0.527419	0.0154874	0.300206	0.0604084	0.105202	0.642003	0.156799	0.165544	0.689337
AGK	E9PC15;Q53H12;A0A0G2JLG5;E9PG39	43.796	16	14	13	13	13	14	13	13	9	12	12	12	14	11	12	11	0.755464	0.864592	0.913705	0.881186	1.13776	1.13923	1.13915	0.913985	0.808961	0.857517	1.06601	1.21056	1.13324	0.878391	0.367845
AGL	P35573;P35573-2;P35573-3	174.76	122	103	105	90	96	99	92	101	70	87	96	108	116	98	91	113	11.4098	16.2112	16.0562	12.0853	15.2382	9.72135	13.615	16.12	12.1125	10.9951	13.8889	19.1244	13.0534	13.069	20.8838
AGMAT	Q9BSE5	37.66	17	15	13	15	13	14	14	14	9	12	13	14	14	15	13	15	20.4357	19.5677	21.8591	21.8241	25.5755	11.4807	17.5275	22.3354	18.8326	24.9706	13.7615	9.09019	16.6326	18.5953	13.4956
AGMO	Q6ZNB7	51.499	7	7	7	6	6	7	6	7	6	5	6	7	7	7	7	7	0.343259	0.429326	0.441882	0.236353	0.597059	0.475782	0.270546	0.298195	0.267304	0.308325	0.267847	0.296854	0.255895	0.358468	0.489697
AGO1	Q9UL18;Q5TA58	97.213	10	5	8	7	5	8	9	8	3	7	7	6	6	5	5	6	0.0571444	0.0935455	0.0772023	0.0464413	0.0675874	0.0916403	0.0922819	0.0195622	0.076188	0.0815439	0.054729	0.0476628	0.0733943	0.054721	0.0643678
AGPAT1	Q99943	31.716	4	3	4	3	2	3	4	2	1	3	4	3	3	2	2	4	0.242626	0.491758	0.229568	0.164217	0.267162	0.485115	0.217289	0.291249	0.370946	0.311314	0.231891	0.150941	0.122172	0.154866	0.185429
AGO2	Q9UKV8-2;Q9UKV8	93.619	1	1	1	1	1	1	0	1	0	1	1	0	1	0	1	0	0.00825275	0.00391138	0.00526616	0.00333753	0.00450953	NA	0.00601059	NA	0.00394594	0.00411326	NA	0.00627315	NA	0.003539	NA
AGO3	Q9H9G7;Q9H9G7-2	97.359	1	1	1	1	0	1	1	1	1	1	0	1	1	0	0	0	0.0107761	0.00896937	0.0101538	NA	0.00448321	0.00840401	0.00707117	0.00324555	0.011483	NA	0.00796402	0.00609304	NA	NA	NA
AGPAT2	O15120;O15120-2	30.914	8	7	8	8	7	8	8	8	7	8	8	7	7	7	8	5	1.68096	1.10901	1.33434	0.716921	1.51215	1.72156	1.25683	0.482349	1.71022	0.913542	1.28664	0.780643	0.624957	1.08128	0.468471
AGPAT3	Q9NRZ7-2;Q9NRZ7;Q9NRZ7-3;C9JL26	36.271	11	11	8	8	10	8	11	10	10	10	9	10	10	8	9	10	1.43314	0.997142	1.06301	0.938766	1.17151	1.73829	1.13987	1.46442	1.00581	1.32623	0.85938	0.887993	0.54469	1.0301	1.23323
AGPAT5	Q9NUQ2	42.072	9	5	6	7	7	4	7	6	5	7	7	7	7	5	6	7	0.193339	0.401283	0.4344	0.42735	0.173886	0.476818	0.540539	0.2483	0.635773	0.518698	0.382177	0.467181	0.374629	0.254535	0.90163
AGPAT9	Q53EU6	48.705	3	0	1	1	2	2	1	1	0	2	1	1	0	1	1	2	NA	0.0061634	0.0298412	0.379744	0.0511541	0.0128223	0.00480182	NA	0.0235179	0.00851695	0.0150375	NA	0.016486	0.0200376	0.0408681
AGPAT6	Q86UL3;E5RIA1;E5RHA6	52.07	2	1	1	1	2	1	2	1	1	0	2	0	1	1	1	2	0.026212	0.00684247	0.0183729	0.0219022	0.0164293	0.0370885	0.0167393	0.0193974	NA	0.0226978	NA	0.0102042	0.0166988	0.0124172	0.034819
AGPS	O00116	72.911	19	14	12	14	14	14	16	11	11	13	13	16	16	13	14	11	0.89211	0.419323	0.701013	0.461302	0.754735	0.665342	0.389793	0.380532	0.395167	0.365558	0.831491	0.470701	0.598062	0.397453	0.370027
AGT	P01019	53.154	14	11	10	13	10	13	13	11	7	11	10	10	9	10	12	10	1.63454	1.32716	1.64152	0.735837	1.4529	1.43081	1.93958	0.893852	1.41417	0.894601	0.932606	1.39684	0.870748	0.857714	1.17397
AGXT	P21549	43.009	30	28	27	22	27	26	25	28	16	24	26	29	28	27	22	28	139.52	156.433	147.197	162.028	228.585	142.871	115.302	119.815	150.503	162.097	201.419	123.414	137.296	115.013	215.994
AGTRAP	Q6RW13-2;Q6RW13	16.669	1	1	1	1	1	1	0	1	1	1	0	1	1	1	1	1	0.0495278	0.0181388	0.0290672	0.0300449	0.0303081	NA	0.0459833	0.0600918	0.0485409	NA	0.0282875	0.058458	0.0406565	0.0882626	0.0555093
AGXT2	Q9BYV1;Q9BYV1-2	57.156	31	24	29	20	22	24	25	23	17	21	25	19	28	26	20	28	3.91265	6.83558	1.15834	3.40258	4.75986	6.20109	6.31052	4.72658	7.82423	6.94766	3.28148	4.756	4.53006	4.83864	2.70501
AHCTF1	Q8WYP5;Q8WYP5-3;Q8WYP5-2	252.5	3	2	2	2	2	2	2	1	1	2	1	1	3	1	3	2	0.00385167	0.019451	0.0146528	0.0179183	0.0143736	0.0346497	0.0182517	0.0013596	0.0259415	0.026416	0.00120858	0.0156098	0.0126508	0.0274377	0.0127027
AHCY	P23526;P23526-2	47.716	25	23	23	22	24	21	22	22	21	24	25	23	24	25	22	24	17.8145	14.9001	25.8765	22.1497	20.0601	21.8984	24.1651	22.069	22.2279	26.0432	21.0615	17.7955	22.4761	25.9859	23.2789
AHCYL1	O43865;O43865-2	58.951	15	12	12	10	9	10	11	11	8	8	9	10	13	11	9	12	0.582664	0.479507	0.299517	0.319796	0.347002	0.280157	0.508141	0.662583	0.411065	0.440844	0.386323	0.562156	0.42619	0.525929	0.430202
AHNAK	Q09666	629.09	219	193	189	191	190	193	191	198	196	190	203	187	199	186	195	201	2.06603	1.81814	2.02694	1.24422	1.93905	2.50782	1.88846	3.1781	2.02108	2.2605	1.73057	1.76608	1.99911	2.06734	2.04183
AHSA1	O95433;O95433-2;G3V438;H0YJG7	38.274	13	9	8	8	8	7	8	9	5	8	8	8	10	5	7	8	0.50145	0.716102	0.405042	0.453497	0.430079	0.571922	0.394042	0.187939	0.58607	0.533568	0.656172	0.664566	0.468308	0.621837	0.682537
AHSG	C9JV77;P02765	39.411	3	2	3	2	3	2	1	2	3	3	3	2	2	2	1	1	0.236347	0.221223	0.147053	0.17145	0.27241	0.167044	0.205342	0.277379	0.17134	0.322805	0.533245	0.219782	0.254036	0.162166	0.246845
AIFM1	O95831;O95831-3	66.9	39	38	37	34	33	33	32	34	28	32	35	36	37	34	34	36	20.7553	17.7432	19.3377	19.1421	20.1203	25.0354	22.5826	20.6352	21.7582	22.0368	20.174	18.8527	23.8882	17.9434	15.8107
AIDA	Q96BJ3;Q96BJ3-3	35.023	2	2	2	2	2	2	2	1	2	2	1	2	0	2	2	1	0.0469581	0.0252154	0.0427489	0.035819	0.0249947	0.040901	0.0233669	0.0363897	0.0534079	0.0232883	0.0258744	NA	0.0254502	0.0418897	0.014704
AIF1	P55008;Q5STX8	16.703	2	2	1	0	0	0	0	0	0	1	2	1	2	0	1	1	0.145849	0.0314613	NA	NA	NA	NA	NA	NA	0.0347059	0.0869338	0.01179	0.176892	NA	0.0457059	0.0368057
AIG1	Q9NVV5-2;Q9NVV5;Q5T2H3;Q5T2H4;A0A0A0MRA1;Q9NVV5-6;Q9NVV5-5;Q9NVV5-3;Q9NVV5-4;Q5THU2	27.458	4	4	4	3	3	3	3	3	3	3	4	2	3	4	3	3	5.31901	1.58614	2.11083	1.8488	2.20583	3.08615	4.07636	2.03673	1.50415	2.63182	2.21272	4.31929	1.97128	1.64529	6.62316
AIMP1	Q12904;Q12904-2	34.352	13	13	12	10	10	10	12	10	9	11	11	11	12	12	10	12	2.19067	1.50789	1.78908	1.41544	1.31238	2.36241	1.94638	1.74685	1.89991	1.47007	1.537	1.12873	1.13122	1.13517	1.36718
AIMP2	Q13155;A8MU58;F8W950	35.348	12	9	10	7	9	8	8	7	6	8	8	8	10	7	8	10	2.18151	1.3112	1.4689	1.00424	1.13096	1.23428	1.53712	1.33547	1.56512	1.38099	1.3125	2.07882	0.812322	0.881627	1.51734
AIP	O00170;E9PMH2	37.636	5	4	4	4	5	4	4	4	4	3	4	4	3	4	4	3	0.0859935	0.197968	0.174526	0.294909	0.222458	0.205905	0.206233	0.218671	0.142076	0.248278	0.175181	0.113152	0.266774	0.146634	0.0718524
AK1	Q5T9B7;P00568;H0Y4J6	23.411	13	10	10	11	11	12	13	11	12	11	11	10	12	12	12	11	5.48298	7.2515	5.39082	6.19601	5.25315	6.48071	7.56579	7.49975	5.98928	7.39527	5.99469	8.81561	8.0326	7.72872	3.968
AK2	F8W1A4;P54819-2;P54819;P54819-5;F8VY04;P54819-3;F8VZG5	25.63	25	21	21	21	21	21	20	20	16	21	22	21	22	23	20	20	32.0717	37.1924	33.1063	39.3054	41.3534	41.5278	41.134	30.5727	31.5477	41.0199	37.0659	43.8953	39.6125	33.2793	37.8112
AK3	Q9UIJ7;Q9UIJ7-3;Q9UIJ7-2	25.565	23	20	22	21	22	21	21	19	19	22	21	21	22	21	21	21	21.2993	22.0837	24.1627	21.2823	29.1896	23.6564	21.3498	21.337	24.1477	25.6539	26.2769	27.9429	23.2929	23.9732	13.5627
AK4	P27144;D3DQ64	25.268	21	19	19	17	16	17	18	20	16	15	16	19	21	19	17	19	28.1752	24.4642	24.4822	30.6269	28.888	20.4074	31.9841	29.4632	27.0765	30.5109	24.0752	20.6069	29.0164	25.2876	30.1072
AKAP1	Q92667;Q92667-2	97.34	23	20	19	19	17	19	19	18	19	19	17	17	16	19	20	19	0.372872	0.452205	0.453607	0.409821	0.524804	0.398955	0.324004	0.45982	0.485852	0.366257	0.450585	0.358968	0.530961	0.430838	0.362137
AKAP2	Q9Y2D5-6;Q9Y2D5-4;Q9Y2D5-5;Q9Y2D5-7;Q9Y2D5;C9JVY5	120.63	23	22	22	18	20	19	18	19	16	20	18	19	18	19	20	18	0.461212	0.446169	0.419665	0.506903	0.312161	0.571472	0.372255	0.367949	0.524342	0.376538	0.339061	0.256108	0.371812	0.355632	0.330897
AKAP13	Q12802-4;Q12802;Q12802-2;A0A087WY36;A0A087WTD7;A8MYJ1;H0YMW2	305.28	2	0	1	1	1	1	1	0	1	1	1	2	1	0	0	0	NA	0.00248782	0.00116118	0.00122758	0.00220555	0.00212781	NA	0.00142487	0.00184263	0.00206817	0.00406445	0.00122994	NA	NA	NA
AKAP9	A0A0A0MRE9;A0A0A0MRF6;Q99996-5;Q99996-3;Q99996-2;Q99996;Q99996-6;A0A087WX84;Q99996-4	362.57	4	3	2	3	3	0	0	1	4	3	3	1	2	2	2	1	0.00718948	0.00280615	0.00457486	0.00358154	NA	NA	0.00144533	0.00867132	0.00491724	0.00374357	0.00108226	0.00214916	0.00211032	0.00209382	0.00217994
AKAP7	J3KN37;O43687-2;O43687;Q9P0M2	9.3362	1	1	1	1	0	0	0	1	1	1	0	1	0	1	1	1	0.211554	0.0458785	0.0360888	NA	NA	NA	0.197657	0.0720812	0.157148	NA	0.073461	NA	0.0674325	0.0701507	0.0994965
AKAP8	O43823	76.107	2	1	1	1	1	1	2	1	1	1	1	1	1	1	1	2	0.0196873	0.0183668	0.0258919	0.0146726	0.0140323	0.0221299	0.00830124	0.00899581	0.0176192	0.0181993	0.0128029	0.0072678	0.0100843	0.0188907	0.0242266
AKAP8L	Q9ULX6-2;Q9ULX6;V9GZ50	65.229	2	1	1	2	0	0	2	1	1	0	0	0	1	1	2	1	0.00747496	0.0136421	0.00920542	NA	NA	0.0142124	0.0130568	0.0117623	NA	NA	NA	0.0088764	0.0111979	0.0106717	0.0107461
AKR1A1	P14550	36.573	31	30	29	27	26	28	26	26	25	27	26	27	29	27	27	29	57.2317	60.7906	61.3884	65.5895	49.0733	54.138	53.2499	74.5274	61.339	56.1754	53.4156	51.6591	63.5406	69.38	46.4385
AKR1B1	E9PCX2;P15121	29.445	4	2	4	0	0	0	0	0	0	0	0	0	2	0	2	0	0.0156503	0.486888	NA	NA	NA	NA	NA	NA	NA	NA	NA	0.0182993	NA	0.0253793	NA
AKR1B10	O60218	36.019	16	14	7	12	14	8	15	9	8	13	16	9	13	15	15	4	1.12151	0.395108	0.786729	0.883382	0.470803	2.94171	0.217755	0.0787552	0.801032	1.53024	0.176757	0.378053	1.93662	0.894892	0.077323
AKR1C1	Q04828;A0A0A0MT30;H0Y804;A6NHU4	36.788	35	33	30	27	28	28	28	30	15	25	29	28	34	32	30	33	92.2475	82.1336	100.775	153.857	74.0392	93.4267	67.1768	48.6507	91.1508	98.6109	107.99	96.1506	125.586	92.1362	109.022
AKR1C2	P52895;B4DK69;A0A0A0MSD5;S4R3P0	36.735	10	10	9	8	9	10	8	9	4	8	9	9	8	9	9	8	5.29684	2.31728	4.17416	8.33188	2.82832	4.1419	4.19818	1.04188	2.80075	4.38193	1.59843	3.25847	5.83623	1.65705	2.69814
AKR1C3	A0A0A0MSS8;P42330;S4R3Z2	36.867	20	18	17	16	18	16	17	15	8	15	16	16	17	16	15	19	8.27497	4.79623	4.39816	13.8868	7.9452	10.6973	4.55059	2.93624	4.86963	5.98552	9.00665	6.96129	10.0287	5.27925	5.82735
AKR1C4	P17516	37.066	23	23	22	20	21	21	21	20	8	19	19	20	23	23	20	22	21.3974	25.3979	26.2991	26.3639	18.8642	19.4306	23.3464	10.118	23.7692	16.7241	32.7053	45.2518	31.1731	23.0981	44.5399
AKR1D1	P51857;P51857-2;P51857-3	37.376	31	28	27	25	24	24	25	25	18	20	24	28	30	26	27	29	20.0707	15.6489	20.7734	26.983	15.4111	23.5779	16.9114	16.0644	14.6061	17.4343	30.856	20.0652	17.9162	23.8181	15.8304
AKR7A2	O43488;H3BLU7	39.589	11	10	10	10	11	11	10	9	10	11	11	11	10	9	11	10	6.12361	6.55521	7.46402	7.84933	7.17806	6.54281	8.63783	8.50043	5.6043	6.37274	5.64691	5.61776	5.38786	8.591	5.92435
AKR7A3	O95154	37.206	20	19	19	16	16	16	17	18	16	16	17	17	20	17	16	19	37.4977	34.9694	28.3264	29.4735	37.9594	13.7128	30.5059	28.9841	16.9518	26.0475	23.5343	46.3456	18.0061	39.3434	52.496
AKT1	P31749;P31749-2	55.686	9	8	8	8	9	8	8	8	6	9	9	6	6	7	8	7	0.246554	0.234962	0.190243	0.23993	0.162513	0.278887	0.26754	0.19766	0.24014	0.22178	0.149849	0.168501	0.205442	0.261971	0.196319
AKR7L	Q8NHP1	36.963	1	1	1	0	0	1	0	1	0	0	0	0	0	0	0	1	0.0537349	0.0125642	NA	NA	0.00775091	NA	0.088083	NA	NA	NA	NA	NA	NA	NA	0.0757843
AKT2	P31751;M0R0P9;P31751-2;J3QKW1	55.768	15	11	11	12	11	11	10	10	9	13	9	10	11	6	12	11	0.367395	0.344342	0.345725	0.380451	0.283952	0.30412	0.265965	0.413456	0.377882	0.307821	0.434606	0.47067	0.324498	0.325955	0.369237
AKT1S1	Q96B36;M0R2V8;H9KV91;Q96B36-2;Q96B36-3	27.383	2	1	1	1	2	2	1	2	1	1	2	2	2	2	1	2	0.141346	0.0810853	0.103878	0.133368	0.115729	0.0438109	0.153145	0.104155	0.0442498	0.0821567	0.155096	0.0448365	0.0851366	0.0561197	0.0802113
ALAD	P13716;P13716-2	36.294	24	21	23	20	20	22	20	23	17	19	22	23	22	22	21	23	18.4647	20.1293	20.3216	22.1956	23.3212	10.8443	21.6446	15.5863	12.7995	16.7775	25.8136	21.3955	15.2794	23.6489	30.2852
AKTIP	H3BM79;Q9H8T0;Q9H8T0-2	28.004	1	0	0	0	0	0	1	1	1	0	0	0	1	0	0	1	NA	NA	NA	NA	NA	0.0231212	0.0389917	0.0333806	NA	NA	NA	0.0116408	NA	NA	0.0232872
ALAS1	P13196	70.58	5	3	3	4	4	4	3	4	1	4	4	5	1	3	3	2	0.0461995	0.0414117	0.141418	0.0882274	0.176874	0.0779549	0.128592	0.012078	0.158546	0.0972029	0.094239	0.010837	0.0626459	0.0604001	0.0427654
ALCAM	Q13740-2;Q13740;F5GXJ9	63.664	11	8	8	6	8	7	6	6	5	7	9	6	8	6	8	8	0.43505	0.254933	0.307469	0.457309	0.260139	0.289714	0.192891	0.470634	0.356282	0.40483	0.215581	0.147363	0.237547	0.370604	0.28371
ALB	D6RCE7	12.035	1	1	1	1	0	0	0	0	0	0	0	1	1	1	0	0	0.25014	0.1415	0.108897	NA	NA	NA	NA	NA	NA	NA	0.152106	0.0911434	0.117171	NA	NA
ALDH16A1	Q8IZ83-3;Q8IZ83;F5H4B6	79.917	17	16	15	12	14	13	13	17	12	13	14	14	15	15	14	16	0.954978	0.752635	0.715686	0.647614	0.45125	0.418535	1.84918	0.816807	0.792783	0.448871	0.6662	1.50074	0.668968	0.774151	0.863848
ALDH18A1	P54886-2;P54886	87.088	28	21	24	19	21	18	18	24	19	22	21	24	26	16	24	20	0.852031	1.24133	0.502197	0.648731	0.424691	0.565862	0.884049	0.791022	1.12035	0.766804	1.22216	1.42783	0.373696	0.506632	0.321851
ALDH1A1	P00352	54.861	39	37	37	37	37	35	36	36	34	34	37	36	37	38	35	37	112.244	90.2794	92.8229	139.11	106.059	72.9243	81.26	134.41	71.586	96.3556	104.72	81.7435	139.954	95.2036	100.7
ALDH1B1	P30837	57.206	33	30	27	24	28	27	25	29	22	28	24	30	31	24	25	26	23.8811	40.4636	18.4237	26.809	9.26273	13.665	28.7032	50.5542	18.0639	11.4329	18.5111	42.8221	27.3889	23.2438	14.4106
ALDH1L1	O75891;O75891-3;O75891-2	98.828	81	76	72	72	77	74	72	74	64	65	75	75	77	73	74	78	49.1738	40.6708	49.0683	65.7263	68.1839	33.3742	44.0341	68.5847	23.3381	77.1458	52.1851	50.5493	54.7753	81.9869	89.7821
ALDH2	P05091	56.381	45	41	40	39	40	42	41	39	34	40	41	44	41	42	40	40	160.972	213.74	202.249	165.065	238.48	147.007	149.002	177.075	177.283	191.83	179.739	180.522	173.119	143.136	180.833
ALDH3A2	P51648;P51648-2;J3QRD1	54.847	28	26	27	27	25	26	26	24	20	24	26	23	27	26	26	27	15.6303	15.203	15.9087	14.8653	25.6078	18.0407	17.964	11.9645	14.386	17.3794	14.1233	15.2465	20.7303	17.3608	28.647
ALDH4A1	P30038;P30038-2;P30038-3	61.719	45	39	42	38	38	39	38	39	34	39	40	40	42	39	38	39	51.9721	66.1123	55.2699	56.8239	55.4311	80.0908	67.5454	60.9759	88.5246	66.6249	59.3529	56.6055	69.2172	55.2423	52.1845
ALDH5A1	P51649;P51649-2;C9J8Q5	57.214	32	32	30	25	25	26	27	27	22	25	25	26	32	27	27	32	22.3609	27.0766	17.272	23.6509	23.4522	23.0397	14.9388	20.7393	21.8503	27.0273	15.9562	30.6809	15.872	15.7036	33.0113
ALDH6A1	Q02252-2;Q02252;G3V4Z4	56.227	39	35	36	37	33	35	35	35	30	37	35	34	36	36	36	35	41.6805	62.0404	73.5544	59.0937	50.9521	65.2027	74.175	63.0911	81.0303	65.8793	52.9669	41.5685	67.2041	63.1451	73.4663
ALDH7A1	P49419-2;P49419;F8VS02;P49419-4;P49419-3	55.366	38	35	32	33	34	34	32	34	30	33	32	32	37	34	32	37	41.0712	29.5528	49.2075	47.015	49.4555	33.0921	39.6151	38.1156	36.6777	41.6348	36.2866	28.7402	48.6212	32.1494	39.8876
ALDH8A1	Q9H2A2;Q9H2A2-4;Q9H2A2-2	53.401	31	24	25	19	21	21	19	21	18	19	21	21	30	24	20	27	27.3795	20.7802	20.0655	27.27	16.2791	22.3848	23.6929	16.134	22.1845	28.2256	17.7492	16.9703	22.2651	26.5714	7.97863
ALDH9A1	P49189;P49189-2	53.801	33	25	28	23	28	25	24	27	25	23	27	27	30	25	25	29	13.2124	20.8106	16.2617	18.837	16.4482	15.5875	16.9267	35.8336	12.724	17.2233	12.5379	15.9756	14.3144	18.7359	16.2071
ALDOA	P04075;J3KPS3;P04075-2;H3BQN4;H3BPS8;H3BUH7	39.42	20	17	18	18	18	18	18	18	15	17	19	17	19	19	19	18	4.11415	4.2404	4.10261	3.97449	3.63423	3.72412	4.10124	4.02458	5.48188	4.47511	3.49386	4.54441	5.35495	6.6785	5.79231
ALDOB	P05062;A0A087WXX2	39.473	43	40	40	35	37	37	36	40	38	34	37	39	39	39	34	39	334.535	400.098	403.75	559.945	272.136	205.17	288.11	583.986	304.582	440.46	474.364	280.653	412.033	362.714	223.216
ALDOC	P09972;A8MVZ9;J3KSV6;J3QKP5;C9J8F3	39.455	31	24	25	24	23	25	24	23	21	18	23	29	23	25	26	26	5.73422	6.35366	3.75137	7.27392	4.59724	5.72499	3.18227	5.91368	2.81823	4.23129	4.60216	4.64504	5.23956	8.38901	9.05905
ALG1	Q9BT22;K7EID2;K7EPU3;Q9BT22-2	52.518	4	4	4	4	3	4	4	4	1	3	3	3	3	4	4	4	0.325211	0.0926793	0.129016	0.0721538	0.0720001	0.20951	0.133487	0.0220536	0.152705	0.0893879	0.089423	0.111838	0.154882	0.15561	0.163892
ALG10B;ALG10	Q5I7T1;Q5BKT4	55.447	3	2	3	3	1	2	3	2	1	2	3	2	3	3	3	3	0.0445242	0.0826494	0.0896866	0.0326998	0.0403098	0.0757821	0.0365978	0.0341396	0.0582184	0.0707353	0.0254771	0.0336198	0.0405976	0.0799768	0.0604679
ALG11	Q2TAA5	55.65	5	5	3	4	2	3	4	5	4	2	3	4	5	4	5	3	0.166175	0.0877372	0.102129	0.0460334	0.103907	0.117162	0.1606	0.113335	0.0615393	0.0797277	0.0824883	0.0963638	0.133506	0.0866527	0.0724527
ALG12	Q9BV10	54.654	3	3	3	3	3	3	1	2	2	3	3	3	3	2	3	3	0.0922833	0.0876729	0.0814351	0.0575829	0.0896422	0.0825216	0.100099	0.0761991	0.079209	0.0827484	0.0936087	0.0682961	0.0713288	0.0783708	0.0683095
ALG13	A0A096LP10;Q9NP73-2;A0A096LNJ4;A0A087WX43;D6RE84;A0A087WTT9;Q9NP73;A0A096LNL2	17.801	4	4	3	4	1	2	2	3	2	2	3	3	1	3	2	4	0.249808	1.07332	1.32378	0.137208	0.188476	0.32398	0.279581	0.263026	1.31326	1.73344	0.182762	0.0758568	2.0136	0.662493	0.26022
ALG2	Q9H553;Q9H553-2	47.091	16	15	15	11	11	12	12	12	10	13	13	10	15	14	13	14	1.43783	0.801674	0.811262	0.636217	0.842525	1.31548	0.833665	0.863013	1.03261	0.839855	0.687908	0.895681	0.908207	1.12822	1.184
ALG14	Q96F25	24.15	2	2	2	2	1	2	2	2	1	2	2	2	2	2	2	2	0.189264	0.108708	0.133593	0.0766657	0.0888638	0.15973	0.151786	0.0234745	0.147253	0.144511	0.101107	0.11977	0.07926	0.139837	0.177514
ALG3	Q92685;H7C0X4;C9J7S5;Q92685-2	50.126	3	2	3	2	3	1	3	1	2	2	2	1	1	2	3	2	0.0791101	0.0873926	0.0965847	0.102998	0.0621547	0.17457	0.038301	0.0170369	0.0720849	0.044526	0.00298217	0.018888	0.0713657	0.0683519	0.0948658
ALG5	Q9Y673;Q9Y673-2	36.946	16	11	12	10	10	12	13	11	11	10	11	12	13	8	10	15	1.34148	1.2867	1.07574	0.780396	1.19138	1.47965	1.50496	0.99726	1.52373	0.961407	1.21408	1.11449	0.911965	0.991844	2.17643
ALG6	A2A2G4;Q9Y672;S4R350	58.347	5	5	5	5	5	5	5	4	3	5	5	5	5	5	5	4	0.245762	0.32558	0.264033	0.198001	0.14517	0.377327	0.405691	0.126147	0.329171	0.225214	0.180307	0.290179	0.199323	0.24505	0.18005
ALG8	Q9BVK2-2;Q9BVK2;H0YDQ1;E9PP80;H0YDD3;E9PNE2	53.18	4	4	4	1	4	2	2	3	2	4	3	3	4	1	3	3	0.11637	0.188118	0.0169063	0.120682	0.0592605	0.168386	0.176763	0.13128	0.198047	0.164057	0.115653	0.126863	0.0119987	0.109988	0.105446
ALG9	A0A087WZ62;Q9H6U8;Q9H6U8-3;H0YCW6;Q9H6U8-2;Q9H6U8-4	95.921	6	4	4	4	4	4	4	4	4	5	5	3	4	2	5	6	0.102093	0.0717425	0.0649113	0.0507828	0.0251123	0.0736084	0.0516973	0.0322258	0.0886987	0.0715584	0.0401159	0.0591313	0.0223668	0.0615368	0.0904641
ALKBH7	Q9BT30;M0QZI0	24.516	4	2	3	3	2	3	3	3	2	3	3	2	2	1	4	3	0.221093	0.0812867	0.197062	0.083834	0.131127	0.131502	0.147155	0.0994725	0.149257	0.1391	0.0733381	0.150201	0.0131131	0.163896	0.295635
ALPL	P05186-3;P05186;P05186-2	51.045	3	1	0	1	2	1	3	3	1	0	2	0	3	1	2	2	0.00602167	NA	0.00653558	0.0187342	0.00607315	0.103767	0.0358068	0.0113788	NA	0.0176464	NA	0.0575143	0.00961614	0.0104916	0.0252955
ALYREF	E9PB61;Q86V81	27.557	10	8	8	8	7	7	7	8	6	8	7	8	9	8	7	6	2.08645	1.99046	2.07695	1.48026	1.48769	0.871707	1.5618	0.977804	1.25801	1.45367	2.00721	1.64621	1.75891	1.36292	0.982856
AMACR	Q9UHK6;Q9UHK6-5;D6RB81;V9GZ45;V9GYP4	42.386	20	14	12	13	17	15	13	15	10	11	14	11	18	14	14	17	3.29855	2.03756	1.31458	2.67667	1.47793	2.90356	2.7174	1.27892	1.66735	1.53576	2.29545	4.58415	3.00495	3.45266	3.93252
AMBP	P02760;S4R471;S4R3Y4	38.999	10	8	7	4	4	4	5	9	4	3	5	5	7	4	5	8	1.0146	0.963585	0.543479	0.500851	0.50925	0.620454	0.892482	0.459867	0.552266	0.497684	0.451038	0.715118	0.328677	0.592549	0.96751
AMDHD1	Q96NU7	46.742	19	16	16	14	14	13	16	16	14	13	15	16	17	14	15	17	3.43273	4.14266	6.42539	8.51035	3.02486	9.08158	7.48097	6.08275	8.41627	8.75276	6.07501	3.3429	3.6232	5.34538	4.08893
AMFR	Q9UKV5;H3BRK9;R4GNG2	72.995	6	6	4	6	5	5	6	4	2	5	5	3	5	5	4	5	0.116098	0.0819241	0.117143	0.0964894	0.068441	0.0857674	0.0569727	0.125578	0.154264	0.0976788	0.074666	0.0779969	0.0799743	0.0691844	0.115672
AMDHD2	Q9Y303;Q9Y303-2;Q9Y303-3;H3BQ15;H3BTE3;H3BTZ6;H3BSV9	43.747	2	2	2	2	2	2	2	1	2	2	2	2	1	2	2	2	0.055601	0.0395391	0.048512	0.0584282	0.0292759	0.044837	0.00705633	0.0286401	0.0506497	0.0588449	0.0277793	0.0277381	0.0534235	0.0532168	0.0614689
AMPD2	Q01433-2;Q01433;H0Y360;Q01433-5;Q01433-3;Q01433-4	92.07	21	14	16	17	16	16	16	15	12	12	18	17	16	15	17	16	0.397399	0.434034	0.372208	0.40617	0.339851	0.413933	0.385257	0.374296	0.358156	0.430671	0.395109	0.313147	0.540697	0.791289	0.425956
AMT	P48728;P48728-3;H0Y695;P48728-4;P48728-2	43.946	19	18	14	15	14	16	16	16	10	16	15	15	17	15	15	19	2.92357	2.57518	2.87397	2.58483	3.06789	2.40422	4.4766	2.32223	3.20414	3.02085	2.53543	2.55512	2.90079	2.20496	4.35236
ANGPTL3	Q9Y5C1	53.637	4	1	1	2	1	0	2	2	1	2	2	1	1	2	1	0	0.00804532	NA	0.0333006	0.029677	NA	0.08181	0.0227637	0.0095908	0.123248	0.0809426	0.0219981	0.015403	0.039526	0.0233287	NA
ANAPC2	Q9UJX6-2;Q9UJX6	93.468	1	1	1	1	1	1	0	0	1	1	0	1	0	1	0	1	0.00593462	0.0040437	0.00479645	0.00463287	0.00265955	NA	NA	NA	0.0062848	NA	0.00584528	NA	0.00327885	NA	0.00486753
ANKFY1	Q9P2R3;Q9P2R3-2;Q9P2R3-4	128.4	30	20	23	20	18	20	19	23	11	17	19	17	25	21	15	20	0.342723	0.255285	0.233504	0.22667	0.282314	0.276644	0.314259	0.168893	0.25006	0.181684	0.206622	0.370545	0.236415	0.185122	0.181796
ANKHD1;ANKRD17	Q8IWZ3;Q8IWZ3-4;Q8IWZ3-6;E9PDP5;H7C2F5;H3BLS9;H0YLQ3;H0YM23;O75179-6;O75179-7;O75179-2;O75179	269.45	4	2	2	2	2	2	2	2	4	1	4	0	2	3	1	3	0.020646	0.0235778	0.0357389	0.0212231	0.0446856	0.110982	0.0348331	0.0413761	0.0528155	0.0536178	NA	0.0616591	0.0206385	0.0451414	0.0180474
ANKRD28	O15084-2;O15084;O15084-4;O15084-1	96.16	7	3	3	3	4	3	4	3	4	5	4	2	3	3	3	2	0.0323265	0.0409514	0.0488246	0.0438245	0.0344438	0.0605407	0.0279003	0.0476118	0.0756443	0.042159	0.0170897	0.0194785	0.0243817	0.0383426	0.0235925
ANKIB1	Q9P2G1	122	1	0	0	1	1	0	0	0	1	0	1	1	1	0	1	0	NA	NA	0.0108643	0.00511554	NA	NA	NA	0.00468487	NA	0.00525855	0.00419311	0.00213354	NA	0.00381362	NA
ANKRD13A;ANKRD13D	H0YIN8;Q8IZ07;F8W150;S4R3U2;Q6ZTN6-2;Q6ZTN6;Q6ZTN6-3	34.683	2	2	1	2	1	2	2	2	1	1	0	2	2	2	1	2	0.0337026	0.151577	0.119503	0.167642	0.158106	0.128649	0.12375	0.282813	0.263025	NA	0.0809744	0.0882734	0.143358	0.190404	0.192389
ANKRD18A	Q8IVF6	115.6	2	2	1	2	2	2	2	2	1	1	2	1	1	2	2	2	0.0167565	NA	0.00175145	0.0217998	0.0229248	0.017892	0.0193062	NA	NA	0.0277067	NA	0.0161223	0.0293159	0.0503039	0.0579906
ANKRD18B	A2A2Z9	118.23	1	0	1	1	1	1	1	0	0	1	0	1	1	1	0	0	NA	0.151917	0.0336126	0.028567	0.0558516	0.038754	NA	NA	0.0129717	NA	0.17107	0.461207	0.089344	NA	NA
ANO1	Q5XXA6;Q5XXA6-2;E9PNA7	114.08	10	7	6	5	6	7	6	8	6	5	7	4	7	6	7	5	0.0655902	0.0439428	0.0554675	0.0546145	0.166897	0.0837869	0.0450808	0.0751517	0.0415522	0.0609954	0.0317097	0.0784592	0.0811936	0.0804346	0.0215446
ANKRD35	F6XZD3;Q8N283	100.33	2	2	2	2	2	2	2	2	2	2	2	2	2	1	2	2	0.245647	0.228419	0.259065	0.295466	0.321045	0.359385	0.292088	0.355252	0.233943	0.251553	0.187388	0.230577	0.446131	0.241704	0.363535
ANKRD42	H0YE80;E9PP91;F8W6I9;E9PIL2;Q8N9B4	16.191	1	1	1	1	0	1	0	1	0	0	0	1	1	1	1	1	0.136066	0.10255	0.0520213	NA	0.0834998	NA	0.110495	NA	NA	NA	0.129582	0.112344	0.237727	0.0289286	0.0777283
ANKZF1	B8ZZS4;Q9H8Y5	57.572	2	2	1	1	0	0	1	2	2	0	0	1	1	0	1	2	0.0719081	0.0142467	0.0127087	NA	NA	0.0089995	0.357583	0.00979122	NA	NA	0.00606418	0.00901273	NA	0.0107591	0.246053
ANO10	Q9NW15-2;Q9NW15;Q9NW15-4;Q9NW15-3;Q9NW15-5	53.842	3	3	3	3	3	3	3	3	2	3	3	3	3	3	3	3	3.47648	6.01347	6.79603	5.95972	6.81079	5.29113	2.49413	1.75692	4.82051	5.39074	1.23422	2.9973	0.485101	4.09608	4.90799
ANP32A	P39687;H0YN26	28.585	13	13	13	13	12	12	13	12	11	12	12	9	13	13	9	13	7.6783	8.4968	8.49759	7.02309	7.98891	11.8875	3.64142	7.66187	7.01112	6.99863	6.24257	7.14919	8.15952	6.98158	6.63888
ANP32B	Q92688-2;Q92688	22.276	4	4	4	4	4	4	3	4	3	3	2	3	4	4	3	3	1.20244	1.20104	1.58996	1.13066	1.52903	2.32877	1.08431	0.676143	1.06011	0.90147	0.733494	2.3023	1.3018	1.06092	1.09357
ANP32E	Q9BTT0;Q9BTT0-3;Q5TB19;E9PPH5;E9PLC4;Q9BTT0-2	30.692	6	3	4	6	4	4	4	4	2	4	5	3	5	3	5	5	0.585309	0.743521	0.899146	0.614136	0.700298	0.623698	0.460459	0.403012	0.535628	0.756931	0.396736	0.832323	0.483912	0.897219	0.926655
ANPEP	P15144	109.54	41	37	35	33	33	34	34	32	26	30	29	33	39	35	33	32	3.83317	2.7589	2.41165	2.32413	2.45447	3.63408	3.1627	2.2983	2.36788	1.37017	2.55315	3.22836	2.51807	2.10083	2.14358
ANXA1	P04083;Q5T3N1;Q5T3N0	38.714	6	4	0	4	0	1	2	1	2	1	2	0	6	6	5	5	0.235439	NA	0.069978	NA	0.0106955	0.0550956	0.0140488	0.0238195	0.0037915	0.0289145	NA	0.228516	0.277491	0.383684	0.0806297
ANTXR2	J3KPY9;P58335-2;P58335-4;P58335	44.84	1	1	1	1	0	1	1	1	0	1	1	0	1	1	1	1	0.0139852	0.00570295	0.00700544	NA	0.00550701	0.0150459	0.0112141	NA	0.00983702	0.00668273	NA	0.00783203	0.0135615	0.0110336	0.0191849
ANXA11	P50995-2;P50995	51.242	15	12	13	14	13	14	12	12	11	12	12	13	13	10	13	12	0.728577	0.753458	0.811054	0.872476	0.914046	0.933213	1.0141	1.11626	0.86708	0.895379	0.891112	0.932699	1.07897	1.13098	0.96684
ANXA10	A0A087X0X1;Q9UJ72	37.111	1	1	1	1	1	1	1	1	1	1	1	1	1	1	1	1	0.214777	1.09068	0.181245	1.05654	0.901629	1.06943	0.578803	0.0326346	0.152674	0.0685903	0.145091	0.120321	0.0315382	0.085016	0.403529
ANXA13	P27216;P27216-2	35.415	8	3	4	0	5	4	5	7	5	6	6	1	5	6	7	2	0.0482024	0.219353	NA	0.191602	0.263591	0.498851	0.709134	0.638559	0.817637	0.529798	0.00833781	0.327739	0.859467	0.320559	0.0175775
ANXA2;ANXA2P2	P07355;P07355-2;H0YN42;H0YMD0;H0YMU9;A6NMY6;H0YKS4;H0YM50;H0YMM1	38.604	25	21	20	14	18	14	19	18	15	20	19	17	24	17	20	19	13.3708	3.84417	1.33774	4.47866	1.72266	8.2096	6.0407	8.95176	4.53814	5.79269	3.37058	15.2665	3.88398	14.5253	5.03539
ANXA4	P09525;Q6P452	35.882	32	27	27	27	27	29	28	28	22	27	27	31	30	28	29	27	39.1775	24.6951	25.6695	26.9702	20.7947	31.8557	37.9336	34.6471	31.3453	27.9335	30.3001	29.5135	27.8866	38.7992	20.3128
ANXA5	P08758;D6RBL5;D6RBE9	35.936	29	22	24	24	23	26	26	22	20	23	25	24	27	26	25	21	15.107	10.1731	13.2515	10.3237	13.0894	34.8591	19.3698	8.18543	18.4506	22.0901	11.0322	38.1622	13.2129	24.5689	6.04051
ANXA6	P08133;P08133-2	75.872	70	66	63	63	65	64	62	66	46	62	62	69	70	64	60	66	39.9393	38.8573	48.7181	44.8698	36.3219	54.8006	35.2718	44.2702	43.8647	38.31	56.739	45.5213	55.5596	42.356	25.7618
ANXA7	P20073-2;P20073	50.315	24	20	20	18	22	22	21	18	17	18	22	21	23	16	20	22	3.81637	5.48635	5.01112	5.12305	3.85822	4.67441	3.97886	5.67222	4.95233	4.45182	3.47807	4.04141	3.77537	5.44756	3.17592
ANXA9	O76027	38.363	10	8	9	10	8	10	9	8	7	9	9	7	7	8	9	7	0.3259	0.499508	0.712755	0.262131	0.347502	0.419888	0.30139	0.326286	0.365787	0.353048	0.218065	0.371897	0.688734	0.307422	0.249786
AOC3	Q16853-2;Q16853	70.674	3	3	2	0	2	0	3	3	0	1	1	1	2	2	2	3	0.0288006	0.0143722	NA	0.0147871	NA	0.0239093	0.0203813	NA	0.0115932	0.0122724	0.00570933	0.0449224	0.018996	0.0330049	0.0528919
AOX1	Q06278	147.92	87	74	74	65	69	70	67	70	53	67	69	70	85	75	64	85	21.8048	18.3382	28.4693	20.1939	31.8647	31.7423	28.5719	18.5293	26.8671	24.2591	14.0003	22.0954	19.8385	31.6819	39.0303
AP1B1	Q10567-3;Q10567-2;Q10567;Q10567-4;C9J1E7	103.56	26	23	25	21	23	22	20	21	17	21	23	23	23	21	21	21	0.972469	1.25384	1.16966	0.86723	0.867578	1.10324	0.869157	1.14659	1.22763	1.0286	0.920464	1.26857	0.75784	1.03702	0.608711
AP1G1	O43747;O43747-2	91.35	33	23	26	24	24	25	26	24	17	23	20	28	26	24	23	22	0.995207	1.17199	1.24735	1.03813	0.841953	1.1502	1.11099	0.847559	1.37883	0.900152	0.94498	1.29799	0.782609	1.15672	0.894948
AP1M1	Q9BXS5;Q9BXS5-2;K7EJL1;E7ENJ6	48.586	26	23	23	24	22	23	25	22	12	24	24	21	23	23	24	21	2.36525	1.2136	1.48998	1.22921	1.31536	2.39253	1.5093	1.13515	1.5956	1.26805	1.18954	1.21888	1.57866	1.53904	1.17645
AP1G2	H0YJ47;O75843	20.96	1	1	1	1	1	1	1	0	1	1	1	0	1	1	1	1	0.231426	0.165771	0.186268	0.136832	0.105529	0.126624	NA	0.175814	0.188158	0.0930337	NA	0.0973877	0.141691	0.130636	0.116498
AP1S1	H7C1E4;P61966;P61966-2	22.065	7	5	3	3	3	3	5	4	3	4	4	6	5	4	1	5	0.591264	0.472629	0.323553	0.423881	0.25034	0.354412	0.772771	0.660706	0.852297	0.65218	0.541506	0.492779	0.325695	0.110826	0.371668
AP2A1	O95782-2;O95782	105.36	25	22	20	20	22	23	20	22	17	20	22	22	25	19	20	20	1.04984	0.843057	0.849032	0.62386	0.670893	0.934669	1.22923	0.71779	0.911783	0.765041	0.804259	0.993521	0.669247	0.899016	0.60575
AP2A2	O94973;O94973-2;A0A0G2JS82;O94973-3;A0A0G2JQM1	103.96	41	34	32	27	30	32	31	31	22	29	29	35	38	33	31	35	2.45069	1.89671	2.04882	1.73029	1.55451	1.99277	1.78159	1.55979	2.14895	1.62745	1.78023	2.39084	1.87307	2.24479	1.88882
AP2B1	P63010;P63010-2;A0A087X253;A0A087WU93;A0A087WZQ6;A0A087WYD1	104.55	55	46	44	40	41	41	45	39	28	41	42	42	49	40	43	47	2.06781	2.5343	2.28899	2.319	1.87093	2.39969	2.28074	3.45283	2.67108	2.48018	2.48632	3.13195	1.59374	2.42771	2.18579
AP2M1	A0A087WY71;E9PFW3;Q96CW1-2;Q96CW1;C9JJ47	49.526	21	17	17	16	14	15	17	20	12	16	14	18	18	19	17	20	2.57029	1.97817	1.88338	1.8843	1.74626	2.41295	5.02838	1.61105	2.45472	1.96365	2.32256	2.18595	1.82595	2.60407	1.97728
AP2S1	M0R0N4;M0QYZ2;P53680;X6R390;P53680-2;M0QZ21	17.303	7	7	6	5	5	6	6	7	6	7	6	6	6	7	5	6	1.66072	1.53813	1.11513	0.875346	1.41173	2.2077	1.82637	1.24625	2.44025	1.68517	0.961089	1.19417	1.20223	1.71791	1.0406
AP3B1	O00203-3;O00203	116.19	12	6	8	8	6	5	10	6	4	7	5	8	9	7	9	5	0.832626	0.459798	0.07945	0.0483126	0.0604619	0.114517	0.851245	0.143873	0.108656	0.0548418	0.984131	1.16598	0.47556	0.490725	0.0411015
AP3D1	O14617;O14617-5;O14617-4;O14617-2;O14617-3	130.16	18	16	15	14	11	16	14	16	10	14	12	14	11	12	12	14	0.175335	0.183375	0.205099	0.163387	0.167751	0.231457	0.154904	0.174172	0.252975	0.176548	0.130618	0.0954976	0.76903	0.19624	0.121885
AP3M1	Q9Y2T2	46.939	7	4	4	4	5	4	5	5	4	4	4	3	4	4	5	4	0.0760526	0.10554	0.140557	0.0651787	0.0770245	0.161302	0.120157	0.125281	0.0944728	0.124537	0.0724375	0.141351	0.0836534	0.178992	0.0905619
AP3S1	Q92572	21.732	3	2	3	2	2	1	2	3	2	2	2	3	3	2	2	2	0.134758	0.204953	0.16918	0.157873	0.120113	0.354584	0.233655	0.146872	0.14874	0.246221	0.263728	0.203599	0.131717	0.110252	0.0577201
APBA1	Q02410-2;Q02410;A0A0G2JMD7	91.593	3	2	0	1	1	2	0	1	0	0	0	2	1	0	1	1	0.0204128	NA	0.00532552	0.00373959	0.0119827	NA	0.00933762	NA	NA	NA	0.0236586	0.00867482	NA	0.00449923	0.00241573
APCS	P02743	25.387	9	8	6	8	8	7	8	9	8	8	7	8	8	8	6	8	3.65971	4.75221	2.83206	1.34776	1.99993	6.59829	6.44082	3.98372	6.16116	1.96667	3.01878	4.6698	2.49773	1.96769	2.06795
APEH	C9JIF9;P13798	81.673	31	24	25	23	22	25	23	25	20	24	23	25	27	25	23	27	3.66455	4.02625	5.36165	4.86119	4.10611	4.86241	4.79049	4.74433	5.40716	5.05168	3.74552	3.4891	3.76982	6.03135	3.87104
APEX1	P27695;G3V3M6;G3V5Q1;G3V3C7;A0A0C4DGK8;G3V5M0;G3V359	35.554	13	11	10	7	13	10	12	12	7	10	9	11	13	10	11	11	3.69101	3.39994	5.09616	3.13509	3.20552	4.50188	3.37166	2.44463	4.19879	3.35817	4.09177	4.90838	3.32101	3.36299	3.86829
API5	G3V1C3;Q9BZZ5-2;Q9BZZ5;Q9BZZ5-6;Q9BZZ5-3;Q9BZZ5-1;Q9BZZ5-5;H0YER7	57.56	16	14	12	12	10	13	13	11	9	13	12	12	10	12	12	14	0.667017	0.616865	0.605024	0.537364	0.673192	0.670249	0.652511	0.760234	0.589208	0.586498	0.493134	0.53111	0.559071	0.607083	0.558551
APH1A	Q5TB21;Q96BI3-2;Q96BI3	15.852	1	1	1	1	1	1	1	1	1	1	1	1	1	1	1	1	0.136239	0.0756081	0.094435	0.0707431	0.0463981	0.0884098	0.1112	0.0811158	0.0944493	0.0735886	0.0631231	0.0652212	0.0685985	0.103457	0.103087
APIP	Q96GX9;S4R3D6;Q96GX9-3	27.125	6	4	2	4	3	2	1	2	3	2	1	3	2	4	2	3	0.141959	0.0161707	0.162594	0.169234	0.0289004	0.00666419	0.0311495	0.0820354	0.0972927	0.0355784	0.0800836	0.0430782	0.108403	0.0728274	0.115545
APMAP	Q9HDC9;H0Y512;Q9HDC9-2	46.48	27	24	23	21	23	22	24	24	17	23	24	22	24	24	22	23	12.427	17.2163	11.615	10.4065	11.27	24.4043	20.8499	15.2493	25.3142	17.7813	6.11011	13.7878	10.3451	14.1128	12.4759
APOA1	P02647;F8W696	30.777	19	19	17	18	17	18	19	19	19	17	17	18	18	18	19	19	14.099	13.2755	7.74053	8.33758	17.132	9.75778	15.263	16.5197	8.33294	11.7262	9.44137	9.97423	9.81225	9.78019	6.23586
APOA1BP	Q8NCW5;Q8NCW5-2	31.674	12	9	10	10	10	10	9	9	9	10	10	9	11	10	10	12	2.86537	2.51995	2.8784	3.04447	3.17673	2.48157	2.58618	4.56489	2.4155	2.47336	2.58688	2.77454	3.56624	2.96722	2.39366
APOA2	V9GYM3;P02652;V9GYE3;V9GYG9;V9GYC1;V9GYS1	14.914	4	3	4	4	4	3	2	3	3	3	4	3	4	4	3	3	1.53972	3.44569	2.53306	2.55487	4.16437	2.03202	3.18055	3.33409	2.5138	3.72454	2.17811	1.88695	2.73134	2.85163	1.6615
APOA5	Q6Q788	41.212	5	2	4	2	2	1	1	4	4	1	2	1	4	2	0	1	0.0488622	0.0768075	0.0780236	0.0416237	0.0205146	0.0253543	0.0961026	0.120578	0.033691	0.0308246	0.0213438	0.0616254	0.0255192	NA	0.0117519
APOA4	P06727	45.398	2	0	0	1	1	1	1	2	1	2	0	0	0	0	1	1	NA	NA	0.00728626	0.00723775	0.015676	0.0118107	0.0632846	0.0116202	0.0572699	NA	NA	NA	NA	0.0127593	0.00414089
APOB	P04114;A0A087WTM7	515.6	131	107	107	102	90	113	117	107	95	108	98	104	110	114	103	86	0.436398	0.447478	0.351454	0.212495	0.70594	0.724565	0.521185	0.489243	0.652882	0.346021	0.282154	0.330054	0.428134	0.354165	0.212439
APOC1	K7ERI9;P02654;K7EJI9;K7ELM9;K7EPF9	8.647	5	4	5	4	4	5	5	3	4	3	4	3	4	4	5	4	16.2281	7.70177	8.68439	7.88028	13.2484	13.3048	9.49428	11.3009	7.18844	10.9797	18.1641	9.4691	16.3464	11.2211	17.962
APOBEC3F	Q8IUX4	45.02	1	0	1	0	0	1	1	1	1	1	1	1	1	0	1	0	NA	0.0152019	NA	NA	0.00568036	0.0088198	0.0160076	0.00994331	0.0240353	0.0173872	0.00958351	0.00941774	NA	0.0105079	NA
APOC3	B0YIW2;P02656	12.815	5	5	5	5	5	5	5	5	5	5	5	5	5	5	5	5	11.821	13.6906	8.79528	9.61393	13.708	8.61991	6.64952	11.9353	6.69671	12.3805	11.3507	6.12751	6.87254	6.90401	6.5016
APOC4-APOC2;APOC2	K7ER74;P02655;Q6P163	20.049	6	6	5	5	6	5	5	5	6	5	6	4	5	6	5	5	3.18467	2.88342	1.47443	3.54411	3.30658	2.89685	4.43296	4.87434	2.19716	3.77481	1.82033	2.37839	4.05075	2.58792	4.64238
APOD	C9JF17;P05090;C9JX71	24.158	7	7	7	6	7	6	7	7	5	6	6	7	7	7	6	7	0.955669	1.48305	1.53095	1.77321	1.16094	1.15463	2.82941	0.774789	5.23796	1.00396	1.53326	1.37946	2.1043	2.96919	3.64733
APOE	P02649;H0Y7L5;E9PEV4;E7ERP7	36.154	25	25	23	22	23	22	24	23	18	21	21	25	25	21	22	24	15.1624	10.3979	9.94088	5.79746	6.84375	8.92215	10.2101	10.0528	7.42322	6.92258	13.7802	10.2975	7.14522	8.19747	7.55141
APOH	P02749	38.298	4	3	3	3	3	3	3	3	2	3	3	3	4	3	3	4	0.829927	1.17046	0.797622	0.624613	0.742886	0.913372	0.851022	1.02515	0.946667	0.796056	0.97781	0.57337	0.776399	0.530613	0.487675
APOL2	J3KQL8	48.915	18	17	15	15	16	16	15	17	13	14	14	15	14	15	15	18	4.80482	4.55731	3.844	4.19014	3.22268	3.95166	2.89666	2.9378	3.95741	2.315	3.59568	3.2677	4.16957	4.14616	3.01896
APOL1	O14791-3;O14791;O14791-2	42.158	1	0	0	0	0	1	0	1	0	0	0	1	1	1	0	0	NA	NA	NA	NA	0.0217357	NA	0.00978513	NA	NA	NA	0.00715955	0.00850366	0.00499764	NA	NA
APOL3	O95236-2;O95236;O95236-3	36.545	16	12	13	12	11	11	9	12	6	12	8	15	13	8	11	11	0.685043	1.03472	1.32336	0.540483	0.535732	0.300825	0.963483	0.27969	0.962997	0.243022	2.01671	0.455288	0.224824	0.50495	0.384791
APOM	O95445;O95445-2;Q5SRP5	21.253	4	1	1	2	2	2	2	1	1	2	2	1	2	2	0	3	0.0951406	0.0180408	0.138043	0.0855432	0.113678	0.176747	0.0559963	0.0296936	0.0938555	0.127406	0.0681776	0.130117	0.109829	NA	0.196904
APOO	H7C1U8;Q9BUR5-2;Q9BUR5;G3V1B6	20.08	4	3	4	4	3	3	4	4	3	4	4	3	3	3	4	3	0.742575	0.563141	0.725545	0.648674	0.549043	0.67574	0.808102	0.501288	0.804353	0.607109	0.505521	0.580843	0.536748	0.710529	0.510279
APOOL	A0A087WYF7;Q6UXV4;A0A087WUX8	29.205	12	10	11	11	9	10	10	10	9	11	11	11	11	10	11	10	1.4187	1.61364	1.43608	1.07083	1.54141	1.29815	1.99496	1.72447	1.40761	1.77903	1.88482	1.98685	1.28869	1.39648	1.67441
APPL1	Q9UKG1	79.663	12	9	8	8	4	6	6	8	6	6	5	9	9	8	10	7	0.25247	0.113417	0.154424	0.0376463	0.0556925	0.113463	0.145071	0.114143	0.0611167	0.0919167	0.136938	0.164203	0.109384	0.119604	0.0621435
APP	H7C0V9;E9PG40;P05067-7;P05067-11;P05067-8;P05067-9;P05067;A0A0A0MRG2;P05067-10;P05067-3;P05067-4;P05067-5;P05067-6	54.981	2	2	2	2	2	2	2	0	2	2	2	0	2	2	1	1	0.0786689	0.0637524	0.0481188	0.0620282	0.0409717	0.0365674	NA	0.025617	0.0541407	0.0626865	NA	0.0269141	0.0382075	0.0303675	0.0356029
APPL2	Q8NEU8;Q8NEU8-3;Q8NEU8-2;F8VXB0	74.493	6	3	5	4	5	4	3	4	5	5	4	2	4	5	4	3	0.0284047	0.869389	0.500224	0.0569292	0.0417397	0.0386852	0.0625226	0.739239	0.793413	0.615067	0.0186232	0.0612501	0.0452991	0.0351283	0.0322779
APRT	P07741;P07741-2;H3BQZ9;H3BQF1;H3BQB1	19.608	12	11	10	10	10	10	9	10	8	11	9	11	12	10	10	11	19.7676	17.8751	18.218	24.0598	14.1428	15.0641	20.3701	19.019	18.4913	20.4624	14.1207	20.7198	12.6813	23.7742	12.5753
AQP11	Q8NBQ7	30.203	5	3	3	3	3	3	3	3	3	3	3	3	5	2	3	5	0.1587	0.254973	0.327591	0.24818	0.216934	0.362795	0.197739	0.271776	0.294401	0.264763	0.249074	0.245521	0.0768586	0.226939	0.562518
AQP9	O43315;H0YK62	31.431	4	3	3	2	2	2	2	2	2	2	3	3	2	3	2	4	0.341402	0.449872	0.456037	0.293491	0.338039	0.401651	0.179511	0.428511	0.346151	0.334014	0.280728	0.450895	0.399004	0.495943	0.496472
AQR	O60306	171.29	5	2	1	1	1	2	2	3	1	2	3	3	4	2	4	3	0.011196	0.00367564	NA	0.00729868	0.00725467	0.00922231	0.0132413	0.00238801	0.00704774	0.00808352	0.012517	0.0142607	0.00748618	0.0202344	0.017188
ARAF	P10398;Q96II5	67.585	7	6	7	7	5	7	6	6	5	5	5	5	6	6	6	6	0.290569	0.118185	0.110864	0.078827	0.442182	0.37721	0.158182	0.103837	0.067212	0.0938041	0.111279	0.107943	0.202695	0.131463	0.153793
ARCN1	P48444;B0YIW6;P48444-2	57.21	32	25	26	24	24	23	27	26	19	25	24	26	28	25	27	27	4.42236	4.17279	4.18774	3.03562	3.11591	4.11483	4.22688	3.70609	4.20969	2.94251	4.60969	3.63902	3.52349	3.77778	3.61137
ARAP1	Q96P48-3;Q96P48;H0YGD1;F5GWQ2;A0A0A0MSJ2;E7EU13;Q96P48-5;Q96P48-7;Q96P48-2;Q96P48-4;Q96P48-1	160.99	2	1	2	2	1	2	1	1	2	1	1	0	1	1	2	2	0.00251377	0.0139616	0.010737	0.0164653	0.0113961	0.00180093	0.00265547	0.0134887	0.0160251	0.00164273	NA	0.00364224	0.00235445	0.0177337	0.0265745
ARF1;ARF3	P84077;P61204;F5H423;P61204-2	20.697	9	8	8	7	8	7	8	6	5	8	8	8	9	8	7	7	15.7882	14.3212	16.3858	7.3471	11.2629	16.6468	12.3052	10.511	18.7917	15.0803	11.7617	18.9506	10.8649	16.5264	12.0532
ARF4	P18085;C9JPM4;C9JAK5	20.511	14	12	13	12	13	11	13	13	8	13	11	14	14	13	12	13	18.6364	13.0323	16.3924	10.0628	11.7304	21.0467	18.1503	11.9346	20.9438	12.506	14.5482	16.3134	11.0412	15.309	13.1904
ARF5	P84085;C9J1Z8	20.529	5	5	5	5	5	5	4	5	3	5	5	5	4	4	5	4	2.89318	2.01617	3.42063	1.97399	2.68551	1.68679	2.52763	1.62639	2.74569	2.692	1.9284	1.38046	1.60704	2.79825	1.64655
ARF6	P62330	20.082	10	8	8	7	6	6	7	7	5	6	7	8	10	6	8	8	8.0212	7.55166	9.96488	4.73204	8.41192	8.18396	5.44362	7.86762	6.87494	6.74261	6.97048	8.2539	5.22402	6.92	8.03984
ARFGAP2	G5E9L0;Q8N6H7;A0A0D9SF70;E9PQP3;E9PIY6;Q8N6H7-2	53.476	11	10	8	7	8	7	11	9	7	7	9	10	8	10	9	8	0.653901	0.32276	0.358866	0.239856	0.319983	0.497924	0.432275	0.533738	0.308278	0.431628	0.361197	0.472022	0.630236	0.528357	0.464669
ARFGAP1	E5RHT6;F8W1U7;F8VWH9;Q8N6T3-4;Q8N6T3-5;Q8N6T3-3;Q8N6T3;Q8N6T3-2;E5RHH7;E5RHC5	26.555	2	1	0	0	1	0	1	2	0	0	0	0	1	0	1	2	0.00208288	NA	NA	0.0608092	NA	0.0830381	0.0897374	NA	NA	NA	NA	0.00979278	NA	0.0604915	0.038889
ARFGAP3	Q9NP61;Q9NP61-2	56.928	9	7	7	6	5	5	7	5	5	6	5	6	6	5	7	4	0.219395	0.105935	0.0885579	0.0837124	0.0743564	0.21131	0.163095	0.122102	0.123854	0.0598748	0.113078	0.0748461	0.107616	0.194117	0.164971
ARFGEF1	Q9Y6D6;E5RIF2	208.76	5	2	2	3	4	3	3	2	2	4	2	4	3	2	3	3	0.0153699	0.0117572	0.0374258	0.0244123	0.0283674	0.0205331	0.0200175	0.0271317	0.0321695	0.0162469	0.0235621	0.00714421	0.0285613	0.0239696	0.009759
ARFGEF2	Q9Y6D5	202.04	23	13	16	16	16	19	18	17	13	14	14	16	16	13	16	13	0.102576	0.0843663	0.0854554	0.0703587	0.0884283	0.137418	0.107017	0.0915689	0.115113	0.0648151	0.0687734	0.0905515	0.111866	0.104281	0.0582303
ARFIP1	P53367-2;P53367;P53367-3	38.598	6	3	5	5	5	5	6	3	3	4	4	4	4	3	4	3	0.40609	0.283542	0.602832	0.209481	0.360061	0.402698	0.404515	0.151418	0.15019	0.277719	0.10249	0.0683237	1.05376	0.223832	0.670272
ARG1	P05089;P05089-2;P05089-3	34.735	28	28	26	27	28	26	25	27	22	25	26	26	27	26	24	27	115.551	88.8118	125.012	149.787	120.381	131.813	116.95	88.7019	90.1804	132.012	151.899	105.108	114.203	107.267	126.426
ARFIP2	E9PPY7;E9PRV8;A0A087X1E4;P53365-3;P53365	17.41	1	1	1	1	1	1	1	1	1	0	1	1	1	0	1	0	0.0494866	0.0140064	0.0265969	0.0222335	0.0204317	0.0288397	0.0491724	0.0323351	NA	0.0232348	0.0277852	0.027543	NA	0.0464307	NA
ARFRP1	Q13795;Q13795-4;Q13795-3;Q13795-2	22.614	2	0	2	2	0	1	2	1	0	2	1	1	1	0	1	0	NA	0.0508977	0.0458669	NA	0.0253748	0.0772518	0.0364338	NA	0.0551479	0.0162408	0.0213124	0.0176149	NA	0.0243031	NA
ARGLU1	Q9NWB6;Q9NWB6-3;Q9NWB6-2	33.216	4	3	4	4	4	4	3	4	4	4	4	4	4	4	4	4	0.207616	0.277753	0.426924	0.231376	0.370404	0.419828	0.369	0.21042	0.229388	0.329228	0.582353	0.333039	0.401369	0.334326	0.225822
ARHGAP1	Q07960;H0YE29	50.435	20	15	17	13	14	15	14	14	13	14	14	17	17	17	16	14	0.805364	1.27299	1.22549	1.087	1.40442	1.55899	0.962554	0.813332	1.30993	1.6954	1.12173	1.32978	1.34451	1.38731	1.062
ARHGAP35	Q9NRY4	170.51	14	8	9	6	7	9	8	8	5	6	6	6	11	8	9	9	0.0458397	0.0505265	0.0427297	0.0301919	0.0393517	0.0588657	0.0402759	0.0220337	0.0406226	0.0268529	0.0348062	0.0453744	0.0487492	0.0510224	0.0419197
ARHGDIA	P52565;J3KTF8;J3QQX2;J3KRE2;P52565-2;J3KRY1	23.207	15	14	15	14	15	15	13	14	13	13	14	14	15	14	14	15	18.5616	13.8554	13.353	18.2285	17.8117	14.0789	17.2924	20.6313	12.1896	16.704	19.5406	14.7308	18.5856	18.5346	15.588
ARHGDIB	P52566;F5H3P3;H0YGX7	22.988	3	3	0	1	0	0	1	2	0	0	2	0	2	1	3	3	0.344786	NA	0.0218485	NA	NA	0.0119552	0.0658184	NA	NA	0.0606725	NA	0.232359	0.0601951	0.390003	0.112421
ARHGEF1	M0QZR4;Q92888;Q92888-3;M0QYC1;Q92888-2;Q92888-4;M0R2C7	108.32	4	1	3	3	3	2	4	4	3	3	3	3	3	1	3	2	0.0109605	0.0154349	0.0967342	0.0220265	0.0139489	0.0265522	0.0258145	0.18125	0.0781918	0.0789836	0.0519561	0.0163731	0.0087566	0.0221016	0.0130786
ARHGEF10L	Q9HCE6-3;Q9HCE6-2;Q9HCE6;Q9HCE6-5	135.18	26	20	19	16	14	17	21	21	14	16	18	18	20	21	18	20	0.439876	0.30374	0.357607	0.229912	0.256918	0.401959	0.313862	0.211545	0.224391	0.259182	0.318895	0.303367	0.322179	0.298087	0.209854
ARHGEF12	E9PMR6;Q9NZN5-2;Q9NZN5	161.91	9	5	6	8	4	6	4	6	4	8	7	6	6	5	7	5	0.03026	0.0246346	0.0371427	0.0165344	0.0273279	0.031613	0.035105	0.0208783	0.0564614	0.0354136	0.0227066	0.0238307	0.0309736	0.0448241	0.017621
ARHGEF40	Q8TER5-4;Q8TER5-3;Q8TER5;Q8TER5-2	159.7	12	9	11	11	11	11	12	9	11	11	10	8	8	5	12	7	0.054143	0.0583511	0.0684169	0.0511163	0.0575793	0.101332	0.0455429	0.0727088	0.0644369	0.0524403	0.0486827	0.0578825	0.0156782	0.0853305	0.0762872
ARHGEF37	A1IGU5	76.277	1	1	1	0	0	0	0	0	0	0	0	0	1	0	1	0	0.0033689	0.00596202	NA	NA	NA	NA	NA	NA	NA	NA	NA	0.00614959	NA	NA	NA
ARHGEF7	B1ALK7;Q14155-1;E7EUY6;Q14155-6;Q14155-5	79.831	3	2	3	3	2	3	3	2	3	2	2	2	2	3	2	0	0.0231747	0.0584244	0.0564249	0.0401671	0.0562294	0.0489708	0.0248965	0.0696546	0.0475876	0.0476805	0.0301736	0.0218744	0.0411689	0.0316171	NA
ARIH1	Q9Y4X5;H3BSK4;H3BNB9	64.117	4	3	3	3	3	3	3	3	2	3	3	3	4	3	3	3	0.0662106	0.0514542	0.058412	0.0532217	0.0318557	0.0539272	0.0660333	0.0416336	0.0659747	0.0521188	0.0476625	0.0767767	0.0370111	0.0558615	0.0522405
ARHGEF9;ARHGEF4	A0A0A6YYB3;B1AMR4;B1AMR3;A0A0A6YYF8;O43307-2;O43307;A0A096LNK7;A0A096LP05;A0A096LPE7;A0A096LPI8;H0YCT6;E9PEM0;A0A0C4DFY6;O43307-3;Q9NR80-3;Q9NR80-4;Q9NR80	56.879	2	2	2	1	2	1	2	2	0	1	1	2	2	2	1	2	0.068773	0.0290049	NA	0.0227433	NA	0.0162885	0.0125055	NA	NA	NA	0.0236297	0.0311527	0.161929	NA	0.0292274
ARL1	P40616-2;P40616;F8VYN9;B4DZG7	18.565	7	6	6	6	6	6	6	6	4	6	6	6	7	6	6	6	3.08899	3.47235	3.21249	1.68813	2.60027	4.23442	3.13237	1.62643	4.22793	1.8072	2.01223	3.41827	1.57559	2.86466	1.80431
ARL3	P36405	20.455	7	6	3	5	7	7	4	6	3	6	6	6	7	6	6	5	1.16751	0.215496	0.755515	1.21576	1.38065	0.70812	1.24596	0.509349	0.772069	1.02452	0.867085	0.816961	1.18402	0.780541	0.506692
ARL2;ARL2-SNX15	P36404;V9GYD0;P36404-2	20.878	2	1	1	1	1	1	1	1	1	1	1	2	2	1	2	1	1.5251	0.695762	0.937273	1.22346	1.10763	0.601159	1.09739	0.817986	0.456884	0.821676	1.13423	0.575988	1.85344	0.740489	1.37079
ARL6IP4	F5GYV5;H7BZV4;A0A0C4DG62;F8WCT1;Q66PJ3-7;Q66PJ3-4;Q66PJ3-3;Q66PJ3-2;Q66PJ3;F8WEP2;A0A0C4DH18;F5H7X4;Q66PJ3-5	23.687	4	1	4	3	3	3	1	3	3	4	3	2	2	1	4	2	0.101662	0.147945	0.117338	0.153329	0.139045	0.0768218	0.207222	0.208313	0.185923	0.15057	0.162518	0.0968902	0.039112	0.271577	0.135418
ARL6IP5	O75915;F8WF90;C9JQU6;F8WF33	21.614	5	5	4	3	4	5	4	5	2	4	4	4	4	3	4	4	2.60002	1.86454	2.2805	1.28733	3.12435	1.72477	1.98906	0.06552	1.65158	1.49595	2.40863	3.44801	1.20211	1.42333	1.75623
ARL8A	Q96BM9	21.416	10	9	8	7	5	8	7	7	7	7	7	7	7	8	9	6	2.92892	2.13366	2.63325	1.05596	1.46689	1.67619	1.87318	2.14573	2.45321	1.76813	1.87766	1.98091	1.08731	2.28585	0.899606
ARL8B	Q9NVJ2	21.539	3	3	1	2	2	1	2	3	2	1	1	2	3	2	1	2	0.852548	0.551785	0.427517	0.472429	0.526229	0.251005	0.590934	0.935159	0.561308	0.565391	0.751572	0.989405	1.01364	0.252013	0.344236
ARMC1	Q9NVT9;E5RJ86	31.28	10	8	9	8	9	8	8	9	6	8	8	9	7	5	8	9	0.572398	0.800661	0.471358	0.585272	0.550922	0.642748	0.681098	0.636781	0.541041	0.573222	0.700413	0.917601	0.264061	0.64475	0.523033
ARMC10	Q8N2F6-4;Q8N2F6-3;Q8N2F6-2;Q8N2F6;Q8N2F6-6;Q8N2F6-5;H7C2M7;C9J5N7	27.389	7	6	5	4	6	5	7	5	4	6	5	7	7	6	6	7	0.606459	0.440815	0.590512	0.51607	0.608476	0.919965	0.708879	0.371896	0.767581	0.431047	0.529512	0.683974	0.584515	0.544335	0.856186
ARMCX3	Q9UH62	42.5	9	9	6	8	4	3	7	9	2	5	5	6	8	8	4	9	0.335794	0.213999	0.434791	0.102935	0.0961438	0.507672	0.621218	0.028608	0.422262	0.198316	0.237195	0.186951	0.231985	0.0525892	0.284494
ARMC8	B7Z637;Q8IUR7-8;Q8IUR7-3;Q8IUR7-7;Q8IUR7-2;Q8IUR7;C9J8P8;C9JAA7;C9JBY2;G5E9V7;G5E9V6;Q8IUR7-6	67.185	2	1	1	1	2	1	1	1	1	2	1	1	1	1	1	1	0.00759042	0.004358	0.00571264	0.0123531	0.00554853	0.00682123	0.00651578	0.0101589	0.0196887	0.00691609	0.00497934	0.00487309	0.00521219	0.0084298	0.00508172
ARMT1	Q9H993;F5GZY1	51.172	13	9	11	11	10	10	10	9	10	10	10	10	12	11	11	11	1.40933	1.17652	1.27608	1.35463	0.969319	0.955297	0.858773	1.3989	1.19367	1.20997	1.15858	1.31344	1.41236	1.57804	0.805531
ARPC1A	Q92747;Q92747-2;E9PF58	41.569	16	14	14	13	13	13	14	14	10	13	13	12	13	13	10	14	1.98818	1.24688	1.57874	1.27455	1.86184	1.72376	2.95069	2.00159	1.66755	2.3398	1.21959	1.40791	1.21778	1.21373	1.2451
ARPC1B	O15143	40.949	13	7	9	6	9	6	9	9	7	9	7	8	13	7	7	9	1.18595	1.11925	0.483257	0.612787	0.65283	0.97703	1.40885	1.03299	1.26505	1.08016	0.77309	1.3661	0.558632	0.76071	0.718836
ARPC2	O15144	34.333	21	19	19	20	19	20	19	19	11	19	21	17	18	19	19	19	5.08674	5.36137	4.67115	4.3868	5.0696	5.25563	5.19079	4.17064	5.14088	5.02643	5.56727	5.63419	5.87157	5.77792	5.21058
ARPC3	O15145;C9JZD1	20.546	10	9	9	9	10	10	9	9	9	9	9	9	10	8	9	7	5.11931	4.13002	4.19924	4.02255	4.71279	4.80363	5.95319	4.31514	5.50025	4.59943	3.87939	4.29508	4.55305	4.57271	3.94468
ARPC4-TTLL3;ARPC4	F8WCF6;P59998;P59998-3;F8WDD7;A0A0A6YYG9;P59998-2;H7C0A3	21.058	12	10	10	7	8	8	8	10	6	6	8	9	10	7	9	11	8.70301	7.35126	6.24167	5.03602	5.5555	3.25654	7.24469	6.51743	4.90397	6.17338	5.15616	7.12178	5.22304	4.595	6.59129
ARPC5	O15511;O15511-2;B1ALC0	16.32	9	9	9	7	8	8	9	9	6	8	7	6	9	8	9	9	5.6373	4.9117	3.67483	4.96624	5.27186	4.94172	5.59118	5.77898	4.51705	3.2733	2.44274	3.6618	3.08732	4.7244	3.38419
ARPC5L	Q9BPX5	16.941	6	6	5	6	5	4	6	5	3	5	5	5	6	6	5	6	1.57034	1.18106	1.8069	1.30659	1.13776	1.6285	1.49337	0.592381	1.66116	1.14068	1.56704	1.38482	1.42902	0.822606	1.50545
ARSA	A0A0C4DFZ2;P15289;P15289-2	53.806	11	10	8	7	9	7	8	10	5	7	8	9	9	7	8	10	2.59588	0.380865	0.510969	0.80459	0.197499	0.670868	1.41304	0.399736	0.404057	0.680225	0.599377	1.07222	0.238544	0.685131	0.631054
ARPP19	H3BQ52;H3BMD8;P56211;H3BTD3;P56211-2	7.6866	2	2	1	1	2	1	2	1	2	1	1	1	2	1	2	1	0.258329	0.133696	0.157037	0.311727	0.264999	0.463665	0.118652	0.193621	0.0718444	0.217009	0.192702	0.225811	0.0866654	0.373021	0.241247
ARRB1	P49407-2;P49407;H0YET9;E9PM35	46.308	2	0	0	0	2	0	0	0	1	0	0	1	1	0	0	0	NA	NA	NA	0.0306252	NA	NA	NA	0.0187971	NA	NA	0.0181128	0.0253672	NA	NA	NA
ARSB	P15848-2;P15848	45.995	3	2	3	3	1	3	3	2	1	2	2	2	3	2	1	1	0.0156861	0.0856449	0.0891741	0.00697041	0.0693212	0.0416971	0.0378003	0.0331586	0.0330342	0.031082	0.0298723	0.0889599	0.0321469	0.0228897	0.00650798
ARSD	P51689;P51689-3	64.859	15	12	14	11	11	12	10	11	11	9	11	11	9	9	12	14	0.506067	0.506427	0.408147	0.469715	0.921253	0.287248	0.464472	0.755443	0.186612	0.502446	0.276978	0.169021	0.217295	0.569896	0.541748
ARSE	F5H324;F5GYY5;P51690	61.077	17	14	15	13	14	13	12	14	12	12	14	14	16	13	14	16	2.8065	3.94521	4.25251	3.91695	2.91778	1.5564	4.68393	2.75598	1.81955	4.22739	1.85626	4.3019	1.52194	6.93565	6.82387
ARVCF	C9JJX6;E9PDC3;O00192-2;O00192	96.827	7	3	6	7	5	6	5	4	3	5	5	7	6	4	4	4	0.0241805	0.0636413	0.0803134	0.0265914	0.0383435	0.0456684	0.0354139	0.0223305	0.037322	0.034033	0.0590642	0.0406161	0.016963	0.0322719	0.0263752
ARSH	Q5FYA8	63.525	1	0	1	1	0	1	1	0	0	0	1	1	1	0	1	0	NA	0.083484	0.170869	NA	0.00860296	0.0702165	NA	NA	NA	0.0942815	0.144976	0.187881	NA	0.100487	NA
AS3MT	Q9HBK9;Q9HBK9-2;A0A087WVD4	41.747	14	14	11	11	11	12	13	11	10	10	10	10	14	11	12	12	1.10398	0.755825	0.925093	1.31106	1.30204	1.45192	0.974648	0.785389	0.92004	0.979751	1.09245	1.47482	1.8073	1.63297	0.653512
ASAH1	E7EMM4;Q13510;Q13510-2;Q13510-3	41.796	15	13	11	12	12	14	14	15	9	14	14	14	14	13	14	12	3.06274	1.67449	1.57845	1.67988	1.87804	4.16337	4.04073	1.30689	4.19129	3.25468	1.9282	2.854	2.88002	2.33706	1.533
ASB9	Q96DX5;Q96DX5-3;Q96DX5-2;R4GN94	31.857	4	3	0	3	3	2	3	2	1	1	2	3	2	3	1	3	0.0438473	NA	0.219293	0.142089	0.0889628	0.068339	0.0667089	0.0877577	0.0450836	0.154141	0.203932	0.0702436	0.184259	0.0343601	0.133659
ASCC2	Q9H1I8-3;Q9H1I8;Q9H1I8-2	77.368	5	4	3	3	1	3	4	4	2	2	2	3	5	3	2	2	0.0398435	0.0316834	0.0300487	0.00976265	0.0176334	0.0429451	0.0392889	0.00542202	0.017206	0.0117792	0.0229517	0.0491525	0.0220971	0.0254669	0.0183121
ASCC1	E9PM82;E9PR40;E9PQZ6;H0YE76;H0YCB3;Q8N9N2-2;Q8N9N2	14.203	1	1	1	1	1	1	1	1	1	1	1	0	0	1	0	1	0.0441833	0.06782	0.0630136	0.0579373	0.0311243	0.0818611	0.033783	0.0187497	0.0955334	0.0626602	NA	NA	0.0405467	NA	0.0266121
ASCC3	Q8N3C0	251.46	20	15	16	13	15	11	15	16	9	14	14	11	14	14	17	12	0.0847317	0.134592	0.0877746	0.100084	0.0865686	0.101971	0.0738998	0.17679	0.0542268	0.107533	0.0394821	0.0704022	0.110633	0.134221	0.0563189
ASGR1	P07306;P07306-2;J3QSZ2;K7EPS5	33.186	19	16	16	12	13	14	13	15	10	12	12	13	19	14	12	18	9.47779	11.0226	9.17722	9.88657	7.47281	12.1789	9.58657	7.30922	10.6601	5.34484	7.86949	11.8041	9.39723	8.51947	7.31773
ASF1A;ASF1B	Q9Y294;K7ES22;Q9NVP2	22.968	2	2	1	2	1	1	1	1	2	1	1	1	1	2	2	2	0.0641312	0.0633581	0.0812438	0.027726	0.0198238	0.0326947	0.0451465	0.125177	0.0556938	0.0443877	0.0211212	0.0329188	0.127254	0.0692963	0.102934
ASGR2	P07307-3;P07307-2	32.55	10	7	9	8	8	9	7	8	5	6	8	6	10	9	7	10	3.0472	4.24727	3.56449	2.65701	3.0851	5.77021	2.01995	2.33787	3.48664	2.63056	2.60014	4.60421	3.79707	3.60882	1.85612
ASL	P04424;P04424-2;P04424-3;F8W943	51.657	37	34	32	32	33	35	31	34	27	30	31	36	36	35	31	32	36.7739	33.5809	47.6759	49.6874	39.4874	38.6459	40.5469	40.2423	43.6188	43.9985	44.0639	30.3176	46.3153	40.6492	37.2439
ASMTL	O95671;O95671-2;O95671-3	68.856	19	15	14	10	13	14	12	13	10	8	13	13	17	15	13	15	0.816506	0.872209	0.687922	0.736317	0.804221	0.505578	0.655006	0.748113	0.745446	0.701097	0.583171	0.737986	0.870771	0.635203	0.84698
ASNA1	A0A087WXS7;O43681	37.119	9	6	9	9	9	8	7	8	8	8	9	8	9	7	8	4	0.49353	0.508157	0.602126	0.623226	0.580937	0.723169	0.538485	0.644924	0.637497	0.616068	0.595927	0.484385	0.443219	0.62013	0.227462
ASPA	P45381	35.735	3	2	2	2	2	3	2	2	2	2	2	1	1	2	2	3	0.050617	0.0481102	0.060053	0.0766416	0.15109	0.0500673	0.0523076	0.0596941	0.0402224	0.0771493	0.00916938	0.0369449	0.0972356	0.0734842	0.119667
ASPDH	A6ND91	29.946	17	15	13	14	13	12	12	15	12	13	13	15	17	14	16	16	25.5838	18.8933	19.3222	15.1684	10.6238	9.52733	17.4279	14.528	17.1875	15.8768	16.3852	19.3696	12.9256	20.0221	18.6213
ASPG	G3V1Y8;Q86U10;Q86U10-3	59.882	16	14	12	14	11	14	14	13	10	11	13	16	10	12	12	12	0.829696	0.490023	1.70068	0.462983	0.816393	1.49318	0.408487	0.732872	0.820468	0.854467	1.62844	0.325232	0.851881	0.443083	0.559287
ASPH	Q12797;Q12797-10	85.862	31	28	24	24	23	23	25	27	19	28	24	24	25	24	23	29	1.79648	1.4023	1.20728	1.38314	1.4984	1.89926	2.03543	1.7546	1.79608	1.56327	1.09716	1.85741	1.31833	1.58195	1.88833
ASPSCR1	Q9BZE9;Q9BZE9-2;Q9BZE9-3;J3QL04;J3QR12;Q9BZE9-4	60.182	10	7	7	7	7	6	5	7	8	4	5	7	8	7	7	6	0.21701	0.117949	0.119347	0.16116	0.0826016	0.129318	0.144855	0.296014	0.101749	0.107547	0.168287	0.185298	0.141518	0.215291	0.129596
ASPHD2	Q6ICH7	41.698	1	0	1	1	1	1	1	0	1	1	1	0	0	0	1	0	NA	0.0830183	0.100193	0.114175	0.0642913	0.0575163	NA	0.00359677	0.126617	0.0765245	NA	NA	NA	0.16017	NA
ASS1	P00966;Q5T6L6	46.53	39	34	33	33	35	35	33	35	32	29	33	37	34	37	31	36	111.223	87.3467	159.738	290.631	202.042	75.3303	176.21	148.034	108.074	138.562	164.25	66.7988	181.681	85.1778	123.379
ATAD1	Q8NBU5;Q8NBU5-2	40.744	15	12	12	12	11	10	12	14	8	11	13	12	13	12	11	12	1.16745	0.826756	0.655412	0.503513	0.501384	0.781793	0.881721	0.742273	0.583832	0.536204	0.661172	0.826431	0.733952	0.561934	0.571027
ATAD3A;ATAD3B	Q9NVI7-2;Q9NVI7;H0Y2W2;Q9NVI7-3;Q5T9A4	66.217	31	27	27	26	29	26	27	28	24	26	26	26	27	30	25	28	2.28612	1.67457	1.90003	2.67774	1.99427	1.96585	2.45162	2.4662	2.33302	1.76518	2.06075	1.82275	2.22811	1.63585	2.31863
ATE1	B4DK25;B4E107;F5GXE4;H0Y5C2;O95260-2;O95260	45.831	3	2	2	2	2	2	2	2	3	2	2	1	1	2	2	1	0.059414	0.0478948	0.045855	0.0489278	0.0552193	0.0475888	0.0553664	0.0568337	0.0513845	0.0523388	0.0203623	0.0194258	0.0463632	0.0628304	0.0387008
ATG3	Q9NT62-2;Q9NT62;F8WDI0	35.467	3	3	2	2	2	2	2	2	3	2	2	2	3	3	1	3	0.16333	0.11102	0.156558	0.125611	0.0302213	0.150158	0.0884042	0.211988	0.118229	0.132703	0.107	0.141369	0.175421	0.109877	0.0699585
ATG2A	Q2TAZ0;Q2TAZ0-3	212.86	1	0	1	1	0	0	0	0	1	1	1	0	1	0	1	0	NA	0.000852661	0.000859934	NA	NA	NA	NA	0.000673533	0.0014066	0.0013143	NA	0.00343653	NA	0.00123623	NA
ATG4A	A0A0A0MT61;G5E979;H7BYM2;Q8WYN0-3;Q8WYN0-5;Q8WYN0	22.765	3	0	1	1	0	1	1	1	0	1	0	1	1	2	1	1	NA	0.00998255	0.050725	NA	0.0340879	0.0126361	0.00535148	NA	0.0431397	NA	0.0107694	0.0168213	0.0404973	0.046385	0.0099314
ATG5	L7UQJ2;Q9H1Y0	19.21	3	1	1	2	1	2	1	1	2	1	1	0	2	1	1	1	0.0396844	0.0255562	0.0394145	0.0241033	0.0493896	0.0193361	0.0361353	0.0914109	0.0440155	0.0313992	NA	0.0709833	0.0235555	0.0264318	0.0200163
ATG4B	C9JIK8;Q9Y4P1-6;Q9Y4P1;Q9Y4P1-2;H0Y2Y0;F2Z2K8;H7C2A6;C9JQ72;Q9Y4P1-3;Q9Y4P1-4	24.833	2	2	1	2	2	2	2	2	1	2	2	2	2	1	2	1	0.147162	0.0991335	0.186063	0.155096	0.135234	0.169317	0.127428	0.046609	0.151902	0.160489	0.109589	0.140325	0.0214203	0.114264	0.113374
ATG7	O95352;O95352-2;O95352-3	77.959	10	6	7	4	5	5	6	6	3	8	5	4	4	7	7	5	0.131072	0.0851667	0.0477619	0.0472533	0.0605604	0.0878473	0.092972	0.0601955	0.12983	0.0952574	0.0393976	0.0413049	0.0889285	0.113775	0.0368559
ATIC	P31939;P31939-2	64.615	41	32	31	27	31	29	31	31	26	29	33	30	38	33	35	35	4.07313	3.93942	2.92266	3.66904	3.23767	4.15137	3.30305	3.59394	4.30896	4.81025	3.54024	4.35925	4.05061	6.03525	2.0323
ATL2	Q8NHH9-5;Q8NHH9;Q8NHH9-3;Q8NHH9-4;Q8NHH9-2;B5MCN0	64.521	8	7	4	3	3	5	5	7	3	5	5	5	5	6	6	7	0.236042	0.157271	0.131818	0.117438	0.184463	0.21846	0.185794	0.0770489	0.178972	0.152768	0.215744	0.189982	0.221762	0.135854	0.351942
ATL3	F5H6I7;Q6DD88	58.772	23	21	21	19	19	22	19	19	13	20	18	20	20	20	18	19	2.86886	1.84271	1.66623	1.23079	1.9622	2.5496	2.10652	1.38981	2.35198	1.37437	2.05736	2.10134	1.40296	1.77309	1.76267
ATOX1	E5RGN3;E5RIM7;O00244	6.3304	4	4	4	3	3	4	3	4	3	3	4	3	4	3	4	3	3.662	5.57878	4.85633	6.02811	7.70398	4.15173	3.87133	7.43498	4.5303	6.5381	4.96951	2.83742	6.9954	4.86489	4.54094
ATP11C	A0A067XG54;Q8NB49-2;Q8NB49-3;Q8NB49-4;Q8NB49	127.68	16	12	13	14	14	10	9	8	10	14	10	10	6	12	8	9	0.123263	0.159263	0.166035	0.272626	0.0976788	0.117332	0.103542	0.173065	0.187905	0.135033	0.119814	0.054061	0.203362	0.0924471	0.0720483
ATP13A1	Q9HD20-2;Q9HD20	121.11	11	8	8	6	5	5	7	10	4	9	8	8	8	7	4	6	0.119888	0.0805922	0.0608418	0.0407692	0.0631052	0.0966801	0.158411	0.0858784	0.108879	0.0896001	0.0746879	0.0687569	0.0742599	0.0473669	0.0852139
ATP12A	P54707;P54707-2	115.51	2	2	1	1	1	1	1	2	1	1	1	2	2	2	1	1	0.0414389	0.127125	0.181419	0.0318015	0.0930714	0.0074951	0.263069	0.209173	0.239029	0.144459	0.102677	0.0488314	0.0675772	0.0177406	0.040175
ATP1A1	P05023-4;P05023;P05023-3;P05023-2	113	57	46	50	46	44	43	45	48	39	44	46	48	52	44	44	52	4.19405	4.67501	4.64078	3.14616	3.28073	5.7355	4.65642	4.99154	5.05661	4.10502	4.20911	4.9986	4.06056	3.71508	5.30577
ATP1B1	P05026-2;P05026;V9GYR2	34.893	12	10	11	10	10	10	10	9	8	9	11	11	11	9	10	11	5.32225	5.6106	5.9682	4.51539	4.02818	5.39825	5.34973	4.95072	6.95418	5.51417	5.68914	6.6151	5.61398	4.10009	5.38206
ATP2A2	P16615;P16615-5;P16615-2;P16615-3;P16615-4;H7C5W9	114.76	53	45	41	38	38	40	41	41	37	39	40	39	49	41	40	45	3.12008	3.47086	2.73033	2.12297	2.68394	3.97048	3.14397	3.32744	3.31338	2.91373	2.46476	3.30791	2.12677	3.05195	3.56172
ATP2B1	P20020-5;P20020-2;P20020-6;P20020-3;P20020-4;P20020;E7ERY9	129.15	7	6	3	5	4	5	4	5	3	5	5	5	4	5	5	4	0.0773442	0.0222195	0.0422064	0.0398475	0.0326406	0.0467102	0.0500142	0.0361304	0.0575925	0.0327258	0.0333859	0.0190937	0.0858302	0.0630712	0.0446173
ATP5A1	P25705;P25705-3	59.75	45	42	41	41	43	44	43	43	36	42	41	43	44	42	43	43	48.3732	57.8229	71.1556	74.2333	74.6227	62.8574	72.2424	71.131	79.6946	70.2627	70.1026	75.8011	56.6487	68.6233	54.6064
ATP2B2	H0Y7S3;Q01814-7;Q01814-2;Q01814-8;Q01814;Q01814-4;Q01814-3;Q01814-6;Q01814-5	121.26	2	1	1	1	1	1	2	1	1	2	1	1	2	1	2	1	0.0132224	0.00866153	0.0110785	0.00946878	0.0073908	0.0203422	0.0126936	0.00292791	0.0124886	0.00797359	0.00349926	0.0124165	0.00968107	0.0184227	0.00894672
ATP2C1	H0Y8X9;H0Y9S7;H0Y9V7;B4E2Q0;P98194-2;P98194-4;P98194;P98194-3;P98194-5;P98194-8;P98194-9;P98194-6;P98194-7	23.902	1	1	1	0	0	0	1	0	0	1	1	1	1	0	0	1	0.0206036	0.0163159	NA	NA	NA	0.0404204	NA	NA	0.0355694	0.0207967	0.0402328	0.0197142	NA	NA	0.0316713
ATP5B	P06576;H0YH81;F8W079	56.559	32	31	30	30	30	30	30	32	29	30	29	32	32	30	29	29	113.841	116.427	141.457	141.105	120.422	122.673	129.938	88.0363	138.145	118.823	102.98	134.689	94.621	111.465	101.78
ATP5C1	P36542;P36542-2	32.996	19	19	17	18	17	18	17	18	12	18	17	19	18	19	19	19	18.7264	20.8942	19.5239	21.5181	21.8196	18.1296	27.761	18.3864	24.6742	19.5865	26.8964	27.1344	19.7147	20.5024	16.789
ATP5D	P30049	17.49	6	5	6	6	6	6	6	5	3	6	6	4	5	5	6	5	2.42467	4.71148	5.90697	5.77029	4.84931	5.64578	3.02413	2.29226	5.82139	5.74068	1.89264	2.46364	2.21929	6.656	2.0657
ATP5E;ATP5EP2	P56381;Q5VTU8	5.7797	3	3	2	2	2	2	3	3	2	3	3	3	3	3	3	3	28.3425	13.4144	13.3411	13.6013	16.4306	11.9956	29.0878	12.8713	12.2359	10.3207	14.3912	25.453	19.924	14.299	20.6857
ATP5F1	P24539;Q5QNZ2	28.908	16	15	15	16	16	16	13	16	12	16	16	16	16	15	16	16	17.1611	28.0559	26.544	29.2178	28.2346	19.0604	21.5497	30.5821	27.6749	26.8657	30.3008	32.9858	22.9019	22.8425	17.8873
ATP5H	O75947;O75947-2	18.491	13	13	13	13	13	13	13	13	13	13	13	13	13	13	13	12	38.088	51.3728	46.7214	58.2112	53.1723	45.9029	46.1278	32.259	46.1532	48.3671	43.3993	48.7762	49.4595	44.3473	38.7916
ATP5I	P56385	7.9331	5	5	4	4	3	4	3	5	4	4	4	5	5	5	5	5	12.9805	21.5932	22.0736	28.2665	25.7213	15.6605	10.6868	23.3581	23.4866	23.7304	27.4189	19.0609	34.8555	24.5462	19.4623
ATP5J	A8MUH2;P18859;P18859-2	13.954	4	4	4	4	4	4	4	4	4	4	4	4	4	4	4	4	8.78866	13.4705	11.3063	11.8865	15.1321	11.4077	11.0177	17.215	9.44023	11.9048	10.966	10.8924	10.095	10.3697	5.85335
ATP5J2	P56134-3;P56134	6.2953	3	2	2	2	2	2	2	2	2	2	2	2	2	2	2	3	48.5469	27.6611	32.051	29.7229	24.8526	26.5726	37.235	13.2076	35.1047	27.0528	24.7045	52.9841	20.2784	26.1791	35.1078
ATP5L	O75964;E9PN17	11.428	7	6	7	7	7	7	7	7	7	7	7	7	7	7	7	7	31.2329	35.8188	36.3004	38.4569	39.5048	32.2981	40.1142	51.9539	38.8407	35.9749	39.3853	36.4809	48.3306	32.7133	34.1846
ATP5J2-PTCD1;ATP5J2	C9JJT5;G3V325;P56134-4;P56134-2;C9JU26	5.9149	1	1	1	1	1	1	1	1	1	1	1	1	1	1	1	1	4.44935	6.96073	8.36809	9.32007	8.3591	7.04641	9.39991	1.10542	8.49342	7.77965	9.88281	0.159383	12.2692	6.41816	7.35864
ATP5O	P48047;H7C0C1	23.277	15	14	15	15	15	15	14	15	14	15	15	13	14	15	15	15	18.8447	29.498	29.941	36.1913	36.8011	30.7015	34.6484	37.966	33.919	31.882	23.2297	35.2274	35.9769	25.3186	18.3162
ATP5S	Q99766	24.866	7	5	7	6	6	7	3	5	5	6	6	6	6	6	6	4	0.233733	0.549163	0.614196	0.565018	0.767958	0.308158	0.342005	0.785837	0.633939	0.558471	0.403672	0.391988	0.450752	0.403303	0.148022
ATP6V0A1	Q93050-1;Q93050;Q93050-3;B7Z641;B7Z2A9;F5H1T6	95.755	9	5	5	7	3	7	5	4	3	7	6	7	5	5	6	4	0.0741799	0.0588124	0.103226	0.0441906	0.0665448	0.179618	0.0512437	0.0414212	0.128168	0.081983	0.0674401	0.0510733	0.0489487	0.127581	0.0526387
ATP5SL	M0QZP7;M0QZC4;K7EIV4;B4DFT4;Q9NW81-5;Q9NW81;Q9NW81-4	16.836	1	0	1	1	1	1	1	1	1	1	1	0	0	1	1	0	NA	0.0600768	0.0734008	0.0796582	0.0397378	0.0498335	0.0677101	0.196457	0.142096	0.078306	NA	NA	0.0485599	0.0511431	NA
ATP6V0D1	F5GYQ1;P61421;R4GN72;J3QL14;H3BQJ1	44.659	6	5	2	4	5	4	6	6	5	5	5	6	5	5	6	4	0.227115	0.117287	0.239343	0.158783	0.159482	0.252396	0.188718	0.143138	0.286783	0.20737	0.274519	0.242818	0.218453	0.315134	0.102757
ATP6V0C	P27449	15.736	1	1	1	1	1	1	0	0	1	1	1	1	1	1	0	1	0.239263	0.27026	0.311104	0.0873168	0.195388	NA	NA	0.397247	0.237607	0.274966	0.362487	0.258235	0.139299	NA	0.0550077
ATP6V1A	P38606-2;P38606	64.735	32	27	26	27	30	27	25	26	21	25	27	27	28	25	28	26	1.90614	1.92158	1.96064	1.92759	1.3926	2.01847	1.77437	1.7528	1.91628	1.93077	1.71007	2.12153	1.44326	2.45976	1.19947
ATP6V0D2	Q8N8Y2	40.426	1	1	1	1	1	1	1	1	0	1	0	1	1	1	1	1	0.032504	0.00898622	0.0114629	0.00743263	0.0086151	0.00922279	0.0169171	NA	0.00917716	NA	0.0187482	0.0243183	0.0131688	0.010459	0.0122708
ATP6V1B2	P21281	56.5	18	14	14	15	14	13	15	14	10	12	14	14	16	14	12	13	0.877227	0.652462	0.575315	0.517045	0.638905	0.710814	0.933729	0.813452	0.707541	0.782279	0.937564	1.03022	0.648847	0.735874	0.629113
ATP6V1B1	C9JL73;P15313	55.08	2	1	2	2	1	2	1	2	1	1	2	1	2	2	2	2	0.267771	0.290953	0.179689	0.107066	0.033857	0.193016	0.267286	0.0200351	0.0952424	0.152205	0.0182239	0.181541	0.245872	0.142105	0.278293
ATP6V1C1	P21283;E7EV59	43.941	12	7	7	9	10	8	9	9	9	10	8	8	9	8	10	9	0.193809	0.255127	0.303059	0.715656	0.288406	0.500049	0.334858	0.339187	0.49671	0.353156	0.342107	0.410253	0.362372	0.464524	0.178371
ATP6V1D	Q9Y5K8;G3V2V6;G3V559;G3V2S6;G3V3T8	28.262	6	6	4	5	4	5	3	6	3	5	6	4	4	2	6	6	0.223559	0.102576	0.143141	0.103167	0.157301	0.0940277	0.346447	0.270952	0.117046	0.204049	0.117073	0.0954046	0.0333651	0.19193	0.18565
ATP6V1E1	P36543;P36543-2;P36543-3;C9J8H1	26.145	12	9	8	10	9	11	11	9	9	12	10	9	8	7	9	8	1.26056	1.02818	1.15874	1.02904	1.61475	1.56174	1.32221	1.16386	1.13935	1.10797	1.72751	1.9054	1.19406	1.13366	0.745327
ATP6V1F	Q16864;Q16864-2	13.37	3	3	3	3	2	2	3	1	3	3	2	3	3	2	3	2	0.340843	0.450576	0.532788	0.297099	0.258536	0.325846	0.245104	0.265345	0.465472	0.279835	0.566436	0.876431	0.243481	0.59357	0.403009
ATP6V1G1	O75348	13.757	5	5	4	5	5	5	5	5	4	4	5	5	5	4	5	3	1.28901	0.667485	0.635274	1.0909	1.33053	1.28918	1.44919	1.24114	0.985247	1.01714	1.25853	1.88072	1.26439	1.1229	1.02372
ATP6V1H	G3V126;Q9UI12-2;Q9UI12	51.57	7	6	5	5	5	4	3	5	3	6	4	5	7	5	6	5	0.20752	0.137405	0.168024	0.123085	0.159755	0.0634334	0.166349	0.156424	0.157616	0.141905	0.166066	0.255076	0.125366	0.129325	0.146316
ATP7B	F5H562;E7ET55;F5H748;P35670-2;P35670-4;P35670;P35670-3	110.32	5	3	4	3	2	2	2	2	2	3	2	4	2	1	1	2	0.0385052	0.0231328	0.0214759	0.0115584	0.00902399	0.0131884	0.0203473	0.0110371	0.0284427	0.0094945	0.186531	0.182241	0.00470008	0.00485667	0.201339
ATPAF1	I3L448;Q5TC12;A8MRA7;H0YEW4;H0YD21;Q5TC12-2	38.861	9	7	6	8	6	7	8	7	6	6	6	8	8	8	6	6	0.555493	0.385274	0.435138	0.244679	0.335884	0.463552	0.408401	0.242729	0.499765	0.337485	0.383788	0.429655	0.487677	0.347561	0.357712
ATPAF2	Q8N5M1	32.772	11	9	10	7	7	8	8	9	4	8	9	9	10	10	8	11	1.00377	0.744328	0.748436	0.730459	0.733217	0.816269	1.21586	0.67119	1.1145	0.903468	0.712587	0.808258	1.01069	0.829744	1.32734
ATPIF1	Q9UII2	12.249	5	5	4	5	4	5	5	5	3	5	4	5	5	4	5	5	25.9512	18.8634	23.9201	11.1577	20.0488	8.75849	22.0149	5.06562	13.2031	10.5286	27.9618	15.4524	13.0148	17.1981	23.2979
ATRN	O75882-3;O75882-2;O75882	133.7	3	2	1	2	2	2	2	2	2	1	1	1	3	1	1	2	0.018145	0.0086671	0.0188369	0.0140096	0.0265082	0.0136982	0.0212337	0.0328064	0.0124367	0.00885278	0.00599308	0.0237559	0.00358163	0.00507971	0.0100944
ATRX	P46100-4;P46100;A0A096LNW1;A0A096LNL9;P46100-6;P46100-2;P46100-5;P46100-3	278.23	3	1	2	1	3	2	0	1	1	2	3	2	1	1	0	1	0.0137563	0.0250221	0.00253621	0.0444276	0.0347831	NA	0.00185778	0.0070019	0.0115662	0.019109	0.0185676	0.00218991	0.00811645	NA	0.00501692
ATXN10	Q9UBB4-2;Q9UBB4	46.286	8	5	8	8	7	7	7	6	7	7	8	4	6	5	6	5	0.214217	0.143165	0.229653	0.184965	0.121652	0.180017	0.180538	0.181608	0.140858	0.15368	0.0674668	0.0899919	0.11582	0.177531	0.0505142
ATXN2	H0YH87;F8WB06;F8VQP2;V9GY86;Q99700-2;Q99700-4;Q99700;Q99700-5;F8VRK6	98.004	10	9	7	5	7	6	6	8	7	8	6	8	8	8	8	9	0.196214	0.146883	0.0791788	0.0913466	0.0646354	0.129758	0.159905	0.130067	0.101504	0.063436	0.113773	0.129231	0.110281	0.109927	0.168581
ATXN2L	Q8WWM7;H3BUF6;Q8WWM7-6;Q8WWM7-8;Q8WWM7-5;Q8WWM7-4;Q8WWM7-9;Q8WWM7-2;Q8WWM7-3	113.37	8	6	6	5	5	5	7	6	7	5	6	3	8	7	5	3	0.0897451	0.0833663	0.0584781	0.033129	0.0577019	0.0890033	0.0806303	0.084767	0.0675993	0.0659674	0.0291993	0.110495	0.0823385	0.0729062	0.0330917
AUH	Q13825;Q13825-2	35.608	11	7	8	8	8	8	9	4	7	8	8	7	10	9	7	10	0.640942	0.73864	0.880187	1.01976	1.74283	0.918114	0.63098	1.05107	1.02023	1.06835	0.683252	1.17002	1.00071	0.758351	1.02439
ATXN3	G3V3A6;D3VVP3;D6R9I5;G3V4B1;G3V390;G3V3S5;G3V4F5;G3V4F4;G3V5H3;S4R399;G3V526;E9PJN5;G3V4U9;A0A087WXY4;D3VVH9;A0A0A0MS38;A0A087X1A8;G3V3R7;F5H211;P54252-4;P54252-2;P54252	8.8757	1	1	0	1	1	1	1	0	1	1	1	1	1	1	1	1	0.0797115	NA	0.0741383	0.112796	0.0543567	0.0642147	NA	0.0796353	0.0782202	0.0618978	0.0591669	0.06874	0.0649138	0.112248	0.0996852
AUP1	Q9Y679-2;Q9Y679;Q9Y679-3	45.786	7	7	6	5	4	5	7	7	4	5	5	4	6	4	7	7	0.523262	0.197487	0.245364	0.330403	0.29429	0.538062	0.385567	0.171486	0.166642	0.316911	0.214988	0.397522	0.270115	0.454887	0.535359
AZGP1	P25311;C9JEV0	34.258	11	10	9	8	10	9	8	10	8	10	9	9	9	9	7	8	2.56005	1.92418	1.97088	1.39184	1.45147	2.07027	2.44813	1.36427	1.77453	1.99617	1.28452	1.20146	1.67616	1.25973	1.42615
AZU1	P20160	26.885	3	3	2	1	0	1	1	0	1	1	1	2	3	2	1	2	0.599865	0.0334024	0.0673548	NA	0.0102805	0.009061	NA	0.0122524	0.0241304	0.0190548	0.0195946	0.358597	0.216122	0.442022	0.0483232
AZIN1	U3KQI8;O14977	18.195	1	0	0	0	0	0	1	0	0	0	0	1	0	0	0	1	NA	NA	NA	NA	NA	8.83325	NA	NA	NA	NA	7.03021	NA	NA	NA	0.00490634
B2M	H0YL18;P61769;H0YLF3;F5H6I0	13.972	5	5	5	5	5	5	5	5	3	5	5	5	5	5	5	5	7.88381	4.97499	3.40784	3.69668	2.9764	4.15544	4.58492	3.23823	7.3247	2.81041	3.14522	8.83036	4.26701	4.32536	11.6243
B3GAT3	G3V150;O94766-2;O94766;E9PNA1	34.963	5	3	5	3	4	4	4	4	3	4	4	3	4	4	4	4	0.0650662	0.0970821	0.0754066	0.143461	0.117053	0.196737	0.087483	0.0922738	0.222373	0.094461	0.0994781	0.0818573	0.154939	0.124988	0.10733
B3GALT6	Q96L58	37.137	2	0	0	0	0	0	1	1	1	0	1	1	1	1	1	0	NA	NA	NA	NA	NA	NA	0.00636468	0.0098202	NA	0.0114651	0.0542087	0.0113355	0.0119355	0.00561287	NA
B3GALTL	Q6Y288	56.563	1	1	1	0	1	1	1	1	1	1	1	1	1	0	1	1	0.0124838	0.0146522	NA	0.0090841	0.00294714	0.033607	0.0139141	0.00825719	0.0109456	0.0105426	0.00911983	0.0158993	NA	0.0122589	0.0108934
BAAT	Q14032	46.299	23	19	17	16	19	19	16	18	12	16	16	21	22	18	18	19	22.2439	12.3284	17.342	32.9226	24.1325	12.9934	19.5387	14.7406	10.7398	12.4722	39.7723	19.7461	21.9719	16.8293	32.9416
B4GALT1	P15291-2;P15291	42.537	2	1	2	2	1	2	2	1	1	2	2	1	2	1	1	1	0.0136251	0.0152074	0.0498994	0.0147608	0.0325292	0.123646	0.0335402	0.0375696	0.0947543	0.0128384	0.0365923	0.0333347	0.0472522	0.0145124	0.0137994
BABAM1	Q9NWV8;M0QXG9;M0R0I0;J3KQS6;Q9NWV8-2;M0R3F4;M0R2A4;M0R2K3;M0R193;M0R2I2;Q9NWV8-3	36.56	4	2	2	2	3	2	1	3	4	3	3	2	2	2	2	2	0.143887	0.0965014	0.191543	0.205644	0.167162	0.0612047	0.165797	0.242208	0.155091	0.193685	0.144048	0.0902638	0.0701234	0.179108	0.125457
BAG2	O95816;O95816-2	23.772	8	5	8	8	7	7	7	7	7	5	7	6	7	6	7	5	1.68849	1.9972	1.47934	1.39876	2.13642	2.23646	1.67371	1.03283	1.18806	1.71251	0.761557	1.25054	1.71096	1.7754	4.40188
BAG5	Q9UL15;Q9UL15-2	51.199	3	2	2	1	1	2	2	0	1	1	1	1	1	1	0	0	0.0245027	0.0284116	0.0161183	0.00477595	0.0345192	0.0365553	NA	0.00940153	0.0128821	0.0109345	0.0138673	0.0137827	0.0127584	NA	NA
BAIAP2	Q9UQB8-3;Q9UQB8-5;Q9UQB8-4;Q9UQB8-6;Q9UQB8-2;Q9UQB8;I3L4C2;I3L327	56.625	14	7	11	10	6	10	7	9	11	9	9	10	9	7	8	6	0.17587	0.239083	0.242887	0.136356	0.347071	0.186321	0.268686	0.49755	0.218915	0.251342	0.293293	0.29598	0.17974	0.190826	0.150885
BAIAP2L1	Q9UHR4	56.882	3	1	2	1	1	2	2	1	1	1	1	2	2	2	3	2	0.0167758	0.0219699	0.0157223	0.0261416	0.0508076	0.0519427	0.0286952	0.00930523	0.0360529	0.0254437	0.0233556	0.0794726	0.0672083	0.151548	0.0685006
BANF1	O75531	10.058	5	4	4	4	4	4	4	4	3	4	4	4	5	4	4	4	3.52678	2.09686	3.1633	1.69899	4.02029	3.13877	2.96354	0.375615	2.56188	0.616414	2.79354	2.46474	3.0495	2.70719	3.59179
BAP18;C17orf49;RNASEK-C17orf49	Q8IXM2;Q8IXM2-3;F8W038;H0YIS7;F8W1H0;Q8IXM2-2	17.9	6	4	3	5	4	4	4	4	6	1	4	2	3	2	6	4	0.378161	0.282762	0.352774	0.359009	0.438784	0.393487	0.364202	0.774204	0.0618856	0.420553	0.147503	0.265326	0.118416	0.5121	0.219287
BAT3;BAG6	A0A0G2JL47;A0A024RCR6;A0A0G2JK23;P46379-5;P46379-2;P46379;P46379-3;P46379-4;F6S6P2;X6REW1;A0A0G2JJM1	113.46	20	16	14	13	13	13	14	14	11	13	14	14	15	11	15	13	0.412386	0.265611	0.315948	0.311455	0.196685	0.286401	0.234153	0.23731	0.285497	0.279239	0.262371	0.323015	0.17992	0.327391	0.234969
BASP1	P80723	22.693	1	1	0	1	0	0	0	0	0	0	1	0	1	0	1	1	0.0207664	NA	0.00912238	NA	NA	NA	NA	NA	NA	0.0245189	NA	0.0248607	NA	0.0357117	0.024715
BAX	Q07812-5;Q07812-8;Q07812;Q07812-2;Q07812-7;K4JQN1	18.129	8	6	5	4	6	4	5	5	4	5	5	4	6	5	6	6	1.81993	0.9553	0.683054	1.12059	0.413543	1.62387	1.66595	1.13595	1.71455	1.04484	0.678681	1.76137	1.17064	1.67078	0.947052
BBOX1	O75936	44.714	19	18	14	14	16	13	14	18	13	16	15	18	17	15	16	15	4.95154	3.93659	1.78003	4.71933	1.69792	1.63362	3.87883	5.31325	1.75188	3.90211	4.93406	2.8249	4.72969	2.30674	1.61983
BCAM	A0A087WXM8;P50895;K7ENU8	63.693	10	9	7	6	7	6	8	7	7	8	8	7	5	7	9	5	0.327725	0.250988	0.17388	0.119752	0.056599	0.370015	0.190066	0.163851	0.339998	0.226024	0.0975977	0.0758937	0.133983	0.320891	0.0687869
BCAP29	Q9UHQ4;C9JTE9;Q9UHQ4-2;H7C5E2;B7Z2L0;C9IYK6;H0Y7N8	28.32	9	8	8	6	6	6	8	8	6	6	6	7	7	6	7	9	1.74613	0.555871	0.31417	0.462403	1.96255	3.23762	0.881818	0.42928	2.82554	0.392902	0.601705	0.749876	0.409632	0.561057	1.03248
BCAP31	P51572;P51572-2;C9JQ75;C9J0M4;C9JMD7;C9JSP1	27.991	13	12	12	12	12	13	13	11	8	10	11	10	12	12	10	11	14.9002	12.2478	10.9513	9.31144	11.7897	16.3352	13.0203	12.0158	10.5192	10.3714	13.0989	9.57973	13.6983	10.4731	19.2811
BCAS2	O75934	26.131	3	1	2	2	2	1	3	3	2	2	2	0	2	2	2	2	0.0365241	0.146821	0.0806589	0.124752	0.0871759	0.156726	0.158779	0.113026	0.0829802	0.105335	NA	0.0992899	0.0777138	0.0652387	0.0977282
BCHE	P06276;F8WF14;F8WEX7	68.417	7	5	4	5	6	4	6	4	6	6	7	5	4	6	5	4	0.110088	0.0856828	0.117737	0.15338	0.0770295	0.0983778	0.115768	0.260938	0.0820602	0.177622	0.103613	0.104322	0.131711	0.0936088	0.0995365
BCAS3	Q9H6U6-2;Q9H6U6-7;Q9H6U6;Q9H6U6-3;Q9H6U6-8;K7ESE9;Q9H6U6-6	99.68	2	1	2	2	2	1	2	1	2	1	2	2	1	0	2	1	0.00128079	0.0135396	0.0154592	0.0164359	0.00306857	0.0103426	0.0183363	0.00900036	0.00930585	0.0148832	0.0127542	0.0145535	NA	0.0131548	0.01261
BCAS4	Q8TDM0-2;Q8TDM0-3;Q8TDM0	16.185	1	0	0	0	0	0	0	1	0	0	0	0	0	0	0	0	NA	NA	NA	NA	NA	NA	0.00993257	NA	NA	NA	NA	NA	NA	NA	NA
BCAT2	M0QZP4;B3KSI3;M0QZ10;M0QXF9;O15382-2;O15382	34.897	2	0	1	1	1	2	2	0	2	2	1	0	0	1	1	1	NA	0.0190438	0.0242685	0.016955	0.0526804	0.0558565	NA	0.0279039	0.0636713	0.0449045	NA	NA	0.0205384	0.0195732	0.0230134
BCCIP	Q9P287-4;Q9P287-3;Q9P287;Q9P287-2	33.242	2	2	2	2	2	2	2	2	2	2	2	2	2	2	2	2	0.19703	0.175852	0.225028	0.153251	0.217708	0.225884	0.196038	0.127437	0.132226	0.135052	0.149467	0.210627	0.23506	0.168903	0.145029
BCKDHA	F5H5P2;P12694;P12694-2;M0R0C8;F5GXU9	54.202	20	17	18	18	18	19	19	20	15	19	18	18	19	18	17	19	3.45595	4.08583	4.88454	3.36829	3.27971	4.65469	4.96313	2.36031	5.00627	4.96993	3.68442	3.63792	3.50167	2.51394	3.24548
BCKDHB	P21953	43.122	12	8	9	7	9	7	8	10	2	8	9	8	12	10	6	12	1.76017	2.75559	2.60375	1.52507	2.7047	4.16243	2.02831	1.27857	1.32011	3.34009	1.65285	4.47232	2.93039	1.71406	3.89899
BCKDK	O14874;O14874-2;O14874-3;H3BTL2;H3BS02	46.36	15	12	11	7	9	10	7	12	7	9	9	12	15	8	9	11	1.98683	1.39538	1.40797	1.20312	1.32787	1.39266	2.23415	1.35132	1.50772	1.41054	1.76127	2.72501	1.26573	1.5546	1.16652
BCL2L1	Q5QP56;Q9H1R6;Q5TE64;Q07817-2;Q07817-3;Q07817;Q5QP59	20.244	3	2	3	2	1	2	2	2	1	2	2	2	2	2	1	2	0.188437	0.213653	0.208829	0.0441675	0.103996	0.169819	0.167351	0.032372	0.115583	0.0648823	0.183653	0.158646	0.16665	0.0539467	0.155776
BCL2L13	Q9BXK5;A0A087WX97;A0A087WTL4;Q9BXK5-2	52.723	17	15	16	16	15	16	15	15	13	14	16	16	15	15	16	15	1.7963	1.42291	1.33989	1.31557	1.64093	1.68859	1.47965	1.33106	1.23006	1.16981	1.36681	1.49208	1.32505	1.16559	1.50172
BCL2L11	O43521-6;O43521-9;O43521-7;O43521-3;O43521-5;O43521-2;O43521-4;O43521-8;O43521-12;O43521	9.0811	1	1	1	1	1	0	1	1	0	1	0	1	1	1	0	1	0.140482	0.046875	0.0460523	0.0781666	NA	0.0468239	0.181023	NA	0.0358702	NA	0.116566	NA	0.0277539	NA	0.122296
BCLAF1	Q9NYF8-2;Q9NYF8;E9PK09;E9PQN2;E9PKI6;E9PK91;Q9NYF8-3;Q9NYF8-4;E9PJA7	105.95	14	12	10	12	11	10	9	11	10	11	10	11	11	13	11	11	0.220854	0.241167	0.265636	0.244163	0.254427	0.243808	0.229305	0.355717	0.22401	0.20404	0.318888	0.256186	0.315474	0.279889	0.268672
BCO2	Q9BYV7-4;Q9BYV7-2;Q9BYV7;Q9BYV7-6;Q9BYV7-5;H0YCN8	60.841	16	13	14	13	7	15	16	12	10	14	15	13	9	14	16	10	0.732401	0.623448	1.03195	0.0854465	4.38745	1.56599	0.79102	1.03872	0.495175	3.02448	0.572452	0.231205	0.756031	1.33457	0.210445
BCS1L	Q9Y276;C9J8G3	47.534	20	16	13	13	15	15	14	18	7	13	12	17	17	11	13	19	1.24013	1.07509	0.835128	0.906752	0.784855	0.892647	1.09431	0.526768	0.899674	0.832101	1.02104	1.38013	0.719152	0.901277	1.30429
BDH1	Q02338;E9PCG9;C9K0G7;A0A0G2JRH6;C9JM78;A0A0G2JRX6	38.157	27	25	26	24	23	25	23	25	14	22	24	26	27	24	24	26	30.8884	21.9972	28.8173	36.241	37.7171	31.1007	43.8349	33.1928	32.704	38.6989	32.5103	47.6235	42.89	29.078	49.6868
BDH2	Q9BUT1;Q9BUT1-2;D6R9U8;D6RIR6	26.724	11	10	8	7	8	7	6	10	5	8	8	10	11	10	9	10	7.12868	7.65945	5.62572	8.74213	5.41596	2.97967	6.29803	8.93257	5.31809	6.61855	6.9763	4.87933	6.92826	5.90093	7.1877
BHMT	Q93088;E5RJH0	44.998	36	34	34	33	34	32	32	33	28	32	34	34	34	32	33	34	113.82	132.397	157.498	110.349	114.337	92.5115	164.395	160.482	89.9632	121.342	111.504	95.6386	123.647	123.353	90.0088
BET1;DKFZp781C0425	H7C1N3;O15155;C9JTT8;Q68DU7;O15155-2	14.872	2	2	1	2	2	1	2	1	2	2	2	2	2	2	2	2	0.159941	0.182904	0.176595	0.25584	0.344095	0.408537	0.297748	0.409644	0.291105	0.198064	0.248322	0.135793	0.330681	0.261986	0.700066
BET1L	H7BXT7;E9PHY4;A0A0C4DH16;B8ZZS0;Q9NYM9	6.4651	1	1	0	1	1	1	1	0	1	0	0	1	1	1	1	0	0.293515	NA	0.17008	0.173275	0.153274	0.352245	NA	0.211551	NA	NA	0.22324	0.192975	0.209674	0.236658	NA
BGN	P21810	41.654	1	1	0	0	1	1	1	0	1	1	1	0	1	1	0	1	0.012421	NA	NA	0.00760445	0.0142658	0.018203	NA	0.0059254	0.0129052	0.0199561	NA	0.0301955	0.0343552	NA	0.0143324
BHMT2	Q9H2M3;Q9H2M3-2	40.354	25	22	20	17	18	18	15	21	11	16	15	19	24	21	18	24	11.2367	11.859	10.0178	10.3969	7.86116	6.14659	10.5804	7.44046	7.81374	8.43078	10.0675	9.52578	8.0135	8.67409	8.04739
BID	P55957-2;P55957;P55957-4	26.836	8	8	7	7	7	7	7	7	5	7	8	7	7	6	7	8	4.55597	3.23294	3.34236	3.26621	1.613	2.65471	2.50055	2.01963	2.50484	2.49609	2.57212	3.59673	2.00388	4.1106	1.92774
BIN1	O00499-9;O00499-7;O00499-4;O00499-6;O00499-2;O00499-10;O00499-8;O00499-11;O00499-3;O00499-5;O00499	45.563	16	8	15	11	11	13	11	10	9	12	13	10	13	11	12	9	0.436579	0.912674	0.788873	0.925948	0.793221	0.913802	0.507111	1.01378	0.718787	1.01749	0.816602	0.596776	1.13874	0.767199	0.418905
BIRC6	Q9NR09	530.25	6	4	5	5	2	3	4	3	2	1	3	5	3	4	2	2	0.00601296	0.00756638	0.00797489	0.003364	0.00358922	0.0240326	0.00324362	0.00300939	0.00114893	0.00329402	0.00730465	0.00601317	0.00602571	0.00200412	0.00273647
BLMH	Q13867;K7ES02;K7ESE8;J3KSD8	52.562	8	7	5	4	5	5	6	7	5	6	5	4	6	4	5	6	0.302424	0.162768	0.169369	0.241409	0.0592229	0.145065	0.37086	0.326532	0.316731	0.251528	0.396188	0.294376	0.200698	0.261859	0.208535
BLM	H0YNU5;P54132	144.47	2	1	2	2	2	2	2	2	2	2	2	2	1	1	2	2	0.00943482	0.0221175	0.0222909	0.0314369	0.0324034	0.0417303	0.01883	0.0351115	0.0567151	0.0467822	0.0217948	0.0139847	0.0135008	0.0417774	0.00629672
BLVRA	P53004	33.428	3	1	2	1	1	2	1	1	2	2	2	1	2	1	1	1	0.0164145	0.0388878	0.0485757	0.0289652	0.0929609	0.416087	0.00708303	0.0374031	0.0647054	0.0347152	0.253628	0.223033	0.369073	0.0375926	0.013388
BLOC1S1	P78537-2;F8W099;F8W606;G8JLQ3;A0A087WSV2;F8W036;F8VP73;P78537	14.311	2	1	1	0	0	1	1	1	1	0	0	0	0	1	1	1	0.0365357	0.0432706	NA	NA	0.0319574	0.0301111	NA	0.0250472	NA	NA	NA	NA	0.056242	0.0271575	0.0164966
BLOC1S2	A0A087X1N6;J3QRU7;Q6QNY1-2;Q6QNY1	11.125	1	1	1	1	1	0	1	0	0	1	1	1	0	0	1	0	0.0769799	0.155562	0.0820846	0.0994395	NA	0.112991	NA	NA	0.169596	0.197267	0.080762	NA	NA	0.185459	NA
BLOC1S3	Q6QNY0;K7EN58	21.255	2	2	2	2	1	1	1	2	2	2	1	2	2	1	2	2	0.0949411	0.0363333	0.043318	0.0381297	0.0128293	0.0283386	0.0865656	0.0586293	0.0794274	0.0220957	0.0690334	0.113553	0.0239718	0.0679683	0.0546695
BLVRB	P30043;M0R192	22.119	17	17	16	16	15	14	16	16	11	14	14	16	17	17	15	17	69.4366	70.2468	81.2286	60.7926	55.4823	74.8515	81.6695	36.2123	77.6932	63.6869	78.1166	59.0835	76.3705	70.9032	75.4835
BMP2K	H0Y9P1;Q9NSY1	95.533	3	2	0	1	1	1	2	1	2	0	1	1	0	3	2	1	0.0157119	NA	0.012019	0.00915187	0.00864768	0.134423	0.0495279	0.0147865	NA	0.0105809	0.0641797	NA	0.0485634	0.0604657	0.0102134
BMS1	Q14692	145.81	4	3	3	2	3	2	3	2	3	4	3	3	3	1	1	2	0.0101875	0.0108313	0.00761427	0.00792171	0.00733203	0.013693	0.00856884	0.0159613	0.0129929	0.0071963	0.00667897	0.00740869	0.00161785	0.00332309	0.00821992
BNIP3	B4DHJ7;Q12983	19.943	3	3	3	3	3	3	3	2	2	2	2	2	2	3	3	3	0.408549	0.422381	0.206976	0.328317	0.148051	0.155112	0.12957	0.0837032	0.277077	0.111681	0.128607	0.151253	0.334405	0.231767	0.333522
BOK	Q9UMX3	23.28	11	8	10	10	7	10	9	8	7	9	9	8	11	8	7	9	1.48736	1.24785	2.37492	1.07262	1.06228	3.41645	2.09968	3.01922	2.18509	1.32018	1.24173	1.13486	0.964603	2.31443	1.67724
BOLA1	Q9Y3E2	14.289	3	3	0	1	1	3	2	2	2	1	1	2	2	2	3	1	0.175808	NA	0.135293	0.0807155	0.188658	0.183209	0.210442	0.285303	0.1634	0.0735068	0.220064	0.0807226	0.181315	0.222038	0.0349056
BOLA2	Q9H3K6;Q9H3K6-2	10.116	3	2	1	1	0	1	2	2	1	0	1	2	3	2	2	3	0.327828	0.18675	0.159005	NA	0.136671	0.249353	0.365681	0.221187	NA	0.174271	0.296936	0.439647	0.349132	0.40407	0.23551
BPHL	Q86WA6-2;Q86WA6	31.106	20	19	20	18	17	18	16	16	14	18	19	18	19	14	17	18	8.73167	9.92893	8.62795	8.87968	8.7388	9.02214	10.3005	5.16197	6.07747	9.80373	10.0208	11.1812	8.8858	8.1174	8.83855
BOLA3	Q53S33	12.114	1	1	1	1	1	1	1	1	1	1	1	1	1	1	1	1	0.240517	0.180511	0.087765	0.16833	0.161832	0.0853263	0.148927	0.221415	0.203824	0.178225	0.194421	0.0693207	0.137937	0.107741	0.0481321
BOP1	Q14137-2;Q14137	71.929	1	0	0	0	0	0	0	0	0	0	0	0	1	0	0	1	NA	NA	NA	NA	NA	NA	NA	NA	NA	NA	NA	0.00967318	NA	NA	0.0115926
BPI	P17213;H0Y738	53.899	3	2	1	3	1	1	1	1	0	1	0	1	2	3	3	1	0.0243514	0.016079	0.042109	0.0106311	0.0267808	0.024062	0.0140201	NA	0.0224849	NA	0.0102303	0.02225	0.0530279	0.102883	0.0081489
BPNT1	O95861;O95861-2;A6NF51;O95861-4;O95861-3	33.392	21	18	18	14	14	16	14	17	13	14	15	19	20	18	16	18	2.60243	2.93285	2.22794	2.40245	2.02316	1.88827	2.90085	3.09136	1.99304	2.699	3.09989	3.17171	3.38727	2.452	2.60442
BRCC3	P46736-2;P46736-3;P46736;P46736-5;A0A087WZR3;H9KVA9;A0A0D9SF50;P46736-4	33.149	7	5	6	6	5	7	6	6	5	5	4	6	3	5	6	4	0.312236	0.171859	0.368339	0.629998	0.536084	0.37634	0.353972	1.63582	0.703632	0.757572	0.171887	0.110713	0.207057	0.401933	0.203248
BRCA1	P38398-4;Q5YLB2;P38398-8;P38398;P38398-7	205.84	2	1	1	1	1	1	0	0	2	1	1	1	2	1	1	1	0.00166358	0.0283509	0.0280345	0.0238631	0.0218155	NA	NA	0.0397455	0.0225382	0.0244873	0.0217675	0.0176206	0.0236164	0.0248949	0.0136847
BRI3BP	Q8WY22	27.835	3	3	3	2	3	2	3	2	2	3	3	2	3	3	2	3	0.253455	0.200202	0.176786	0.224757	0.234994	2.39722	0.0730906	0.193395	0.314062	0.219793	0.0812319	0.222478	0.128845	0.178298	0.187578
BRE	Q9NXR7-4;Q9NXR7-3;Q9NXR7;Q9NXR7-1;F8W733	42.697	2	1	2	1	1	1	1	2	1	1	1	1	1	1	1	2	0.118663	0.114605	0.0794188	0.0642681	0.0662833	0.119732	0.0954781	0.0418567	0.0621609	0.0717988	0.0590755	0.076532	0.0940022	0.0139062	0.10228
BRI3	F5GXW6;O95415	10.863	1	0	0	0	0	0	0	0	0	0	0	0	1	0	0	1	NA	NA	NA	NA	NA	NA	NA	NA	NA	NA	NA	0.0457422	NA	NA	0.119596
BRIX1	Q8TDN6	41.401	6	5	5	5	4	2	6	5	4	4	4	5	4	4	4	4	0.340819	0.113532	0.113099	0.0729601	0.0342954	0.186866	0.0837321	0.0577677	0.115469	0.0559623	0.0827705	0.105538	0.0506527	0.0792106	0.127886
BROX	Q5VW32;F5GXQ0;Q5VW32-2;Q5VW33	46.476	8	6	8	8	7	7	7	6	8	7	7	8	8	7	7	5	0.320693	0.631613	0.659178	0.540168	0.4564	0.709084	0.508905	0.87349	0.576589	0.668363	0.566895	0.505004	0.592927	0.776159	0.334002
BSG	P35613-2;P35613;P35613-4;A0A087WUV8;P35613-3;A0A087X2B5;I3L192	29.221	10	10	9	8	9	9	9	8	8	8	10	8	9	9	9	10	3.18442	1.51155	3.14606	2.18477	2.01314	2.08706	2.50782	2.86131	3.01782	2.40735	1.35739	2.78318	0.598628	3.90048	2.64939
BSCL2	F8W7Q8;Q96G97-3;Q96G97;H0YF20;E9PRU2;E9PIU3;H7BXM1;J3KQ12;Q96G97-4	25.33	2	1	2	1	2	2	1	1	1	2	2	0	1	2	1	1	0.0247487	0.133294	0.0564962	0.0804652	0.0498564	0.0306451	0.0118664	0.0401266	0.0985933	0.0653529	NA	0.00694377	0.0440712	0.0537364	0.0191019
BSDC1	Q9NW68-5;Q9NW68-2;Q9NW68;E9PS77;Q9NW68-7;Q9NW68-3	18.901	2	2	1	1	0	1	2	2	0	0	0	1	1	2	1	0	0.0655269	0.0401833	0.0203066	NA	0.0539969	0.161801	0.109215	NA	NA	NA	0.00219224	0.0497233	0.0602138	0.0388457	NA
BTD	P43251-4;P43251;P43251-3;P43251-2;C9JSN9	58.913	6	5	5	5	5	4	5	5	3	5	5	4	5	5	5	5	0.234895	0.17694	0.132046	0.166193	0.137502	0.199504	0.209151	0.0627642	0.219603	0.205645	0.0960234	0.155062	0.373404	0.120992	0.302845
BST2	Q10589-2;Q10589	18.394	1	1	1	1	1	1	1	1	1	1	1	1	1	1	1	1	0.0627484	0.0585384	0.156443	0.0972614	0.107547	0.102488	0.11934	0.156942	0.122942	0.118014	0.14836	0.103824	0.0897741	0.100091	0.0952338
BTF3	P20290-2;P20290;D6RDG3	17.699	7	6	6	7	7	6	7	7	7	7	7	7	7	7	7	7	5.82574	4.77637	3.78578	3.94636	4.01521	5.82667	6.20666	6.6638	4.86764	7.43236	4.23178	3.55496	6.8034	6.94302	4.99289
BTF3L4	Q96K17;E9PL10;Q96K17-2	17.27	4	4	4	4	4	4	4	4	4	4	4	4	4	4	4	4	1.23009	1.53662	1.38006	1.31923	1.58349	1.91451	1.2981	2.4153	2.14022	1.64026	1.64626	1.30054	1.47298	1.08229	0.899013
BUB3	J3QT28;O43684-2;O43684	31.703	9	8	9	9	8	9	7	8	7	8	7	9	9	8	8	8	0.967162	0.747058	0.878293	0.701046	0.605625	0.813847	1.00299	0.528932	1.15626	0.688934	0.796375	0.909304	0.596362	0.829069	0.900493
BTN3A3;BTN3A2;BTN3A1	O00478-2;O00478;S4R3N0;C9JUV8;P78410-3;P78410-2;P78410;O00481-2;O00481-3;O00481-4;O00481	59.687	2	0	2	1	1	1	1	0	0	1	1	0	1	0	0	1	NA	0.0210585	0.0249922	0.0129374	0.0178795	0.0191696	NA	NA	0.0306756	0.0123801	NA	0.0353465	NA	NA	0.0280469
BZW1	Q7L1Q6;Q7L1Q6-4;Q7L1Q6-3;Q7L1Q6-2;C9IZ80	48.043	20	17	17	14	17	14	15	18	13	13	16	14	16	17	16	18	1.78612	1.99004	1.82575	1.64072	1.80783	1.61377	2.28653	2.20837	1.84723	2.20771	1.65497	1.79831	3.48477	1.57714	1.79354
BUD13	H7C462;Q9BRD0	12.898	1	1	0	0	0	0	0	1	0	0	0	0	0	0	0	0	0.0368244	NA	NA	NA	NA	NA	0.0260725	NA	NA	NA	NA	NA	NA	NA	NA
BUD31	P41223;P41223-2;C9JNV2	17	2	2	1	1	1	1	1	2	0	1	1	1	2	1	1	2	0.0265949	0.0211062	0.0404476	0.0358358	0.0270193	0.0449805	0.0452644	NA	0.0720145	0.0347049	0.0207784	0.0499632	0.0424244	0.0486435	0.132937
C11orf54	Q9H0W9;A0A087WT99;Q9H0W9-2;E9PQS1;Q9H0W9-3;E9PPB5;Q9H0W9-4;E9PJU8	35.117	15	13	14	12	13	14	12	13	10	12	11	14	15	14	11	14	10.5426	10.9252	4.07659	14.7934	7.78365	4.28585	6.47208	8.78719	6.4511	8.94716	7.79206	17.931	9.38945	11.0569	13.7916
BZW2	B5MCE7;B5MCH7;E7ETZ4;Q9Y6E2	26.182	2	1	2	1	2	1	2	2	2	2	2	2	2	2	2	2	0.294548	0.253936	0.140164	0.205041	0.268797	0.0992394	0.40215	0.351163	0.220994	0.243305	0.21052	0.345627	0.423688	0.43338	0.177629
C10orf32	Q96B45	11.564	1	1	1	1	1	1	0	1	1	1	1	1	1	1	1	1	NA	0.0624481	0.0363241	0.0743194	0.0514475	NA	0.0669748	0.0657853	0.0633787	0.0484352	0.0722589	0.0479525	0.108285	0.102595	0.0906963
C11orf52	Q96A22	13.92	1	1	0	1	0	0	0	1	1	1	0	1	0	0	1	0	0.0408454	NA	0.0232454	NA	NA	NA	0.0257198	0.019667	0.011996	NA	0.0378736	NA	NA	0.0232812	NA
C11orf68	Q9H3H3;Q9H3H3-2;Q9H3H3-3	27.354	4	3	2	3	3	4	3	3	3	2	3	1	3	2	3	2	0.930847	1.72035	3.12588	1.78887	0.212223	1.85915	0.735405	1.30205	1.72916	2.63953	0.0234114	0.248124	1.6786	2.22198	1.24852
C11orf98	E9PLD3;A0A0B4J220;E9PRG8	11.6	3	3	2	3	2	3	2	3	1	1	3	2	3	2	2	3	0.623172	0.294256	0.50758	0.446204	0.266474	0.2591	0.414891	0.264577	0.17966	0.294312	0.197641	0.315504	0.329235	0.227027	0.450354
C11orf73	E9PJB2;E9PPG8;Q53FT3	9.9994	1	1	1	1	1	1	1	1	1	1	1	1	1	1	1	1	0.349115	0.186624	0.364203	0.254192	0.0773082	0.176595	0.277608	0.263262	0.210985	0.272035	0.320717	0.149914	0.24049	0.297657	0.0662248
C12orf10	Q9HB07;F8VQQ3;F8VR84	42.449	8	4	6	7	6	6	6	7	6	8	6	6	6	4	7	6	0.343254	0.260463	0.403304	0.324446	0.197439	0.26895	0.382306	0.274829	0.373386	0.304769	0.292987	0.21063	0.105873	0.346448	0.343836
C14orf1	Q9UKR5	15.864	3	3	3	2	2	2	2	2	3	2	2	2	3	3	2	3	3.28482	9.12462	4.56702	4.16691	3.94649	4.09868	2.28487	4.30451	5.11602	3.65144	2.35136	2.93496	2.12655	5.81958	5.89923
C12orf73	Q69YU5	8.0224	1	0	1	0	1	1	1	1	0	0	0	0	1	1	1	1	NA	0.276151	NA	0.188516	0.190514	0.186409	0.279738	NA	NA	NA	NA	0.21766	0.214756	0.10887	0.237031
C14orf142	Q9BXV9	10.859	3	1	0	1	1	1	0	0	1	0	2	1	2	1	1	1	0.830863	NA	0.318964	0.2389	0.198972	NA	NA	0.103913	NA	0.21046	0.30812	0.482703	0.326805	0.479784	0.276901
C14orf159	Q7Z3D6-2;H0YB09;Q7Z3D6-4;Q7Z3D6-3;Q7Z3D6;Q7Z3D6-5;H0YB62	66.926	11	9	8	8	9	10	7	8	10	6	1	9	7	9	8	1	0.310061	0.486433	0.241584	0.40338	0.341412	0.168306	0.221946	0.64209	0.18656	0.00267288	0.270818	0.148101	0.537016	0.197732	0.00560289
C14orf166	Q9Y224;G3V4C6	28.068	16	14	14	14	14	15	12	13	8	12	13	15	15	15	13	14	1.80822	1.80493	1.63551	1.55265	1.44259	2.01348	1.42867	1.41723	1.6831	1.41047	1.77202	2.16901	1.67455	1.60236	1.62423
C16orf13	Q96S19;A0A087WYU2;Q96S19-3;Q96S19-5;Q96S19-4;H3BS73;H3BNB2;Q96S19-2;Q96S19-6	22.578	9	6	7	7	9	8	6	7	8	9	7	6	6	8	7	8	0.476118	0.23894	0.346288	0.572859	0.290186	0.206544	0.411785	0.349898	0.390464	0.236572	0.347476	0.364509	0.394371	0.34941	0.398341
C14orf2;MP68	A0A0A0MTQ5;G3V556;P56378;P56378-2	9.1078	2	2	2	2	2	2	2	2	2	2	2	2	2	2	2	2	8.10385	12.1891	11.4336	11.7112	11.1257	10.2107	11.5883	18.8744	13.4504	14.1598	10.4558	8.04521	8.37063	9.04105	5.13228
C15orf38-AP3S2;ARPIN	A0A0A6YYH1;Q7Z6K5;Q7Z6K5-2;H0YMP5;H0YL85	43.881	2	2	2	2	1	2	2	0	2	2	2	2	2	1	1	1	0.0670131	0.177939	0.120113	0.123214	0.119381	0.0571253	NA	0.055966	0.140934	0.0837442	0.0818716	0.0498362	0.0151175	0.0260784	0.0176829
C15orf41	H3BNF9;Q9Y2V0-2	13.878	1	1	1	1	1	1	1	1	1	0	0	1	0	0	1	1	0.29266	0.0247672	0.112938	0.0384696	0.0940413	0.0627715	0.16079	0.104254	NA	NA	0.172458	NA	NA	0.0604518	0.225235
C16orf58	H3BSM7;Q96GQ5;H3BR29	50.783	13	10	9	8	9	8	8	10	8	10	8	11	10	9	10	11	0.657171	0.445608	0.428127	0.325979	0.27184	0.329974	0.498839	0.465938	0.445019	0.428923	0.389185	0.373336	0.258416	0.519327	0.431454
C16orf62	E7EWW0;Q7Z3J2;F5H7K1;C9J7I2;Q7Z3J2-2;H3BV68	118.61	17	12	12	13	12	14	14	13	9	12	11	10	14	15	13	12	0.133785	0.121384	0.158844	0.103346	0.15713	0.135544	0.145418	0.112065	0.113518	0.104309	0.0883341	0.137876	0.136929	0.145455	0.130471
C16orf91;CCSMST1	H3BP47;Q4G0I0	7.6997	3	2	2	2	2	2	1	2	1	2	2	1	2	1	1	2	0.275779	0.312186	0.101062	0.1788	0.141258	0.10813	0.249274	0.0894506	0.19595	0.232086	0.0862628	0.239647	0.0728655	0.155709	0.171421
C17orf59	Q96GS4	37.226	3	3	2	2	2	3	3	2	2	3	2	2	2	2	2	1	0.10791	0.0659396	0.060595	0.0330901	0.0327522	0.0606779	0.0799621	0.0530901	0.062931	0.0367111	0.0518007	0.0389548	0.0261873	0.0418313	0.0116869
C17orf62	Q9BQA9-2;Q9BQA9;J3QRG5;J3KSJ5;J3KTF4;J3QKS6;J3QRZ2;J3QLB7	19.436	6	4	4	6	5	6	6	4	3	4	5	4	4	4	5	5	0.618746	0.651228	1.37911	0.746818	1.04258	1.60995	1.29497	0.298848	1.55854	1.18249	0.595895	0.647761	0.562639	0.895366	0.678947
C17orf75	Q9HAS0;J3KRR1;J9JIC5	44.621	3	1	2	1	2	1	2	0	0	3	2	2	1	2	2	0	0.0499603	0.0200897	0.0264679	0.0298198	0.014475	0.0630456	NA	NA	0.047168	0.0419971	0.0612297	0.0123112	0.0318436	0.0190471	NA
C19orf43	Q9BQ61;K7ELS0;K7ERU7;K7EN60	18.419	4	3	4	4	4	2	3	3	4	3	3	2	4	3	4	3	0.71496	1.04424	0.849853	0.729229	0.254977	0.692833	0.471112	1.33943	0.822052	0.457556	0.495247	0.549365	0.746966	0.996506	0.348999
C17orf89	A1L188	7.7558	1	1	0	0	0	0	0	0	0	0	0	0	1	0	0	1	0.078612	NA	NA	NA	NA	NA	NA	NA	NA	NA	NA	NA	NA	NA	0.0664423
C18orf32	Q8TCD1	8.6693	2	2	2	0	2	0	2	2	0	1	1	1	2	2	1	2	0.108397	1.60485	NA	0.0545281	NA	0.227254	0.304595	NA	1.08946	0.901517	0.849037	0.85243	0.450455	0.0049752	0.537849
C19orf12	K7EPS8;Q9NSK7-2;Q9NSK7-3;Q9NSK7-4;Q9NSK7	11.056	1	1	1	1	1	1	1	1	1	1	1	1	1	1	1	1	1.11039	0.697471	0.920444	0.674482	0.611416	0.842382	1.14928	0.63168	1.0332	0.729543	0.617205	0.141713	0.675321	1.08797	0.872287
C19orf25	E7EP72;Q9UFG5;K7ER12;K7EQW1;A0A087WUU5;K7ELZ1;K7EK56;Q9UFG5-2	17.055	2	1	2	2	2	2	2	1	0	2	1	0	0	0	2	1	0.119134	0.084755	0.116104	0.103423	0.234854	0.13662	0.0894404	NA	0.118588	0.0456604	NA	NA	NA	0.116235	0.0759447
C19orf52	Q9BSF4	29.233	4	4	3	2	3	3	3	4	2	4	3	3	3	4	3	4	0.39654	0.176371	0.133511	0.109025	0.12387	0.259629	0.323015	0.138308	0.264384	0.161833	0.271917	0.255244	0.226222	0.163148	0.315054
C19orf66	Q9NUL5;Q9NUL5-4;Q9NUL5-3;Q9NUL5-2	33.11	12	9	9	7	7	9	8	8	6	8	8	7	9	9	7	10	1.01799	1.07795	1.01417	0.989595	0.811059	0.805396	0.972667	1.08053	1.03108	0.912012	0.790055	1.02612	0.981281	0.924425	0.777604
C1orf123	Q9NWV4	18.048	8	7	5	5	6	6	7	6	4	6	6	5	7	6	6	6	2.10987	1.71277	1.57869	1.6848	1.87324	2.15638	1.52221	1.33395	1.30989	1.95437	1.04653	1.19699	2.16908	1.26007	1.55193
C1orf122	Q6ZSJ8	11.471	1	1	0	0	1	1	1	1	1	1	1	1	1	1	1	0	0.047007	NA	NA	0.0307977	0.0568683	0.0733407	0.104244	0.0920268	0.103882	0.0741834	0.066679	0.0685421	0.036067	0.104213	NA
C1QBP	Q07021;I3L3Q7;I3L3B0	31.362	8	8	8	7	8	8	8	8	5	7	8	8	8	8	6	8	4.19116	4.95113	5.71779	4.91684	5.04205	6.78619	4.2678	6.50715	5.70188	5.79174	5.44778	7.41447	5.67296	4.45052	8.12809
C1orf50	Q9BV19	21.876	1	0	0	1	1	1	1	1	0	1	1	0	0	0	1	0	NA	NA	0.0185191	0.0133117	0.0175413	0.0186634	0.0386525	NA	0.0185778	0.00789877	NA	NA	NA	0.0243265	NA
C1orf53	Q5VUE5	15.482	1	0	0	0	0	1	0	0	0	0	0	1	0	0	1	0	NA	NA	NA	NA	0.0112704	NA	NA	NA	NA	NA	0.0960038	NA	NA	0.0320357	NA
C1R	B4DPQ0;P00736;F5H2D0	81.889	9	5	7	7	7	5	7	8	4	7	7	6	7	4	7	6	0.134476	0.190267	0.153782	0.0733942	0.0871096	0.219674	0.310675	0.104956	0.314895	0.143148	0.0890359	0.111896	0.0585335	0.180215	0.159083
C1RL	Q9NZP8;H0YFL7	53.498	5	4	3	2	4	3	3	4	3	5	3	2	4	3	5	4	0.205582	0.161909	0.0620574	0.112298	0.0584997	0.219103	0.188035	0.122013	0.192528	0.0752855	0.0297689	0.120802	0.0790491	0.156046	0.254965
C1S	A0A087X232;P09871;F8WCZ6	75.905	16	13	14	12	12	15	15	14	13	13	12	10	13	12	13	15	0.404513	0.328399	0.270935	0.12847	0.285227	0.941049	0.629792	0.26477	0.589218	0.302188	0.242885	0.280602	0.268979	0.373022	0.306007
C2	A0A0G2JL69;P06681-3;P06681;B4DQI1;A0A0G2JIE7;H0Y3H6;P06681-2;E9PDZ0;A0A0G2JK28	80.149	5	5	5	4	4	5	5	5	1	4	4	4	3	1	4	3	0.0921739	0.080498	0.0400243	0.0392486	0.0554143	0.123068	0.0941229	0.00788682	0.0789397	0.0453736	0.0604976	0.0304397	0.00423941	0.0497415	0.0251076
C21orf33	A0A096LPI6;A0A0B4J2D5;P30042;A0A096LNH5;H7C1F6;H7C2G3;A0A0B4J2H4;P30042-2	25.64	15	13	14	13	14	13	12	11	11	12	13	13	14	14	13	12	21.7039	25.1698	23.1601	29.8174	22.8551	25.1353	27.4737	15.9094	27.7584	24.4803	24.5921	31.1814	30.2632	24.8213	25.9865
C20orf194	Q5TEA3	132.29	2	2	0	0	2	1	2	2	0	1	1	2	0	0	0	0	0.0207343	NA	NA	0.00543622	0.00138763	0.0164723	0.0308466	NA	0.0312294	0.0102794	0.0110976	NA	NA	NA	NA
C20orf24	Q9BUV8-4;Q9BUV8-3;Q9BUV8-2;Q9BUV8;Q9BUV8-5	9.53	2	2	1	1	2	1	2	1	2	2	1	2	2	2	1	2	0.147312	0.52812	0.321812	0.294424	0.214932	0.703593	0.0761835	0.273296	0.400926	0.319738	0.0513881	0.0534798	0.240784	0.297502	0.116969
C20orf27	Q9GZN8;Q9GZN8-2;H7BYU9	19.291	2	1	1	1	1	1	1	0	2	1	1	2	1	1	1	1	0.0584711	0.0364898	0.0440828	0.0407039	0.0330003	0.0322491	NA	0.120084	0.0389884	0.0664423	0.0878864	0.0344108	0.0393925	0.0477279	0.0297358
C2orf47	Q8WWC4;H7C0V0	32.544	7	6	6	7	5	7	6	6	7	7	6	7	6	6	7	6	1.47989	1.6318	1.13642	1.10209	0.842649	1.8374	1.07225	1.1391	1.32943	0.678454	1.03248	1.50346	1.3344	1.49494	1.01174
C2CD5	Q86YS7;Q86YS7-2;Q86YS7-3;Q86YS7-4;Q86YS7-5;H0YFC4	110.45	2	1	2	2	1	2	2	1	2	1	2	0	1	2	2	2	0.00330824	0.00655829	0.0133749	0.00661013	0.00906442	0.0149725	0.0060697	0.0162236	0.00518097	0.0100298	NA	0.00521382	0.00830507	0.0137168	0.00732586
C2orf72	A6NCS6	30.48	12	9	9	8	10	11	9	7	6	9	9	8	11	8	8	9	2.04377	1.52784	1.87725	2.12419	1.27084	2.21853	1.37116	1.32922	2.15716	1.50742	1.42225	1.99043	1.10484	2.07395	1.32097
C2orf54	C9JP86;C9JEK0;Q08AI8	12.348	1	0	0	0	0	0	0	0	0	1	0	0	1	1	0	1	NA	NA	NA	NA	NA	NA	NA	NA	0.0377181	NA	NA	0.026752	0.0347643	NA	0.0499676
C3	P01024	187.15	102	91	89	80	72	78	87	89	57	87	85	83	91	80	84	90	6.06695	6.09705	3.72631	2.3564	2.95559	7.22008	8.5879	4.62162	7.06624	4.5788	3.91965	4.63372	2.80918	4.42381	4.83593
C4A	P0C0L4;P0C0L4-2	192.78	5	2	4	1	3	2	2	4	0	2	5	4	4	2	3	3	0.0342021	0.0214056	0.00714139	0.0169751	0.00930043	0.00927457	0.188806	NA	0.0188584	0.0190711	0.046316	0.102298	0.020196	0.0258193	0.0686253
C4B	P0C0L5;F5GXS0	192.75	88	80	72	66	65	74	75	80	53	73	68	76	80	62	71	78	5.04038	4.29468	3.01365	2.49996	2.63877	5.63824	7.59578	2.85402	6.83651	2.94784	3.02707	4.67917	1.3875	4.41681	4.54987
C4BPA	P04003	67.033	16	13	12	8	7	8	11	11	7	7	9	9	16	14	8	13	0.499706	0.584557	0.644182	0.150316	0.44167	2.29527	1.16477	0.264117	1.03528	0.547112	0.383036	0.992377	0.511188	0.449895	0.493541
C5	P01031	188.3	26	17	17	13	11	11	20	17	13	18	11	10	14	11	14	18	0.152587	0.140992	0.0599527	0.0412883	0.0547625	0.217545	0.143631	0.103705	0.122578	0.065729	0.0435018	0.0696283	0.0556604	0.0597053	0.101128
C6	P13671	104.79	7	5	4	5	4	5	7	6	5	6	4	4	5	4	3	2	0.0536006	0.0710768	0.103965	0.0676304	0.086145	0.154464	0.0893436	0.0912407	0.139743	0.0684941	0.0385621	0.0535064	0.0503727	0.0309622	0.0214829
C6orf203	A0A0D9SEI0;Q9P0P8	28.457	6	6	4	4	4	5	6	5	5	5	5	5	6	5	6	4	0.330655	0.206009	0.209301	0.270806	0.439817	0.384285	0.33268	0.593303	0.322454	0.342689	0.268005	0.399643	0.386113	0.292555	0.270225
C6orf120	Q7Z4R8	20.772	1	1	1	1	1	1	1	1	1	1	1	1	1	1	1	1	0.158652	0.198258	0.141788	0.141506	0.164959	0.182118	0.131559	0.252385	0.148431	0.186302	0.131404	0.170707	0.107479	0.21977	0.18772
C7orf55	Q96HJ9	12.749	3	3	2	2	2	2	2	3	2	2	2	1	3	2	2	3	0.686132	0.332491	0.528115	0.246862	0.71106	0.609232	1.04951	0.745044	0.619563	0.76156	0.0869884	0.507387	0.607603	0.495414	1.1574
C7orf50	C9JQV0;Q9BRJ6;H7C0T1;H7C2R9	21.883	2	1	0	1	0	0	0	1	1	1	0	0	0	0	0	1	0.0267047	NA	0.0211825	NA	NA	NA	0.0279622	0.0468701	0.0235814	NA	NA	NA	NA	NA	0.0683286
C8A	P07357	65.163	10	5	7	5	6	6	6	5	3	4	6	3	7	7	4	7	0.144814	0.166431	0.100352	0.0819037	0.139237	0.376661	0.273464	0.137528	0.194893	0.098461	0.067829	0.214441	0.0890937	0.139283	0.0726993
C7orf61	H7C3K1;Q8IZ16	20.662	1	1	1	0	1	0	1	1	1	1	1	1	1	1	1	1	0.0366139	0.145684	NA	0.0608189	NA	0.0944841	0.0704436	0.0866439	0.0796399	0.125913	0.0904391	0.120709	0.0374485	0.13455	0.0300482
C8B	F5GY80;F5H7G1;P07358	60.04	3	2	2	2	1	2	2	3	2	2	2	0	1	2	2	2	0.042196	0.0416155	0.0511717	0.0216103	0.0496247	0.0524351	0.045004	0.0651788	0.0649225	0.0454651	NA	0.0219264	0.0370306	0.0438709	0.0217966
C8G	P07360	22.277	3	3	2	3	2	2	3	2	1	3	2	2	2	3	3	3	0.209197	0.0750101	0.0637984	0.0465126	0.0284991	0.199587	0.0939046	0.0195613	0.25162	0.0710946	0.0660282	0.116902	0.0837302	0.106066	0.134343
C8orf82	Q6P1X6;H0YF29;Q6P1X6-2	23.889	9	9	8	6	8	7	7	7	4	7	8	5	9	7	5	9	5.96103	4.97127	5.68658	4.643	3.93419	3.54672	5.69737	3.28098	4.92201	4.75653	4.85615	6.98304	4.33984	3.47323	8.08566
C8orf33	Q9H7E9;Q9H7E9-2	24.992	1	1	1	1	1	1	1	1	1	1	0	0	1	1	1	1	0.0405144	0.0119264	0.0130797	0.0205286	0.0121181	NA	0.0195538	0.0217618	0.0227439	NA	NA	0.018991	0.0139286	0.0235134	0.0168885
C9	P02748	63.173	16	12	13	11	12	11	14	14	11	14	10	9	13	8	10	14	0.363973	0.372494	0.241541	0.294544	0.203983	0.947233	0.875769	0.46321	0.993114	0.287492	0.229858	0.311401	0.106626	0.204693	0.304516
C9orf142	Q9BUH6	21.639	6	5	4	5	6	6	6	5	4	6	4	4	4	4	6	4	4.50028	0.126619	0.228742	0.240001	0.773289	2.77763	2.89765	2.29693	2.38934	0.495218	0.331693	0.166911	2.60011	3.06775	3.50912
C9orf64	Q5T6V5;Q5T6V7	39.028	19	16	17	15	15	17	15	14	8	17	16	14	14	16	17	15	1.2559	1.09044	1.13045	1.29496	1.15256	1.1881	1.17035	1.04899	1.14835	1.2122	1.04581	1.36757	1.18738	1.76345	1.19332
C9orf89	Q96LW7-2;Q96LW7	20.625	3	1	2	2	1	2	2	2	2	1	2	2	3	2	2	3	0.105657	0.200312	0.265066	0.140789	0.237752	0.215422	0.288896	0.181255	0.138162	0.14142	0.214305	0.227963	0.225092	0.251464	0.215461
C9orf78	Q9NZ63;A0A087X2F5	33.688	2	1	1	1	1	1	0	1	1	0	0	1	1	0	0	0	0.0179126	0.0335531	0.00510975	0.028117	0.0505492	NA	0.0249968	0.0193723	NA	NA	0.0212868	0.020914	NA	NA	NA
CA1	E5RH81;E5RHP7;P00915;H0YBE2;E5RFE7;E5RJF6;E5RGU8;E5RFL2;E5RJI8;E5RIF9;E5RG43	19.333	4	4	2	1	1	1	3	3	2	1	1	2	1	3	3	3	0.714412	0.235449	0.332503	0.256174	0.354811	0.722301	0.181659	0.031933	0.410897	0.302956	0.241415	0.172145	0.509721	0.366425	0.244238
CA14	U3KPU6;Q9ULX7	15.357	3	3	3	3	3	3	2	3	3	3	3	3	3	3	2	3	0.532767	0.265937	1.00316	0.616069	0.382667	0.535584	0.605528	0.388091	0.672485	0.483683	0.765322	0.334155	0.693785	0.759486	0.674209
CA2	P00918	29.246	15	15	15	15	15	15	13	14	13	13	15	14	14	15	14	15	51.4838	51.1166	53.361	97.7189	60.3177	35.3677	51.6606	75.1949	48.6141	58.6932	63.2643	35.2838	69.0041	59.1906	52.8743
CA5A	P35218	34.75	9	4	6	6	4	5	9	4	4	4	7	8	6	5	6	5	0.119655	0.847863	0.472256	0.146595	0.246447	1.09505	0.147064	0.207478	0.255421	0.349809	1.06084	0.275541	0.17617	0.212041	0.166662
CAB39	Q9Y376;A0A087X0K1	39.869	15	12	12	13	13	12	12	11	7	13	13	14	14	10	12	12	0.848407	0.590759	0.614864	0.685276	0.489021	0.778846	0.608665	0.536411	0.600526	0.609295	0.820303	0.616179	0.377106	0.65305	0.737178
CACYBP	Q9HB71;Q9HB71-3	26.21	10	8	6	7	6	6	9	9	7	6	6	9	9	8	9	8	1.47009	1.43889	1.27935	0.974649	1.03116	1.1879	1.70167	2.14185	0.603015	1.38458	2.24202	1.25118	1.71787	1.57322	2.85102
CABP2	Q9NPB3-2;Q9NPB3	18.667	1	0	1	1	1	1	1	0	1	0	0	0	0	0	0	0	NA	2.48242	1.93087	1.16856	0.720944	1.31917	NA	0.0738713	NA	NA	NA	NA	NA	NA	NA
CAD	F8VPD4;P27708	236.02	19	10	11	16	16	13	15	13	13	16	16	12	13	12	18	15	0.0430305	0.0410757	0.0641234	0.0792792	0.0354406	0.0615179	0.0960865	0.0464181	0.087046	0.0621284	0.0306393	0.0319536	0.0421195	0.123902	0.0511717
CALD1	E9PGZ1;Q05682-5;E7EX44;Q05682-3;Q05682-4;Q05682-6;Q05682-2;C9J813	61.705	32	28	28	27	27	28	28	27	29	27	26	26	28	26	25	26	8.04457	5.33941	3.61135	5.54623	3.12032	3.54047	5.41077	6.63496	4.23476	5.31462	4.59456	5.56518	6.04621	4.25547	5.30016
CADM1	F5H125;H0YG94;A0A087X0T8;A0A087X105;A0A087WZW4;A0A087X1W8;A0A0A0MTJ8;A0A087WZR6;X5DQS5;Q9BY67-2;Q9BY67-5;Q9BY67;Q9BY67-4;Q9BY67-3	20.514	2	0	1	2	1	1	1	1	1	1	1	0	1	1	1	0	NA	0.0702438	0.0591864	0.0571183	0.0403637	0.114252	0.0322407	0.0684501	0.0561758	0.0336605	NA	0.0312381	0.0788969	0.0199858	NA
CALCOCO2	Q13137-2;Q13137;Q13137-3;Q13137-4;I3L4E1;I3L493;D6RBI4;D6RJE7;D6RF70;D6REB0;Q13137-5	47.34	2	1	1	1	1	1	2	1	1	1	1	1	1	1	2	1	0.00547389	0.0052224	0.00682758	0.00274578	0.0096553	0.0115209	0.00694599	0.011067	0.00707292	0.00724214	0.0145816	0.00486468	0.0040794	0.0160028	0.00388572
CALM2;CALM1;CALM3	H0Y7A7;P62158;E7ETZ0;E7EMB3;M0QZ52;Q96HY3	20.762	13	12	10	13	12	12	11	12	10	10	11	11	12	12	12	10	69.5691	52.6706	61.2588	47.0105	61.4774	60.7469	56.6246	52.9529	48.8631	51.2172	41.6222	39.7629	55.5657	62.2235	44.4909
CALML5	Q9NZT1	15.892	5	1	4	2	0	0	1	1	0	1	3	5	3	2	1	3	0.0335705	0.679727	0.071408	NA	NA	0.0117943	0.0280092	NA	0.0170753	0.165308	0.87081	0.0744388	0.0863784	0.0151212	0.075877
CALML3	P27482	16.891	1	0	0	1	1	1	0	1	0	0	0	1	0	1	1	0	NA	NA	0.0219542	0.0455488	0.0724391	NA	0.0884375	NA	NA	NA	0.0653726	NA	0.0358136	0.0406529	NA
CALML4	Q96GE6-3;Q96GE6-2;Q96GE6-4;Q96GE6;H3BS46	9.4779	2	1	1	1	0	1	0	1	2	1	1	2	1	1	1	1	0.104706	0.139526	0.104383	NA	0.116788	NA	0.262487	0.238841	0.19202	0.121834	0.191105	0.0506693	0.142103	0.0627993	0.15272
CALR	P27797	48.141	39	34	38	36	36	38	39	34	34	36	37	30	31	34	37	34	87.8554	102.924	71.6891	71.7813	71.8599	137.503	84.8405	72.6326	121.231	79.5166	71.3631	94.5922	79.8095	79.5413	76.2021
CALU	O43852;O43852-3;O43852-6;O43852-10;O43852-5;O43852-15;H0Y875;O43852-9	37.106	15	13	13	13	11	13	15	13	10	15	15	14	15	12	13	14	3.63867	3.32438	1.57764	1.36046	2.44145	4.06079	3.4659	1.03037	2.94881	2.51411	1.95488	2.83845	2.29297	2.22344	3.35145
CAMK1	Q14012;H7C071	41.337	6	5	3	5	3	5	4	5	4	4	4	5	6	5	4	5	0.301396	0.492035	0.643024	0.242263	0.465422	0.586786	0.290062	0.363105	0.423728	0.3918	0.220201	0.20807	0.527971	0.426385	0.27637
CAMK2D	Q13557-12;E9PBG7;E9PF82;Q13557-8;Q13557-10;Q13557;Q13557-6;Q13557-11;D6R938;Q13557-9;Q13557-5;Q13557-3;Q13557-4	54.113	17	15	16	16	16	16	16	15	13	15	16	14	14	16	14	17	1.32338	1.11214	1.55367	1.36743	1.59927	1.15588	1.33752	1.71868	1.23127	1.48035	1.00174	0.825467	1.41389	1.18191	1.35505
CAMK1D	A0A087WUR6;Q8IU85-2;Q8IU85	32.472	2	2	1	2	0	0	1	2	0	2	0	2	2	1	1	1	0.0586976	0.0290171	0.084557	NA	NA	0.0281724	0.07516	NA	0.0379709	NA	0.0416712	0.039093	0.0129391	0.0302276	0.019198
CAMK2B;CAMK2A	Q13554;Q13554-7;Q13554-6;Q13554-8;Q13554-2;Q9UQM7;Q9UQM7-2	72.677	1	1	1	1	1	1	1	1	1	1	1	1	1	1	1	0	0.0140103	0.0185858	0.0248842	0.0226565	0.013143	0.0201037	0.0494184	0.0211757	0.013129	0.019922	0.0172367	0.0254216	0.00845136	0.0261292	NA
CAMK2G;CAMK2B	A0A0A0MS52;Q13555-9;Q13555-2;Q13555-8;Q5SWX3;A0A0A0MT11;Q13555-10;Q13555-3;Q13555-5;Q13555-4;Q13555-7;Q13555;Q13555-6;Q8WU40;H0Y6G2;H7BXS4	60.201	6	4	6	3	5	4	2	4	5	5	5	4	4	3	5	4	0.630795	2.13908	0.134941	0.146926	1.79603	0.057495	1.15413	1.19025	1.64461	1.73605	0.379333	0.176911	1.60573	1.6291	1.14482
CAMSAP3	Q9P1Y5;Q9P1Y5-2	134.75	7	3	7	7	4	7	5	2	6	7	6	3	4	2	4	5	0.0306895	0.0473764	0.036166	0.0212495	0.0387126	0.0280962	0.0148194	0.0357058	0.0511385	0.0285894	0.0247804	0.0237641	0.0150637	0.0270154	0.0310133
CAMLG	P49069	32.952	2	1	2	1	1	0	2	2	1	1	1	1	2	1	2	2	0.293872	0.695062	0.519346	0.605907	NA	0.972422	1.04075	0.771486	0.751587	0.713661	0.842344	0.671672	0.0439881	0.898478	0.398249
CAMP	J3KNB4;P49913	19.591	2	2	2	2	0	0	1	0	1	1	0	0	1	2	2	0	0.384294	0.0351615	0.0855284	NA	NA	0.0333581	NA	0.0184587	0.00797364	NA	NA	0.0732664	0.215873	0.568471	NA
CAND1	Q86VP6;Q86VP6-2;A0A0C4DGH5	136.37	61	50	49	44	44	42	45	47	36	42	44	41	51	49	43	54	2.39487	2.73363	2.59233	2.44305	2.46694	2.80912	2.35239	3.25741	2.24587	2.61756	2.44053	2.51587	2.87599	2.73203	2.46357
CANX	P27824;P27824-2;P27824-3	67.567	44	39	40	39	42	38	42	38	33	41	38	36	41	39	38	41	31.8562	25.8983	25.0708	21.689	23.1202	32.7163	26.8016	22.3182	32.289	22.0117	16.6414	20.0836	21.7698	24.339	25.205
CAND2	O75155-2;O75155;F8WBB8	122.66	2	1	1	1	1	1	2	1	1	1	1	1	1	1	0	1	0.0120824	0.00939103	0.00676209	0.00637627	0.00586927	0.0101353	0.011258	0.0036833	0.00635561	0.00348166	0.00341074	0.00978397	0.00463262	NA	0.00388834
CAP1	Q01518	51.901	29	25	24	22	24	23	25	26	17	22	24	26	25	27	22	25	5.51097	5.21031	4.0639	4.84024	4.49825	5.90926	4.45927	5.15448	5.53298	5.12676	5.12391	6.2683	6.24859	5.67857	6.12312
CAP2	A0A087X0J3;A0A087WZ15;E9PDI2;P40123-2;P40123;B7Z385	43.53	4	2	1	1	2	2	0	2	3	2	2	2	2	1	1	2	0.0685723	0.0231805	0.020241	0.0525167	0.051389	NA	0.0308726	0.0766336	0.0324867	0.0418345	0.0171385	0.0442781	0.0113812	0.00653645	0.0223818
CAPN1	P07384	81.889	39	32	31	29	31	31	34	31	24	30	33	30	32	28	29	30	3.28449	2.52747	2.92593	2.63584	2.81856	3.05891	3.28409	1.88717	3.14238	2.66534	2.26139	2.33498	2.11259	3.42606	2.77169
CAPN2	P17655;P17655-2	79.994	20	15	11	8	12	11	12	15	10	13	13	5	19	9	12	14	0.606447	0.27367	0.216005	0.420672	0.249692	0.523713	0.653365	0.428771	0.615266	0.537731	0.0908697	1.31856	0.264299	0.716321	0.366474
CAPN5	E7EV01;O15484;A0A087X0C8	77.469	14	11	11	11	10	11	12	11	9	9	11	11	10	11	8	10	0.395672	0.280228	0.316423	0.212037	0.295519	0.227926	0.220243	0.221106	0.209009	0.191159	0.314491	0.333335	0.382789	0.184894	0.214989
CAPNS1	A0A0C4DGQ5;P04632;K7ELJ7;A0A075B7C0;K7EKD8;U3KQE2;K7EIV0;K7EM73	33.786	14	13	14	11	11	12	11	14	9	12	11	10	13	13	10	13	4.15837	3.68644	2.94452	3.61729	3.27776	4.06201	4.48477	2.54675	3.54556	3.33938	1.54026	4.64709	3.41027	4.56971	3.35725
CAPRIN1	Q14444-2;Q14444;G3V153;E9PLA9	76.861	17	15	14	12	13	12	14	12	11	14	11	14	15	12	13	13	1.00339	0.819729	0.736264	0.614502	0.906717	1.10432	0.588362	0.753502	0.894384	0.544645	0.972562	0.638839	0.97221	0.777914	0.44808
CAPZA1	P52907	32.922	8	7	7	7	7	7	7	7	6	7	7	7	8	7	7	8	2.06487	2.01969	2.25369	1.71653	1.84717	2.27321	2.25525	1.89073	1.94151	2.05716	1.74733	1.59618	2.12773	1.93678	1.72722
CAPZA2	P47755;F8W9N7;A0A0D9SET8	32.949	15	12	13	12	12	10	11	11	8	12	14	11	13	11	10	13	2.11291	1.66113	1.32557	1.51401	0.873018	1.33374	2.32453	1.3379	1.42666	1.28593	1.58613	1.58873	2.23716	1.37869	1.47448
CAPZB	P47756-2;B1AK87;B1AK88;P47756;B1AK85	30.628	19	18	17	13	19	18	17	17	13	14	16	16	18	16	15	16	2.66411	3.57237	1.9347	3.61826	2.76646	2.73511	3.67185	3.24611	3.3118	3.32959	3.53134	4.99111	3.33515	3.57293	3.90102
CARHSP1	Q9Y2V2;H3BSW7;H3BUY4;H3BPY5;H3BNU9;H3BTK3;I3L3X8	15.892	7	6	6	6	7	6	7	6	6	7	7	7	7	7	7	6	10.7868	11.0327	9.53125	11.2249	7.9771	12.4159	12.1904	12.2698	8.9288	9.56936	11.7969	9.01363	15.7311	14.232	7.41809
CARKD	Q8IW45;Q8IW45-2;Q8IW45-4	36.576	12	9	9	6	7	7	7	8	7	7	7	11	9	8	8	9	0.541518	0.672072	0.835001	0.939225	0.990777	0.701345	0.553368	2.31421	0.674606	1.05415	0.973716	0.578606	0.4743	1.16286	0.656763
CARM1	Q86X55-1;Q86X55;K7EQA8;Q86X55-2	63.459	7	3	5	5	4	4	5	6	3	5	5	5	4	3	5	6	0.119071	0.0921441	0.218343	0.187878	0.117593	0.264194	0.4165	0.107106	0.148398	0.163115	0.131632	0.143957	0.0452955	0.16051	0.188809
CARS	P49589-3;P49589;B4DKY1;P49589-2	94.637	22	15	16	12	13	12	13	15	12	15	15	15	19	13	14	16	0.382846	0.390128	0.308248	0.304233	0.185678	0.333169	0.385714	0.441436	0.251369	0.328882	0.344882	0.569497	0.40452	0.420557	0.263642
CARS2	Q9HA77	62.223	13	6	6	8	10	8	10	9	5	12	11	9	12	6	7	10	0.155764	0.154444	0.381763	0.374548	0.283198	0.413752	0.349331	0.261498	0.524154	0.607921	0.370192	0.542331	0.275513	0.349655	0.440169
CASC4	Q6P4E1-2;Q6P4E1-5;Q6P4E1;Q6P4E1-4;H0YMR0;Q6P4E1-3	43.332	4	4	2	2	2	3	4	4	2	3	2	4	3	3	4	3	0.138728	0.158215	0.228576	0.0969925	0.183323	0.49493	0.174357	0.0322768	0.296212	0.201108	0.0959055	0.0828651	0.142474	0.214442	0.0779428
CASK	O14936-3;O14936;O14936-4;O14936-6;O14936-2;Q5JS74;Q5JS72;O14936-5	102.11	20	15	15	16	15	15	17	14	11	16	12	15	18	14	17	13	0.286606	0.163426	0.27515	0.169374	0.226906	0.40794	0.22108	0.20022	0.297382	0.175428	0.198597	0.211486	0.19416	0.298976	0.136786
CASP1;CARD16	G3V169;P29466-2;P29466;E9PQW1;Q5FBZ0;B4DVD8;Q5EG05-2;Q5EG05	40.943	3	1	2	1	1	3	2	2	2	1	2	2	0	2	2	1	0.0199243	0.0407853	0.0172429	0.0109769	0.0478545	0.0275333	0.0435541	0.0331764	0.0243027	0.0382593	0.021509	NA	0.0159839	0.0237315	0.0128005
CASP3	P42574	31.608	3	3	3	2	3	3	3	3	0	3	3	3	3	2	3	2	0.117073	0.15075	0.0974987	0.193487	0.178754	0.0946132	0.170358	NA	0.162745	0.172558	0.214619	0.170685	0.193883	0.129579	0.0651559
CASP14	P31944	27.679	2	0	2	0	0	0	0	0	0	0	0	0	0	0	1	0	NA	0.0846935	NA	NA	NA	NA	NA	NA	NA	NA	NA	NA	NA	0.0110158	NA
CASP6	P55212;D6RHU3;D6RBM3	33.31	10	8	7	7	7	6	6	9	5	7	7	7	8	7	7	5	0.60732	0.433953	0.410328	0.373126	0.341027	0.552275	0.492293	0.464652	0.371738	0.366363	0.361166	0.444974	0.459978	0.674459	0.296117
CASP4	E9PMT1;P49662	17.067	1	0	1	0	0	0	0	0	0	1	1	0	1	0	1	0	NA	0.0627293	NA	NA	NA	NA	NA	NA	0.052965	0.0690378	NA	0.0108298	NA	0.0602101	NA
CASP7	A0A0A0MRL7;P55210-4;P55210;P55210-3;Q5SVL2	43.728	4	2	3	3	2	1	4	3	1	3	3	1	3	2	4	2	0.0510562	0.0400418	0.0323715	0.0107348	0.0154026	0.0522464	0.0307535	0.014644	0.0526687	0.02039	0.00670281	0.0451145	0.0278651	0.0638444	0.0183149
CAST	A0A0C4DGB5;P20810-5;P20810-10;P20810-6;P20810-9;P20810-7;B7Z574;E7EVY3;P20810-3;H0Y7F0;H0Y9H6;F8W7E0	80.998	23	17	19	16	18	19	19	15	17	19	16	17	20	20	18	18	1.46058	1.24901	0.830726	1.16559	1.35042	1.34276	0.913222	2.04216	1.15266	1.1827	1.11503	1.28801	1.28393	1.32585	1.15985
CAT	P04040	59.755	42	40	39	37	40	40	39	39	35	39	40	41	41	38	40	36	68.0821	75.2943	79.2872	80.637	104.081	58.7205	48.9878	63.0732	52.391	65.1979	130.413	58.7651	101.708	67.0323	77.6479
CBFA2T3	O75081-2;O75081-4;O75081	62.371	3	2	1	1	1	2	1	2	1	1	1	1	2	1	1	3	0.0860874	0.0445121	0.0243243	0.0584323	0.619972	0.00759935	0.273456	0.0304218	0.0198567	0.0233499	0.00452944	0.0468682	0.0605454	0.00867479	0.355907
CAV1	C9JKI3;E9PCT5;Q03135-2;Q03135	15.928	1	1	0	0	0	0	0	1	0	0	0	1	1	1	0	1	0.0730254	NA	NA	NA	NA	NA	0.0228664	NA	NA	NA	0.0318931	0.187779	0.0333127	NA	0.0288001
CBR1	P16152	30.375	21	17	20	19	19	20	19	17	16	18	19	18	20	20	20	19	81.1593	80.6672	68.507	120.521	64.858	72.9947	77.6492	90.8656	75.2723	85.133	61.4931	69.5892	77.0743	84.9259	85.8041
CBFB	J3KRT0;J3KS23;Q13951;Q13951-2	7.3251	1	0	0	0	1	0	0	1	1	1	0	0	1	1	1	0	NA	NA	NA	0.0578137	NA	NA	0.0555247	0.0517402	0.0670235	NA	NA	0.0359952	0.0534788	0.111327	NA
CBR4	Q8N4T8;Q8N4T8-2;H0Y962	25.301	14	14	13	13	12	11	13	13	12	10	12	10	13	13	12	12	5.85759	6.06088	7.21178	5.58745	7.14711	7.49753	8.03895	7.1825	6.78733	6.91819	4.62748	6.51971	8.43525	6.26944	8.85368
CBR3	O75828	30.85	2	1	1	1	2	1	1	1	2	1	1	1	1	1	1	1	2.10206	2.03821	2.77442	5.0845	2.18899	2.10844	6.18198	7.70986	3.71838	3.89208	3.9993	3.58276	2.24628	4.71054	3.57477
CBS	P35520;P35520-2	60.586	36	31	25	27	28	31	29	30	24	24	30	31	32	29	28	32	7.27934	6.27507	9.90495	11.4586	9.58194	10.3328	7.8007	10.689	9.51277	11.2172	7.52836	7.47738	8.2353	8.84664	12.3089
CBX3	Q13185;S4R2Y4	20.811	7	4	5	4	2	2	3	5	3	2	3	6	6	2	4	4	0.413963	1.03534	0.795057	0.453039	0.501415	0.862372	0.884862	0.786182	0.4858	0.512128	0.716273	0.860752	0.656819	0.767247	0.210433
CBWD1	A0A0B4J1T6;Q9BRT8-2	8.5238	1	0	1	1	1	1	0	1	0	1	1	1	1	0	0	1	NA	0.43565	0.199127	0.639608	0.301881	NA	0.118843	NA	0.128741	0.113007	0.220308	0.26402	NA	NA	0.522002
CC2D1A	Q6P1N0;Q6P1N0-2	104.06	9	6	6	7	5	7	6	8	4	5	5	6	9	8	5	6	0.0556128	0.0603701	0.0674844	0.0429187	0.0606837	0.0659642	0.0829659	0.0536004	0.0523249	0.038001	0.0606999	0.0707588	0.0798328	0.0563418	0.0451339
CBX5	P45973	22.225	1	0	1	1	1	1	0	1	0	1	1	1	1	1	0	1	NA	0.0611118	0.0518436	0.0558695	0.0901794	NA	0.0320439	NA	0.360022	0.0792904	0.0780504	0.0850261	0.0167518	NA	0.0744891
CCAR1	Q8IX12-2;Q8IX12;A0A0C4DGG8;F5H2E6;F5H1H2	131.04	8	3	5	5	3	4	6	4	7	4	3	3	6	4	3	4	0.0159277	0.0545602	0.0455739	0.0217592	0.0586991	0.0870474	0.0395239	0.040865	0.0395584	0.0319566	0.0458968	0.079803	0.0462508	0.0210043	0.0365974
CCAR2	Q8N163-2;Q8N163;G3V119;H0YB24	103.14	24	20	20	19	18	18	20	18	15	20	19	20	20	17	17	17	0.489021	0.39439	0.501263	0.348569	0.433083	0.535622	0.310897	0.528921	0.458118	0.377842	0.442295	0.406172	0.421474	0.472625	0.256871
CCBL1	B7Z4W5;Q16773;Q16773-2	57.668	10	9	6	5	9	6	6	7	6	7	7	7	9	7	7	7	0.504428	0.320289	0.155049	0.346817	0.282328	0.155025	0.247273	0.387386	0.342494	0.346486	0.252981	0.278425	0.261515	0.300964	0.200401
CCBL2	Q6YP21-3;Q6YP21;A0A0A0MRN7;A0A0A0MRN6	47.752	8	5	6	8	7	7	7	7	7	7	8	6	6	6	6	5	0.179971	0.216614	0.229098	0.254246	0.204064	0.287299	0.359877	0.388373	0.343681	0.24816	0.184716	0.21795	0.260591	0.207209	0.179133
CCDC124	Q96CT7;M0R2F5	25.835	5	5	3	4	3	4	4	5	3	4	4	5	5	4	4	5	0.515548	0.352272	0.623051	0.365384	0.346192	0.266021	0.546292	0.312412	0.315273	0.384421	0.598922	0.311711	0.604758	0.425335	1.21185
CCDC101	H3BPL5;Q96ES7	14.619	1	0	0	0	1	1	0	0	1	1	1	1	0	1	1	0	NA	NA	NA	0.0300582	0.0392201	NA	NA	0.0102218	0.0186634	0.0357806	0.0241276	NA	0.0391005	0.0417254	NA
CCDC115	Q96NT0;B8ZZ99;F8WCZ3	19.76	2	0	0	0	0	1	0	1	0	0	0	0	0	0	0	1	NA	NA	NA	NA	0.0166437	NA	0.0737415	NA	NA	NA	NA	NA	NA	NA	0.0794901
CCDC127	Q96BQ5	30.834	3	3	1	1	0	0	1	2	2	2	1	3	2	1	1	3	0.0945632	0.0301144	0.0296745	NA	NA	0.0416287	0.108989	0.0862167	0.0631323	0.045215	0.0650399	0.115767	0.0291607	0.0487829	0.0836526
CCDC132	Q96JG6-3;Q96JG6;H0Y7Q2	107.92	3	3	1	2	0	2	2	3	2	2	1	2	1	1	2	3	0.0422333	0.00474137	0.0136806	NA	0.0129726	0.019457	0.022281	0.0107761	0.0134911	0.00655736	0.00966665	0.0067671	0.0044492	0.0133277	0.0225193
CCDC22	O60826	70.755	12	11	9	10	10	10	9	9	5	10	9	10	10	7	11	9	0.468281	0.183852	0.263981	0.168945	0.181254	0.24631	0.21453	0.205221	0.213585	0.14521	0.249015	0.187801	0.22971	0.335272	0.248472
CCDC134	Q9H6E4;B0QY51	26.56	2	2	2	1	1	1	1	1	2	0	1	0	0	0	2	0	0.0495976	0.0409937	0.0157886	0.014644	0.0213704	0.0277414	0.00467185	0.0788165	NA	0.0141382	NA	NA	NA	0.0586437	NA
CCDC168	Q8NDH2	277.95	1	1	1	1	0	1	1	1	0	1	1	1	1	0	1	1	0.00460206	0.00283665	0.0041758	NA	0.00652298	0.00604524	0.00774326	NA	0.00436019	0.00537139	0.00777136	0.00649481	NA	0.00430051	0.00349454
CCDC25	Q86WR0;Q86WR0-2	24.479	7	5	7	5	5	6	5	5	5	5	5	4	6	4	6	6	0.206158	0.861009	0.332747	0.350509	0.800828	0.292534	0.434776	0.882945	0.543122	0.897802	0.447525	0.286788	0.381955	0.391986	0.426142
CCDC40	Q4G0X9-2;Q4G0X9;Q4G0X9-3	116.8	3	1	1	2	2	2	1	1	1	1	2	1	1	3	1	1	0.0327114	0.0464183	0.0852591	0.112025	0.0796265	0.00954613	0.00953423	0.0752383	0.0359085	0.091484	0.0122753	0.0202525	0.0874393	0.0659192	0.0300389
CCDC47	Q96A33;Q96A33-2;A0A087WYW6	55.873	22	18	19	18	19	19	19	19	16	18	18	18	20	21	20	19	3.2299	2.8646	2.6179	2.29739	2.42449	2.69114	2.73078	1.94734	3.12929	2.24824	3.24607	2.75871	3.05946	2.25326	2.78068
CCDC51	Q96ER9-2;Q96ER9	33.657	8	3	5	5	6	6	8	4	5	6	6	5	5	4	6	4	0.182833	0.374121	0.129947	0.326708	0.361247	0.473706	0.256839	0.445079	0.348088	0.419994	0.151563	0.295249	0.335463	0.430899	0.16011
CCDC58	C9JQ41;H7C525;Q4VC31	15.296	8	7	7	7	7	8	6	6	4	6	7	6	8	7	6	8	2.53889	2.38657	1.96059	2.56801	2.22773	2.02165	2.84376	1.53314	1.97861	2.22072	2.85327	2.54944	2.52503	1.88377	2.20409
CCDC9	Q9Y3X0;M0QYB4	59.702	4	1	2	1	3	2	3	1	4	3	2	1	2	1	2	2	0.0141262	0.126087	0.0108107	0.0531354	0.0489729	0.0513008	0.00397542	0.124459	0.0314753	0.013539	0.00573964	0.0210154	0.0194244	0.0303516	0.0355253
CCDC90B	Q9GZT6-2;Q9GZT6;Q9GZT6-3;H0YF06	27.979	11	9	9	9	8	10	10	10	7	9	10	10	7	9	9	8	0.971403	1.24395	1.09711	0.925358	1.35842	1.71518	0.970999	1.07635	1.3251	1.47625	0.829755	0.80094	1.1192	1.12137	0.777038
CCDC93	F8W9X7;Q567U6	73.041	7	7	4	6	5	4	6	7	2	4	6	5	5	5	5	3	0.0952338	0.063214	0.0934687	0.0561978	0.0527754	0.099705	0.0870199	0.0320091	0.0683274	0.0914034	0.0650442	0.0785402	0.0649509	0.0779201	0.0621134
CCS	J3KNF4;O14618;E9PP76	27.086	10	7	6	7	7	5	7	7	6	7	6	7	7	7	9	9	1.61632	2.03441	2.82247	3.2034	1.27681	2.71015	2.47087	2.65891	2.48379	2.41121	1.51813	1.13449	1.21049	2.03086	2.38084
CCNDBP1	H3BQA6;H3BR23;O95273-2;O95273	7.0831	1	1	1	1	1	1	1	1	1	1	1	1	1	1	0	1	0.117505	0.0599509	0.0835196	0.0584763	0.0397463	0.0756461	0.0833626	0.0965301	0.0778613	0.0709155	0.0451634	0.0612082	0.0462951	NA	0.0830636
CCNY	Q8ND76-3;Q8ND76-2;Q8ND76	33.245	1	1	1	1	1	1	1	1	0	1	0	1	1	0	1	1	0.0216876	0.0123104	0.0143343	0.0150224	0.0122614	0.0157374	0.0130838	NA	0.0163317	NA	0.00952964	0.0378898	NA	0.0130388	0.0291157
CCT2	P78371;P78371-2;F5GWF6;F8VQ14	57.488	36	27	30	26	27	28	26	30	26	28	28	28	30	29	26	33	8.21519	8.10193	7.1051	9.23765	7.80017	9.34252	7.97397	8.3277	8.60895	8.29099	7.47298	8.40133	9.22513	10.0316	7.10139
CCT3	P49368;P49368-2;B4DUR8	60.533	42	38	34	31	35	33	34	34	28	30	34	31	36	35	31	38	7.09374	5.91587	6.01067	6.43652	5.22054	6.59188	6.6064	5.03255	6.19345	5.85426	4.80362	6.28955	4.59083	7.16598	5.31753
CCT4	P50991	57.924	32	27	25	26	24	25	28	27	20	23	28	27	30	25	27	26	5.24593	5.49583	4.70954	5.65078	5.03655	5.67284	5.81527	5.66811	5.11837	5.5924	5.36462	5.97224	5.34998	5.58889	4.58313
CCT5	P48643;E7ENZ3;B7ZAR1;E9PCA1;P48643-2	59.67	40	33	33	31	28	33	32	31	25	29	32	30	38	30	32	35	5.07426	5.22308	5.21697	4.60142	4.69146	5.46071	6.76294	5.62367	5.1406	4.90319	5.46481	6.52507	5.36661	11.0733	5.91608
CCT6A	P40227;P40227-2	58.024	31	27	25	26	25	25	26	25	23	26	26	26	26	27	24	27	5.46938	5.99847	5.82641	6.78579	5.79848	6.49666	6.57067	6.43791	5.77039	6.67062	6.00124	5.82291	7.50294	6.59408	4.93216
CCT7	Q99832;Q99832-3;Q99832-4;Q99832-2	59.366	30	26	24	24	24	23	23	23	21	23	23	24	27	24	25	29	4.36448	4.41328	4.68925	4.88263	4.29629	5.18745	5.33157	5.00676	4.97961	5.22929	4.02868	4.22591	4.75749	5.9416	4.09292
CCT6B	Q92526-2;Q92526;Q92526-3	53.1	2	0	1	0	1	1	1	2	1	1	0	1	0	1	1	1	NA	0.0136049	NA	0.0135872	0.0199913	0.0110001	0.390947	0.0276867	0.376707	NA	0.0173961	NA	0.0206942	0.0158612	0.012525
CCT8	P50990;P50990-2;P50990-3;H7C4C8	59.62	42	35	38	36	35	36	38	37	32	35	36	37	39	38	36	41	5.63429	6.1434	6.21154	5.55702	6.20994	7.90848	7.14548	7.87076	5.88122	6.1549	7.69686	7.61589	7.3748	6.52105	5.21667
CD14	P08571;D6RFL4	40.076	10	8	7	9	7	7	8	8	4	7	7	10	10	4	8	8	1.52912	0.486751	1.18357	0.484173	0.550519	0.82607	0.991851	0.305926	1.05812	0.799495	0.456832	0.858232	0.269287	1.01375	0.877531
CCZ1;CCZ1B	P86791;P86790;F8WD66	55.866	2	0	1	1	1	1	1	1	2	2	2	1	1	0	1	1	NA	0.00921156	0.0116154	0.010307	0.0107576	0.014801	0.00855643	0.0446847	0.0264268	0.0208933	0.00918593	0.00890388	NA	0.0102563	0.00396233
CD276	A0A0C4DGH0;Q5ZPR3-3;Q5ZPR3-4;Q5ZPR3	41.767	3	3	3	1	3	1	2	2	1	1	2	3	3	1	2	1	0.184002	0.164524	0.0284356	0.189794	0.015033	0.1463	0.0404397	0.0654466	0.0346577	0.0382171	0.0860826	0.19875	0.0246203	0.088311	0.0486971
CD2AP	Q9Y5K6	71.45	12	9	8	10	9	10	8	9	11	10	10	7	9	8	12	7	0.191724	0.194138	0.22927	0.528849	0.366498	0.247648	0.254748	0.64585	0.597999	0.40289	0.135876	0.165634	0.23315	0.277742	0.149018
CD47	Q08722-2;Q08722-3;Q08722-4;Q08722	31.742	3	3	3	3	3	2	2	3	1	3	3	3	3	3	2	3	0.273049	0.232999	0.411454	0.217248	0.285539	0.205567	0.260971	0.1105	0.426724	0.247458	0.300193	0.225612	0.298931	0.154512	0.265471
CD302	O60449-3;O60449-2;Q8IX05;A0A087WT00;Q8IX05-2	209.44	2	2	1	2	2	2	1	2	0	2	1	1	1	1	1	2	0.0865977	0.0255473	0.0643531	0.0653682	0.049616	0.0556443	0.0566715	NA	0.0834811	0.0279586	0.0258915	0.0305344	0.0224639	0.0325845	0.0287235
CD36	E9PLT1;E7EU05;P16671-2;P16671;E7EX47;P16671-4;P16671-3	44.732	2	1	0	0	0	0	0	2	0	0	1	0	2	1	1	1	0.0218181	NA	NA	NA	NA	NA	0.0163782	NA	NA	0.00376098	NA	0.024505	0.0264769	0.0110738	0.00370441
CD46	P15529-16;P15529-7;P15529-4;P15529-6;P15529-3;P15529-5;P15529-2;R4GN18;P15529-15;P15529-9;P15529-12;P15529-14;P15529-8;P15529-11;P15529-13;P15529-10;P15529	36.826	2	0	1	0	1	1	0	0	2	1	1	1	2	1	0	1	NA	NA	NA	0.030808	0.0361912	NA	NA	0.0400892	0.0369639	0.0368131	0.0106171	0.0549058	0.0404725	NA	0.00766418
CD63	F8VNT9;F8VV56;F8W022;F8VWK8;P08962-3;P08962-2;P08962	14.265	3	3	3	3	3	3	3	3	3	3	3	3	3	3	3	3	1.01718	0.634105	1.37717	1.05303	0.797178	0.762872	1.04002	1.23622	1.22513	1.12451	0.665964	0.786097	0.717982	1.40713	0.879807
CD59	E9PNW4;E9PR17;P13987	11.985	2	1	1	1	2	1	1	1	2	2	2	1	2	0	2	2	0.824377	0.0176358	0.0305519	0.337432	0.204169	0.428315	0.0711062	0.676187	0.590525	0.551682	0.357242	0.472703	NA	0.595851	1.06663
CD81	E9PRJ8;H0YDL9;H0YDJ9;A6NMH8;P60033;E9PJK1;E9PIF1;H0YEE2	22.516	5	4	4	3	3	2	4	2	3	3	4	4	4	3	3	5	1.05245	1.12329	1.3461	0.940303	1.52298	2.2431	0.94083	1.66412	1.49266	0.899286	1.06145	1.44626	1.29849	1.62129	1.03383
CD74	E7ER71;E7EQJ3;H0YBZ8;E7ESL3;H0YBZ2;P04233-3;P04233-2;P04233	6.0359	1	1	0	0	0	0	1	0	0	1	0	0	0	0	0	0	0.0999859	NA	NA	NA	NA	0.0437321	NA	NA	0.11423	NA	NA	NA	NA	NA	NA
CD82	P27701-2;P27701;E9PJC7	26.818	6	3	6	5	5	5	4	4	4	5	5	2	5	4	5	5	0.444572	0.529108	0.821016	0.469663	0.886138	1.41652	0.637294	0.164933	1.14525	0.563123	0.184946	0.527787	0.56302	0.808267	1.00393
CD9	A6NNI4;G8JLH6;P21926;A0A087WZG3;A0A087WU13	17.764	3	2	3	2	3	2	2	3	3	3	3	2	3	3	2	3	0.221016	0.463589	0.0599753	0.248897	0.16837	0.429289	0.766435	0.764127	0.170189	0.390337	0.202094	0.55527	0.255158	0.101506	0.277977
CD99	P14209-3;P14209	17.128	3	3	0	3	3	3	3	3	2	3	3	3	3	3	3	2	0.4864	NA	0.513731	0.527536	1.06907	1.23458	0.518796	0.493012	0.693885	0.752877	0.908411	0.723294	0.862561	0.980707	0.0973222
CDA	P32320	16.185	3	2	1	0	1	1	0	2	2	0	1	0	3	1	2	3	0.894008	0.395707	NA	0.167205	0.276012	NA	0.397147	0.911718	NA	0.278335	NA	0.352728	0.201574	0.716978	0.438273
CD99L2	Q8TCZ2-6;Q8TCZ2-3;Q8TCZ2-2;Q8TCZ2;Q8TCZ2-5	20.032	1	0	1	1	1	1	1	0	1	1	1	1	0	1	1	0	NA	0.04948	0.0527004	0.0538727	0.062527	0.0888888	NA	0.0830829	0.0552745	0.0629225	0.119542	NA	0.0405123	0.0485506	NA
CDC37	Q16543;K7EQA9;K7EKQ2	44.468	12	10	8	9	9	9	10	11	8	8	8	10	10	9	8	12	1.34863	0.859779	1.08461	0.906375	1.2157	1.57714	1.3566	1.45002	0.860037	1.08657	0.573825	0.984729	0.994456	1.19309	1.30841
CDAN1	Q8IWY9-1;Q8IWY9	133.99	1	0	0	0	0	0	0	0	1	0	0	0	0	0	0	0	NA	NA	NA	NA	NA	NA	NA	0.00561085	NA	NA	NA	NA	NA	NA	NA
CDC23	Q9UJX2-3;Q9UJX2	55.882	1	0	0	0	1	0	1	0	1	1	1	0	0	0	0	0	NA	NA	NA	0.00668832	NA	0.0126718	NA	0.0105365	0.00736268	0.012109	NA	NA	NA	NA	NA
CDC27	G5EA36;P30260;P30260-2	91.737	1	1	1	1	1	1	1	1	1	1	1	1	1	1	1	1	0.1242	0.121733	0.0713183	0.061603	0.0630373	0.132164	0.0893933	0.00174437	0.090657	0.0978576	0.0842611	0.0749481	0.0368158	0.168564	0.0514634
CDC34	P49427	26.736	2	1	2	1	2	2	2	2	2	2	2	2	1	2	2	0	0.02049	0.0524733	0.0221041	0.0526544	0.0677875	0.0516233	0.0536394	0.0842214	0.0562639	0.0663514	0.0844024	0.0441307	0.0871481	0.0654589	NA
CDC42	P60953;P60953-1;Q5JYX0	21.258	10	8	8	7	7	9	7	7	6	8	8	8	9	9	7	8	5.59546	4.29033	4.49659	3.78437	4.89729	6.21731	3.96045	3.62001	3.30094	4.25736	4.15423	5.87684	5.66296	5.34699	5.18371
CDC42BPB	Q9Y5S2	194.31	26	17	16	22	14	17	19	19	10	12	17	15	19	17	15	13	0.110778	0.112979	0.14211	0.0867879	0.115842	0.152019	0.103703	0.0486592	0.0753277	0.0822675	0.0878767	0.0823174	0.121972	0.0954584	0.0548401
CDC5L	Q99459	92.25	16	10	11	12	10	13	9	9	10	11	10	9	10	8	11	11	0.224275	0.207847	0.404005	0.205619	0.218484	0.214933	0.25586	0.291346	0.246098	0.221576	0.157179	0.145724	0.153896	0.209699	0.199248
CDC42EP4	Q9H3Q1-2;Q9H3Q1	30.214	1	1	0	0	1	1	0	1	0	1	1	0	0	1	0	0	0.0277948	NA	NA	0.0128232	0.0163153	NA	0.0167828	NA	0.0167805	0.017858	NA	NA	0.0171922	NA	NA
CDH1	A0A087WXI5;P12830-2;P12830	100.03	9	6	8	9	8	7	8	6	7	9	8	6	7	7	8	6	0.228307	0.349385	0.298569	0.324602	0.192785	0.298904	0.172944	0.285407	0.346779	0.274611	0.205239	0.2243	0.232618	0.305181	0.235121
CDCA8	Q53HL2	31.323	2	1	2	2	1	1	1	1	1	2	2	2	2	2	2	2	NA	0.382026	0.228835	NA	0.189793	0.244185	NA	0.161198	0.00250619	0.427795	0.557893	0.363888	0.085689	0.00359167	0.179126
CDH2	P19022-2;P19022	97.039	5	3	4	2	3	3	4	2	5	4	4	4	4	3	5	2	0.123325	0.0905469	0.0958624	0.079211	0.113728	0.242815	0.0978107	0.230287	0.158783	0.128491	0.0867373	0.129159	0.137924	0.251936	0.0869526
CDIPT	B3KY94;O14735-3;O14735	25.946	5	5	4	5	5	5	5	5	2	4	5	4	5	5	5	5	0.975239	0.496753	0.591639	0.720176	1.05188	1.02291	0.747085	0.698477	0.614292	0.866935	0.496323	0.656175	0.413115	0.842857	1.57085
CDHR5	A0A0G2JP44;A0A0G2JMW3;Q9HBB8-2;Q9HBB8-4;Q9HBB8	69.54	2	2	1	1	1	2	1	2	1	1	1	2	2	2	1	2	0.0394333	0.015813	0.220898	0.00573686	0.0343596	0.0137516	0.0230135	0.0130934	0.0101983	0.007916	0.0201051	0.0378688	0.0096989	0.00175957	0.0167484
CDK2;CDK3	G3V5T9;P24941-2;P24941;E7ESI2;K7EJ83;Q00526	39.178	3	1	2	1	1	3	2	3	1	2	3	2	3	2	2	3	0.108847	0.0291683	0.0433125	0.0291862	0.0770967	0.075424	0.134207	0.0254898	0.0711607	0.085245	0.0431111	0.0939874	0.0752275	0.0802972	0.0800322
CDK11A;CDK11B;CDC2L1	Q5QPR4;J3QR29;A0A0D9SEI3;Q5QPR3;J3QKR5;B7ZVY7;A0A0D9SER5;A0A0D9SEN2;J3QR44;Q9UQ88-5;Q9UQ88-10;P21127-12;P21127-4;P21127-5;Q9UQ88-9;P21127-10;P21127-6;P21127-9;Q9UQ88-4;P21127-8;Q9UQ88-3;Q9UQ88-2;P21127-3;P21127-2;Q9UQ88;P21127	86.823	1	0	1	0	1	0	1	0	0	1	0	0	1	0	0	0	NA	0.00508659	NA	0.00461964	NA	0.00466659	NA	NA	0.00318833	NA	NA	NA	NA	NA	NA
CDK5	Q00535;Q00535-2	33.304	5	5	4	4	4	4	5	4	4	4	4	4	4	5	5	2	0.279174	0.179193	0.276784	0.181123	0.227997	0.191859	0.258249	0.236149	0.323426	0.210896	0.271864	0.167873	0.172472	0.275617	0.111369
CDK5RAP3	Q96JB5;Q96JB5-4;Q96JB5-2;J3QQY1;Q96JB5-3	56.92	24	19	20	18	17	17	22	20	11	20	18	19	22	19	16	18	1.51056	1.44462	1.507	1.17761	1.37899	1.99345	1.54198	1.0883	1.69423	1.15816	1.39131	1.61277	1.39269	1.31852	1.11873
CDKN2AIP	Q9NXV6	61.124	7	6	6	6	4	6	5	4	6	7	5	4	6	6	5	5	0.10661	0.128337	0.137346	0.0690606	0.102459	0.115587	0.0847624	0.169241	0.134869	0.106502	0.048227	0.132645	0.0961236	0.092244	0.0775346
CDK6	Q00534	36.938	2	1	1	2	2	2	2	0	1	1	0	1	1	1	2	1	0.0119252	0.0130074	0.0364114	0.0202585	0.0220016	0.0333636	NA	0.0219942	0.00674125	NA	0.0122044	0.0071794	0.0079928	0.00832685	0.0132906
CDK7	D6REC6;D6R9G1;D6RAD4;P50613	17	2	1	1	2	1	1	0	1	1	1	2	2	2	1	0	2	0.0382547	0.0227993	0.0615368	0.0429584	0.0154986	NA	0.0202456	0.0271384	0.0187201	0.0551792	0.0357971	0.0516852	0.0100801	NA	0.0655148
CDK9	P50750;P50750-2	42.777	2	2	2	1	2	2	2	2	1	2	2	2	2	2	1	1	0.0342791	0.0286756	0.012906	0.0270196	0.0262431	0.046792	0.0530702	0.0290901	0.0288656	0.0334909	0.033709	0.0432631	0.0158265	0.0241903	0.0153316
CDNF	Q49AH0	20.964	5	2	4	3	3	3	4	3	3	4	3	3	4	3	4	4	0.332477	0.761476	0.403655	0.675721	0.794299	0.577253	0.564624	0.258001	0.315462	0.267923	0.268106	0.295549	0.360521	0.569883	0.610289
CDS2	O95674	51.417	6	5	5	5	4	5	5	4	5	5	4	6	6	3	5	5	0.666609	0.506789	0.708167	0.346774	0.526027	0.669364	0.377679	0.79872	0.489524	0.292266	0.506809	0.639112	0.62567	0.73041	0.783148
CDO1	Q16878	22.972	2	2	2	2	2	2	2	2	2	2	2	2	1	2	1	1	0.174158	0.542532	0.656386	0.705886	0.489702	0.867146	0.636863	1.13532	0.863687	0.70462	0.437521	0.11719	0.338767	0.847037	0.185071
CDV3	Q9UKY7-2;Q9UKY7;H0Y8K3	22.079	8	6	6	7	6	7	6	7	8	5	7	5	6	6	7	6	2.20315	1.21999	1.23801	0.99606	1.07795	1.1232	1.33023	2.3459	0.75209	1.39162	1.50484	1.25151	1.26824	1.49436	1.27733
CEACAM1	P13688-2;P13688-8;P13688-10;P13688;P13688-3;P13688-4;P13688-11;P13688-9;P13688-6;P13688-5	45.95	3	3	2	1	1	2	3	2	2	2	2	2	3	1	3	3	0.606755	0.183602	0.263728	0.172357	0.190377	0.49393	0.324817	0.29783	0.413466	0.219328	0.231481	0.329755	0.258821	0.33608	0.304696
CECR5	Q9BXW7-2;Q9BXW7	43.588	15	14	13	12	12	12	10	13	9	12	13	12	13	12	12	14	1.73663	1.15149	1.2926	1.63293	1.29409	1.11354	1.96459	1.37997	1.52655	1.29316	1.17989	1.35739	1.01861	1.25978	1.47803
CEBPZ	A0A087X1N2;Q03701	114.16	2	1	0	2	1	0	2	0	2	1	0	1	1	1	2	2	0.00307148	NA	0.00943232	0.00525312	NA	0.0150323	NA	0.0172435	0.00528499	NA	0.00820234	0.00443801	0.00584158	0.00989951	0.00431624
CENPF	P49454	367.76	4	3	1	4	4	4	3	2	4	3	2	1	3	1	2	3	0.00612208	0.00598041	0.0101454	0.00573243	0.846513	0.433661	0.168258	0.0102674	0.0100206	0.0082369	0.00511194	0.00202263	0.0235958	0.00679692	0.0692785
CELF1	G5EA30;Q92879-5;Q92879-2;Q92879-3;Q92879-6;Q92879;Q92879-4	55.142	2	2	2	2	2	2	1	1	2	2	2	2	2	2	2	2	0.0836343	0.167675	0.169265	0.129552	0.141618	0.0725705	0.0877621	0.236862	0.169462	0.1492	0.163596	0.206465	0.0941197	0.170199	0.204171
CENPV	Q7Z7K6;Q7Z7K6-2	29.946	8	5	6	6	7	6	5	6	4	5	7	5	6	5	5	5	0.542548	0.534135	0.554686	0.51838	0.653527	0.525265	0.585532	0.816808	0.432813	0.657301	0.412137	0.628556	0.756785	0.40205	1.08964
CEPT1	A0A0C4DGS9;Q9Y6K0	31.293	5	2	4	2	3	3	3	3	2	2	3	3	5	3	2	4	0.116129	0.217271	0.151152	0.281135	0.148152	0.440481	0.331014	0.116553	0.145426	0.303414	0.290167	0.425799	0.27422	0.137925	0.263281
CEP164	Q9UPV0-2;Q9UPV0	163.54	1	1	1	0	0	0	0	0	0	0	0	0	1	1	0	1	0.0115851	0.00619669	NA	NA	NA	NA	NA	NA	NA	NA	NA	0.0126898	0.00497223	NA	0.0275302
CEP290	J3KNF5;O15078-2;O15078	290.54	2	2	2	2	1	2	2	1	1	1	2	2	2	2	2	2	0.0232418	0.0742647	0.0525481	0.0298079	0.0564142	0.0748286	0.0240661	0.0354355	0.0439542	0.0498658	0.068611	0.0356303	0.0446051	0.0468655	0.0241443
CERS2	Q96G23;Q5SZE1;H0YNU7;Q5SZE3;H0YKH6;Q5SZE4;Q5SZE2	44.876	10	8	9	8	8	9	8	8	6	8	9	8	8	7	8	10	3.77527	3.03615	2.48459	2.49007	2.57366	3.62242	2.8061	2.77242	3.22567	2.61758	3.21524	3.34754	1.58237	2.77391	3.41507
CERS4	H0YKR4;H0YNR6;H0YN04;Q9HA82;H0YKC9;H0YLY3	16.237	5	4	5	4	5	4	3	2	3	4	4	4	5	2	4	4	0.871907	1.27323	0.785971	0.788367	1.29302	0.38585	0.205674	0.433198	0.963453	0.354615	0.797357	1.29725	0.573408	0.82921	1.67676
CES1	P23141;P23141-2	62.52	52	52	46	49	48	50	51	51	42	48	49	49	49	49	51	51	255.2	283.795	238.014	258.18	208.921	287.661	241.711	189.128	228.101	256.207	228.03	258.643	256.541	252.851	245.884
CERS6	Q6ZMG9;Q6ZMG9-2	44.889	1	1	1	1	1	1	1	1	0	1	1	1	1	1	1	1	0.0260613	0.0192513	0.0101853	0.00711365	0.00602969	0.0118148	0.00684282	NA	0.00643198	0.00751507	0.0257609	0.0300228	0.0166524	0.00447217	NA
CES2	A0A024R6X1;O00748;O00748-2	68.898	24	23	21	21	22	23	23	23	17	22	23	22	22	22	21	23	14.3321	13.5265	9.91137	9.84813	17.5174	14.2684	15.2337	9.68983	8.80818	11.0201	15.9526	11.3229	10.6078	10.3418	30.5247
CES3	Q6UWW8;A0A0C4DFY7;Q6UWW8-2	62.281	13	11	7	7	7	8	8	11	4	7	7	11	8	10	8	11	0.475865	0.167504	0.178262	0.112484	0.170457	0.181563	0.250709	0.168804	0.125178	0.105026	0.387517	0.153649	0.418597	0.131209	0.376259
CFB	B4E1Z4;E7ETN3;P00751	140.94	23	20	18	17	15	19	20	17	17	20	20	15	15	18	21	17	0.401505	0.431853	0.279697	0.152919	0.234602	1.04912	0.74796	0.474222	0.706325	0.395567	0.774579	0.358293	0.247835	0.388493	0.389038
CFAP20	Q9Y6A4	22.774	2	2	1	1	1	1	1	2	1	1	1	2	2	0	1	2	0.216063	0.110164	0.0900933	0.058138	0.0751471	0.0829357	0.182894	0.0944523	0.090452	0.0935001	0.147708	0.173293	NA	0.122769	0.111687
CFH	P08603;A0A0D9SG88;P08603-2	139.09	19	17	14	15	12	13	16	15	11	15	12	10	15	11	14	15	0.267725	0.19098	0.175222	0.1386	0.151923	0.43576	0.360943	0.175364	0.401841	0.111376	0.113197	0.187085	0.108816	0.190347	0.200485
CFI	G3XAM2;E7ETH0;P05156	65.059	9	5	7	7	5	4	7	8	6	8	6	6	7	6	8	7	0.372447	0.228865	0.15755	0.0863765	0.157179	0.476936	0.36249	0.406211	0.558528	0.16411	0.177866	0.193153	0.147431	0.231351	0.18303
CFHR1;CFHR2	B1AKG0;Q03591;V9GYE7;P36980-2;P36980	30.858	2	1	2	1	1	1	1	1	1	1	1	1	2	1	1	2	0.0703187	0.239085	0.113639	0.0989955	0.136765	0.171651	0.197893	0.180825	0.157775	0.214386	0.0277263	0.0799283	0.215948	0.129457	0.273731
CFL1	P23528;G3V1A4;E9PP50;E9PK25;E9PQB7;E9PLJ3	18.502	11	11	9	10	9	9	10	10	9	7	9	8	10	11	9	10	17.6377	18.4419	13.579	15.8856	16.2319	20.7236	16.5711	25.0858	17.1549	17.5216	15.2614	25.2625	19.9328	19.1382	13.4976
CFL2	Q9Y281;Q9Y281-3	18.736	16	15	14	16	15	14	15	14	13	14	14	15	16	15	16	14	17.1135	20.1197	19.1577	22.2198	18.2292	14.2707	17.478	20.9727	21.2276	21.6022	21.7125	24.3611	23.1568	22.8664	15.8735
CGN	Q9P2M7;Q9P2M7-2	136.38	40	34	29	29	26	28	30	34	27	27	30	29	35	33	35	31	0.909158	0.690192	0.794582	0.528383	0.499623	0.954397	0.811177	0.564776	0.709582	0.554836	0.8134	0.850172	0.924794	0.684215	0.755603
CGNL1	Q0VF96;Q0VF96-2	149.08	31	23	25	23	24	26	20	21	23	25	25	27	25	22	23	18	0.399484	0.340201	0.282669	0.341411	0.403705	0.40032	0.362665	0.499961	0.407172	0.336716	0.538964	0.524673	0.292146	0.357768	0.308967
CHCHD2;CHCHD2P9	Q9Y6H1;Q5T1J5	15.512	4	3	2	1	1	1	1	3	2	1	2	3	4	4	1	4	1.03245	0.924432	0.295873	0.526227	0.451566	0.441721	1.37128	0.810534	0.581328	0.683252	1.13319	1.6643	0.923761	0.676333	1.63727
CHAC2	Q8WUX2	20.874	1	0	0	0	0	1	1	1	0	0	1	1	1	0	0	1	NA	NA	NA	NA	0.0165782	0.0364564	0.0193445	NA	NA	0.0160145	0.0359915	0.017177	NA	NA	0.0278286
CHAMP1	Q96JM3	89.098	2	2	2	2	2	2	1	1	2	2	2	2	2	1	2	1	0.00921332	0.117331	0.0538809	0.0638101	0.0825149	0.0693452	0.0588024	0.0957793	0.0822716	0.0804726	0.0898992	0.0596286	0.00497293	0.00735134	0.0141862
CHCHD3	Q9NX63;C9JRZ6;F8WAR4	26.152	14	11	12	10	12	10	12	11	8	11	10	12	12	9	12	10	4.49371	4.50007	4.1953	3.79832	3.91416	2.65608	5.56349	3.13032	3.78741	3.08003	3.8677	3.72317	5.24135	3.86534	5.45302
CHCHD4	Q8N4Q1;Q8N4Q1-2	15.996	6	6	6	4	5	5	5	5	4	5	5	4	5	5	4	6	1.94711	1.87093	1.52176	1.97041	2.2426	1.8368	2.54351	2.35225	2.02882	1.97956	1.58763	1.96754	2.23416	2.0105	3.31086
CHCHD6	J3QTA6;Q9BRQ6;J3QTB2;H0Y922	28.817	8	6	8	6	6	7	7	7	7	5	6	5	7	8	6	6	0.528681	0.450632	0.317168	0.445326	0.446362	0.371248	0.610541	0.685698	0.345466	0.353371	0.462964	0.389363	0.696309	0.374132	0.410458
CHCHD5	Q9BSY4;F8WC14;Q9BSY4-2	12.395	2	1	1	1	1	1	2	1	2	1	1	2	1	1	2	2	0.114913	0.117376	0.22346	0.0942719	0.105398	0.151985	0.100582	0.252176	0.168851	0.126293	0.137122	0.0559376	0.0612747	0.175862	0.0549128
CHD4	F5GWX5;A0A0C4DGG9;Q14839;Q14839-2	217.1	7	5	3	4	5	3	4	4	2	5	5	2	5	4	5	4	0.0448158	0.0084303	0.0117445	0.0184725	0.00749385	0.0186029	0.0271446	0.0119368	0.0247658	0.0152409	0.0153632	0.0291286	0.0124815	0.021465	0.0188177
CHDH	Q8NE62	65.358	30	22	20	21	22	20	20	22	17	17	19	18	28	21	21	29	3.08659	2.48291	3.42581	2.41246	3.03483	1.59171	4.73459	3.07841	1.89406	2.81403	3.41266	2.81474	2.65906	3.04544	4.60047
CHERP	J3QK89;Q8IWX8	104.93	4	3	3	4	3	4	4	4	2	3	2	2	2	4	2	2	0.024327	0.0274516	0.0368506	0.0145728	0.0269217	0.0363993	0.0333944	0.019993	0.0134898	0.00626071	0.0198709	0.0169693	0.0332848	0.0205519	0.00497665
CHID1	Q9BWS9-3;Q9BWS9;Q9BWS9-2	41.677	13	9	7	11	11	12	10	11	6	10	11	9	10	10	12	11	0.505809	0.310446	0.653877	0.596667	0.987479	0.780871	1.07925	0.539688	0.613449	0.62889	0.672296	0.716723	0.910681	0.753713	0.657118
CHMP1B	Q7LBR1	22.109	3	2	3	3	2	3	2	2	3	2	2	2	3	1	3	3	0.281763	0.262666	0.337563	0.205267	0.258638	0.0941923	0.30282	0.434147	0.294105	0.143349	0.288109	0.380581	0.216388	0.358719	0.277718
CHKB	Q9Y259	45.271	2	1	2	1	1	1	1	1	0	2	1	1	2	2	1	1	0.00418483	0.0381158	0.0278426	0.0162771	0.0166098	0.0201552	0.017894	NA	0.0231575	0.01275	0.00707932	0.0323709	0.0521615	0.0150529	0.0178907
CHMP2A	O43633;M0R1L7;M0R1T5	25.104	6	6	4	5	4	6	6	6	5	4	6	5	5	5	4	6	1.3384	0.878077	0.987971	0.634505	1.64381	1.0958	1.44072	1.60684	0.679817	1.20995	1.45036	0.935345	1.00745	0.997703	1.1325
CHMP2B	Q9UQN3-2;Q9UQN3;A0A087WW88	19.1	5	2	2	4	3	3	4	3	3	2	2	4	4	4	4	3	0.137737	0.210606	0.185755	0.158615	0.243688	0.30842	0.226476	0.104074	0.113685	0.225028	0.604438	0.514362	0.624867	0.284405	0.20114
CHMP4B	Q9H444	24.95	5	5	5	4	5	4	4	5	4	4	4	4	5	5	3	4	3.61638	3.78694	3.50651	2.98019	2.39259	1.01447	2.9201	3.46668	4.37878	3.58739	1.05695	0.368786	1.61626	0.892729	2.0224
CHMP3	Q9Y3E7-2;Q9Y3E7-4;Q9Y3E7;Q9Y3E7-3	17.326	1	1	1	1	0	1	1	1	0	0	1	1	1	1	1	1	0.0393526	0.0276143	0.0489642	NA	0.0219846	0.0444095	0.021528	NA	NA	0.02498	0.0175999	0.0310605	0.0257595	0.0272116	0.0293956
CHMP4A	Q9BY43;Q9BY43-2	25.098	2	1	1	1	1	1	1	2	1	1	1	1	1	1	1	1	0.0527586	0.144213	0.106975	0.145343	0.134432	0.110713	0.242986	0.125857	0.109407	0.105414	0.0677354	0.0848204	0.102868	0.142819	0.0608676
CHMP5	Q9NZZ3;Q9NZZ3-2	24.57	8	7	5	6	8	6	5	4	5	6	7	4	6	7	7	5	1.21718	0.97143	1.14152	1.26059	1.00139	0.800917	0.820461	1.19946	0.999868	1.37905	0.732299	1.00613	1.33191	1.32549	0.776434
CHMP6	Q96FZ7;I3L3E4;I3L4A1	23.485	5	3	3	3	3	3	5	3	4	3	2	4	2	3	4	5	0.493866	0.255383	0.368464	0.325827	0.184252	0.454912	0.462869	0.639621	0.277356	0.207333	0.361759	0.219672	0.410863	0.541834	0.417058
CHN2	P52757;P52757-9;B3VCG5	53.923	7	4	4	4	6	6	5	6	3	4	5	2	5	3	4	5	0.0840441	0.0905011	0.102498	0.100481	0.124836	0.0961407	0.094201	0.0479007	0.0388046	0.0935419	0.0387489	0.0981068	0.0432468	0.0829517	0.156811
CHORDC1	Q9UHD1-2;Q9UHD1;E9PIZ4;E9PSD5;E9PPQ5	35.286	3	2	1	2	1	1	2	1	1	1	2	3	2	1	1	1	0.0222082	0.0232216	0.0176478	0.0603815	0.122929	0.238155	0.0181209	0.0201675	0.0287345	0.0400868	0.0349965	0.0312916	0.0249525	0.052663	0.00941252
CHP1	Q99653;H0YKE7;F5GX29;H0YNG9;H0YLY7	22.456	4	2	3	3	3	4	4	0	3	3	2	1	0	2	3	3	0.0715565	0.0859778	0.0940093	0.111221	0.151727	0.167648	NA	0.219179	0.123197	0.0611314	0.0206249	NA	0.0588147	0.19357	0.120411
CHST13	A0A087WU70;Q8NET6-2;Q8NET6	25.485	4	4	2	2	2	3	2	3	2	2	1	3	3	3	2	2	0.204843	0.112247	0.113468	0.0566056	0.0663398	0.104325	0.156624	0.0847627	0.149449	0.00939411	0.10627	0.124632	0.0992148	0.0434984	0.0669667
CHPT1	F8W1B3;Q8WUD6-2;Q8WUD6	44.258	2	1	2	2	2	2	1	1	2	2	2	2	2	0	1	1	0.110942	0.154159	0.124968	0.139859	0.145365	0.0681027	0.0942143	0.145669	0.138632	0.104072	0.123552	0.0650781	NA	0.0675348	0.0989824
CHTOP	X6R700;Q9Y3Y2-4;Q9Y3Y2;Q9Y3Y2-3;A0A087X1B7	23.661	4	4	3	4	4	4	4	3	4	4	4	4	4	4	4	3	0.490012	0.266798	0.210835	0.173545	0.324517	0.267633	0.398739	0.747007	0.24671	0.29552	0.445391	0.450356	0.268282	0.360616	0.275134
CIAO1	O76071	37.84	6	5	6	2	2	3	3	3	3	3	4	2	6	4	3	5	0.502439	0.441924	0.235464	0.249801	0.236842	0.252525	0.381951	0.258686	0.301225	0.284382	0.165657	0.596791	0.346143	0.374629	0.671632
CIAPIN1	H3BV90;Q6FI81-3;Q6FI81;H3BUG4;H3BT65;H3BQ23;H3BPG7	26.446	4	3	2	3	3	3	2	2	3	3	3	2	4	4	2	3	0.224836	0.156499	0.166696	0.215028	0.192906	0.185001	0.132052	0.273181	0.197776	0.208042	0.193284	0.268602	0.261537	0.191425	0.141972
CIDEB	Q9UHD4	24.678	6	4	6	6	5	5	3	4	4	6	6	6	3	3	4	5	0.462733	0.638502	0.551503	0.27132	0.385797	0.217928	0.471012	0.461299	0.501948	0.376388	0.568651	0.214141	0.102232	0.340774	0.38033
CIB1	Q99828;Q99828-2	21.703	1	0	0	0	1	0	0	0	0	0	0	0	0	1	0	0	NA	NA	NA	0.0154231	NA	NA	NA	NA	NA	NA	NA	NA	0.014956	NA	NA
CIRBP	Q14011;K7EJV5;K7EJV1;K7EMY9;K7EPM4;K7ER40;K7EQR7;D6W5Y5;K7ENX8;K7ELV6;K7ELT6;Q14011-2	18.648	6	6	6	6	6	6	4	6	4	5	6	6	6	5	6	5	1.87676	1.36494	1.48044	1.3036	2.09996	1.68088	1.20475	1.39705	1.34216	1.58457	1.34804	1.56737	2.00076	1.51514	0.589226
CISD1	Q9NZ45	12.199	5	5	5	5	5	5	5	5	5	5	5	5	4	4	5	4	5.45808	10.5488	7.52834	4.97507	9.2593	11.7573	10.2909	12.5069	11.5004	8.70268	6.84795	8.80443	10.2327	7.61047	7.61645
CISD2	Q8N5K1;I3L1N9;D6RCF4	15.278	8	8	7	6	6	8	8	8	5	7	6	7	8	7	6	8	6.77228	4.922	5.28942	5.283	8.13871	7.22296	7.61519	7.67581	8.45044	4.41638	3.56188	4.21631	7.93994	5.74878	7.24721
CISD3	P0C7P0	14.215	9	7	6	3	7	4	4	3	4	3	3	4	7	6	3	7	10.6036	3.36363	2.59334	3.72324	3.93016	10.1043	2.90805	4.62435	1.79045	3.12051	8.8288	7.25203	5.41326	3.30769	5.59257
CKAP4	Q07065	66.022	29	27	28	29	25	27	27	26	24	27	27	26	28	22	26	29	3.6485	3.65365	3.74736	2.74556	4.3113	7.11868	5.27624	3.45796	4.8221	3.77675	2.95472	5.6518	3.81852	4.47697	3.80858
CKAP5	Q14008-2;Q14008;Q14008-3	218.52	9	6	7	6	8	6	8	4	6	8	7	6	8	7	8	5	0.024692	0.0629766	0.076201	0.0747624	0.065032	0.129138	0.0171513	0.0468742	0.0939093	0.0668911	0.0170235	0.0597796	0.0214409	0.0775448	0.0202318
CLASP1	F8WA11;Q7Z460-2;Q7Z460-4;Q7Z460-5;Q7Z460-3;Q7Z460;H0Y5T1	162.76	3	2	1	1	1	0	2	2	2	1	1	1	2	2	3	2	0.00612842	0.497361	0.00163332	0.00286399	NA	0.0120189	0.904863	1.00771	0.926225	0.786788	0.635545	0.676776	0.49878	1.09527	0.594298
CLASP2	E7ERI8;E7EW49;O75122-3;E3W994;J3KR49;O75122	165.63	5	4	4	2	3	4	1	3	2	1	3	2	3	2	4	3	0.0161217	0.013955	0.0127871	0.0122505	0.0157216	0.00686596	0.0151338	0.0073314	0.00475947	0.00543931	0.00662802	0.016453	0.0127103	0.0151425	0.0119875
CLCC1	Q96S66;Q96S66-2;Q96S66-3;Q96S66-4	62.022	11	8	6	5	3	6	2	6	8	5	6	6	6	5	3	9	0.259425	0.14992	0.105283	0.0522084	0.181378	0.0527203	0.211655	0.263683	0.124049	0.146116	0.135791	0.09506	0.240761	0.025768	0.298181
CLDN1	O95832	22.744	4	4	4	4	4	4	4	3	3	4	3	3	3	3	4	3	0.838739	0.48172	0.679386	0.539897	0.374156	0.764457	0.366131	0.455426	0.784761	0.35782	0.132048	0.178137	0.744351	0.679255	0.652527
CLIC1	O00299	26.922	14	12	14	8	9	9	9	9	8	8	10	11	14	10	9	13	3.07995	2.29444	2.19969	1.99257	1.77281	2.34505	2.03425	3.28143	2.75991	2.30369	2.06028	2.97388	2.09145	3.55863	2.14661
CLDN12	P56749	27.11	1	1	1	1	1	0	1	1	0	1	1	0	1	1	1	1	0.0446863	0.0177903	0.016903	0.0158972	NA	0.015413	0.0238887	NA	0.00864052	0.00608432	NA	0.0305479	0.0299148	0.00978121	0.031764
CLDN3	O15551	23.318	1	1	1	1	1	1	1	1	1	1	0	1	1	0	1	1	0.111496	0.087061	0.114232	0.0217133	0.0798294	0.114557	0.0694725	0.104527	0.205504	NA	0.0441292	0.0650616	NA	0.108934	0.0428313
CLDND1	D6RIU2;D6RDP6;H0Y8T9;D6RHU6;D6RDY1;D6RA76;D6RC11;D6R9S8;D6RCE6;D6RFX6;D6RDI6;D6RCR8;Q9NY35-2;Q9NY35;D6R9K1;D6RD48;D6RB31;D6RAZ7;D6RCP3;Q9NY35-3	16.049	2	0	1	1	2	1	1	0	0	2	2	0	0	1	1	0	NA	0.0733502	0.0710644	0.0677584	0.0666353	0.0756059	NA	NA	0.041662	0.0670394	NA	NA	0.0576511	0.0578912	NA
CLIC4	Q9Y696	28.772	17	17	14	16	13	13	12	14	12	13	14	13	16	15	13	17	3.34787	2.58659	2.5297	3.20446	2.98031	2.73366	3.23702	4.37481	2.24298	2.8548	2.35171	2.10891	3.41469	3.10762	3.92997
CLINT1	Q14677	68.259	18	16	18	18	17	18	15	17	17	17	16	16	17	18	17	15	1.29081	1.2509	0.997479	1.02468	0.952323	1.00208	1.10709	1.41914	1.13549	0.810527	1.16058	1.00577	1.2899	0.896722	0.883576
CLIP1	P30622-2;P30622-1;P30622;J3KP58;F5H0N7	156.78	20	14	15	15	16	15	12	12	14	11	13	18	16	13	15	12	0.116038	0.104004	0.10886	0.137496	0.155086	0.14343	0.0744624	0.138094	0.0740399	0.0947307	0.151253	0.10963	0.168176	0.106845	0.0788522
CLMN	Q96JQ2	111.65	22	14	15	14	16	18	12	15	11	16	17	13	14	14	15	16	0.273728	0.208607	0.274846	0.241893	0.285604	0.184443	0.26118	0.238367	0.258177	0.235118	0.287504	0.204133	0.265429	0.297271	0.321075
CLNS1A	E9PMI6;J3KN38;P54105	18.259	4	3	2	2	3	3	2	3	2	3	3	3	3	2	3	2	0.241358	0.24103	0.447156	0.32088	0.196147	0.332307	0.42127	0.247235	0.534433	0.283872	0.251946	0.348473	0.329479	0.354181	0.11816
CLN3	Q9UBD8;O95086;H3BPM8;Q2TA70;B4DFF3;Q13286-5;Q13286-4;Q13286-2;Q13286-7;Q13286-3;Q13286	19.287	1	1	0	0	0	0	0	1	0	0	0	1	1	1	0	1	0.0268067	NA	NA	NA	NA	NA	0.0176642	NA	NA	NA	0.00774169	0.0221688	0.0161203	NA	0.0247417
CLN6	H3BRN7;H3BNF1;H3BTY4;H3BUV4;H3BUT1;Q9NWW5	10.073	1	1	1	1	1	1	1	1	1	0	0	1	1	1	1	1	0.258515	0.187693	0.0769753	0.0852443	0.062205	0.0847507	0.190175	0.0501992	NA	NA	0.128509	0.156663	0.0894189	0.114376	0.096284
CLPB	Q9H078-2;Q9H078;H0YGM0;Q9H078-5;Q9H078-3;Q9H078-4;F5GX99	75.448	15	10	12	12	11	13	11	11	12	12	12	9	9	11	9	9	0.257659	0.280266	0.253196	0.248546	0.386499	0.320792	0.424995	0.313506	0.298169	0.294018	0.23058	0.218597	0.362344	0.200028	0.184997
CLPP	Q16740;M0R208	30.18	10	9	8	9	8	9	8	8	6	9	9	9	10	9	8	10	1.90243	1.43976	1.51483	1.29879	1.25125	1.45396	2.10646	1.28524	1.83253	1.71197	1.92437	2.62451	1.39742	1.20511	2.74363
CLPTM1	O96005;O96005-4;O96005-3	76.096	22	19	20	18	22	20	19	20	18	19	22	20	21	21	19	20	1.58695	1.23175	1.17673	0.95768	0.81053	1.16809	1.20802	0.674663	1.10422	0.964269	0.999644	1.10663	1.03497	1.03046	1.09322
CLPTM1L	G5E9Z2;Q96KA5-2;Q96KA5	43.28	6	4	5	5	6	6	5	3	3	6	4	6	6	5	3	4	0.236783	0.220621	0.133508	0.152316	0.177581	0.275165	0.116323	0.17413	0.242383	0.133487	0.312071	0.151265	0.126294	0.0697793	0.0528392
CLPX	O76031	69.223	23	20	19	18	16	18	19	14	16	17	17	17	21	18	16	17	0.873752	0.887992	0.794048	0.730038	0.853814	0.912395	0.742908	0.942411	0.799518	0.967992	0.909669	0.981596	1.13331	0.674445	0.728988
CLRN3	Q8NCR9	25.321	3	3	3	3	3	3	3	3	3	3	3	2	2	3	3	3	0.352639	0.254249	0.377636	0.221033	0.210623	0.173871	0.308803	0.45801	0.528736	0.243135	0.287079	0.17856	0.424461	0.2687	0.199697
CLTA	P09496-2;P09496-4;P09496-3;P09496;F8WF69;P09496-5	23.662	8	8	7	6	6	6	8	7	4	7	6	8	8	8	6	7	3.35073	2.56102	2.67613	2.82543	1.79696	2.97068	3.39526	1.24284	2.9128	2.19465	3.23991	3.71703	2.51734	2.90647	2.50386
CLTB	P09497-2;P09497	23.181	8	7	5	6	6	6	7	7	6	7	5	8	8	7	6	6	3.42113	2.48118	2.27543	2.28372	2.13285	2.11203	3.19285	2.57257	2.73826	1.77814	3.83415	1.59501	3.43488	1.66034	1.50874
CLTC	A0A087WVQ6;Q00610-2;Q00610	192.06	100	87	87	80	80	79	80	80	53	76	81	86	95	76	78	92	5.94515	5.62728	5.28242	3.84832	3.73927	6.4173	5.209	3.16649	5.93128	3.92004	5.28422	7.88247	4.12933	4.92406	5.03733
CLU	P10909-4;P10909;P10909-5;P10909-2;P10909-3;H0YC35;H0YLK8	48.803	14	13	12	10	10	11	10	13	7	12	10	10	13	11	10	11	2.14729	2.17863	1.5203	0.985788	1.47763	2.64835	2.50499	1.83225	2.23268	1.36358	0.94129	1.52596	1.34719	1.51743	1.43471
CLTCL1	P53675-2;P53675;A0A087WX41	180.29	2	1	1	0	1	0	0	0	0	0	0	1	1	2	1	1	0.0033085	0.0140348	NA	0.00874795	NA	NA	NA	NA	NA	NA	0.00954213	0.020581	0.0254453	0.0153294	0.0128148
CLUH	O75153	146.67	41	35	31	35	37	37	35	35	32	33	34	34	32	29	32	25	0.760784	0.646064	0.804935	0.724092	0.689924	0.6003	0.787082	0.732484	0.659905	0.554839	0.707863	0.766507	0.624048	0.551422	0.409236
CLYBL	Q8N0X4;Q8N0X4-2	37.359	23	18	19	20	20	19	19	20	17	20	20	21	21	18	19	16	6.9834	6.7053	6.41095	7.19491	8.32653	6.64289	8.51188	8.66032	8.49236	8.32028	4.9153	7.51244	8.27799	6.46336	2.86054
CMAS	Q8NFW8;Q8NFW8-2	48.379	20	18	16	15	14	15	15	16	12	14	14	17	19	13	15	19	2.03177	1.86521	1.95178	1.92173	1.24804	1.37408	1.11249	2.52442	1.66205	1.9496	1.69375	1.15851	1.437	1.26213	1.26775
CMBL	Q96DG6	28.048	21	20	20	18	16	17	17	19	14	17	17	18	19	19	17	20	34.0015	52.7162	46.6095	61.7687	37.275	30.2839	45.5021	46.6343	26.0739	36.248	53.6814	42.9652	52.9493	42.9484	45.1465
CMC1	Q7Z7K0;H7C3D8	12.49	3	3	3	2	2	2	2	2	1	2	3	3	3	2	0	3	0.478137	0.66625	0.302778	0.458919	0.310427	0.303688	0.426592	0.335871	0.350589	0.279725	0.819454	0.550301	0.557758	NA	0.738186
CMC2	Q9NRP2;H3BPP2	9.4598	5	4	3	1	2	2	2	2	2	2	2	2	4	1	3	5	1.16443	1.16464	0.464124	0.207901	0.711456	0.393153	1.21623	0.518203	0.281335	0.51716	0.57726	0.943808	0.190038	0.689609	2.12209
CMPK1	P30085;Q5T0D2;P30085-2	22.222	17	15	15	16	17	15	16	15	14	17	17	14	12	16	16	16	30.3729	22.8143	27.7948	24.8075	27.5977	24.5643	26.7858	24.2857	24.8172	30.3822	24.9166	20.7728	32.2482	26.7856	14.0175
CMC4	P56277	7.7469	2	1	1	1	1	1	1	1	1	0	0	1	2	1	1	1	0.407136	0.625364	0.0629823	0.224483	0.925634	1.02394	0.942968	0.132553	NA	NA	0.0452101	0.298863	0.758517	0.40901	0.399815
CNBP	P62633-2;P62633;P62633-7;P62633-3;P62633-5;P62633-6	18.742	7	7	7	0	2	2	1	3	0	0	1	3	7	6	1	7	2.0076	2.87128	NA	0.0634707	0.0641648	0.0382323	0.150396	NA	NA	0.0334958	0.332671	4.18237	1.21214	0.0190213	3.85026
CMTM6	Q9NX76	20.419	2	1	2	2	1	2	2	2	2	2	2	2	2	1	2	2	0.243395	0.219664	0.114842	0.115742	0.148406	0.143063	0.21293	0.190364	0.172238	0.194573	0.286007	0.0893446	0.297893	0.270763	0.158124
CMTM8	Q8IZV2-2;Q8IZV2	12.739	2	1	1	1	1	1	1	2	1	1	1	1	2	1	1	1	0.545359	0.563974	0.59864	0.484366	0.403357	0.641945	0.332347	0.41013	0.509075	0.337255	0.129614	0.239734	0.387586	0.3781	0.40755
CMYA5	Q8N3K9	449.21	2	1	0	0	0	0	1	1	0	2	0	0	1	1	0	1	0.0428152	NA	NA	NA	NA	0.034663	0.0587316	NA	0.0585968	NA	NA	0.00105456	0.0736924	NA	0.0548444
CNDP2	Q96KP4;Q96KP4-2	52.878	38	36	37	38	38	38	37	35	31	34	38	36	35	36	35	36	33.7735	28.0433	28.5894	32.2984	29.7404	32.9514	33.1071	27.6126	20.501	30.5517	38.956	29.3525	35.5158	27.1155	22.9329
CNN3	Q15417;Q15417-3;Q15417-2;E9PDU6	36.413	11	9	9	9	9	7	8	7	8	10	8	8	9	10	10	8	0.765788	1.25012	1.08167	1.40481	0.964911	1.18362	1.22749	1.67306	1.52571	1.27017	0.95976	0.954203	1.08268	1.24234	1.07942
CNIH1	G3V5P8;G3V3B2;G3V4K0;O95406	14.051	2	1	1	0	0	0	0	0	0	0	0	0	2	1	0	2	0.149119	0.287192	NA	NA	NA	NA	NA	NA	NA	NA	NA	1.87062	0.0193421	NA	3.21108
CNIH4	A6NLH6;Q9P003	15.771	1	1	1	1	1	1	1	1	1	1	1	1	1	1	1	1	0.698045	0.598091	0.751467	0.583396	0.513505	0.968572	0.571595	0.0935426	0.844928	0.641108	0.460441	0.803542	0.534763	0.667305	0.56228
CNN2	A0A087X271;B4DDF4;B4DUT8;Q99439;K7ES69;A0A087X1X5;H3BVI6;Q99439-2	19.757	2	1	2	0	1	1	1	1	0	1	1	0	2	0	1	1	0.0125144	0.148985	NA	0.0459205	0.0898977	0.0847065	0.0642039	NA	0.104145	0.0689353	NA	0.130652	NA	0.0575563	0.0467934
CNNM3	Q8NE01;Q8NE01-2;Q8NE01-3	76.118	7	6	3	6	4	7	7	5	3	6	3	6	6	4	6	5	0.117936	0.0147272	0.0426983	0.0356349	0.0404031	0.0546955	0.0379682	0.0182358	0.0847224	0.0203914	0.0724393	0.0966136	0.0344916	0.0548619	0.0459397
CNOT1	A5YKK6;A5YKK6-2;A5YKK6-3	266.94	23	16	13	14	16	15	15	14	11	16	14	13	15	15	16	15	0.0697374	0.0673023	0.0450176	0.0420827	0.0382234	0.0563685	0.0543734	0.0488356	0.0552774	0.0356442	0.0403751	0.0559664	0.0418381	0.058057	0.0589604
CNOT3	O75175-2;O75175;H7C148;H7C3F5;O75175-3	64.052	3	1	2	2	2	1	2	1	2	2	2	0	1	3	3	2	0.0146341	0.0270684	0.0310334	0.0244001	0.00981396	0.0289235	0.0127967	0.0171756	0.035871	0.025358	NA	0.01147	0.0342803	0.0337862	0.0402726
CNOT10	H7C1X9;Q9H9A5-4;Q9H9A5-3;Q9H9A5-2;Q9H9A5;Q9H9A5-6	23.718	1	1	1	1	1	1	1	0	1	1	1	1	1	1	1	0	0.0306772	0.0217343	0.0256102	0.018913	0.0196881	0.0505504	NA	0.00916119	0.0173283	0.0258342	0.0278549	0.0273479	0.0532101	0.0268132	NA
CNOT2	F8VQD8;A0A087X050;F8VVY1;F8VUB4;F8VX63;F8VP97;F8VV52;Q9NZN8-4;Q9NZN8-5;Q9NZN8	13.958	2	1	0	0	0	0	1	1	0	1	0	1	0	0	0	0	0.0372222	NA	NA	NA	NA	0.028728	0.0358214	NA	NA	NA	0.0403065	NA	NA	NA	NA
CNP	P09543-2;P09543	45.098	22	20	18	19	17	18	19	19	15	17	18	18	20	20	19	18	2.46308	2.10057	2.22297	1.44486	1.88308	2.60795	2.10723	1.53995	2.40467	2.25323	1.62775	1.69711	2.19222	2.2045	1.77879
CNOT7	H0YBT3;H0YAV9;Q9UIV1-2;Q9UIV1	10.398	1	1	1	1	1	1	1	1	0	1	1	1	1	0	1	1	0.221982	0.106067	0.146322	0.0987817	0.10798	0.166184	0.0825503	NA	0.154728	0.117107	0.0792071	0.138015	NA	0.117313	0.157813
CNPY2	F8W031;F8VXJ7;F8W1K5	29.224	9	8	8	8	8	8	7	9	6	8	8	8	9	8	8	9	3.16608	1.89898	2.67868	1.93057	2.56032	2.42556	2.56492	2.07161	2.77979	1.52802	1.75916	1.98929	1.56922	2.07378	3.28444
CNPY3	Q9BT09	30.748	7	5	4	5	4	5	5	6	5	4	4	6	4	6	3	7	0.37981	0.391814	0.313159	0.305093	0.527758	0.627565	0.349804	0.611084	0.336753	0.467518	0.440859	0.180237	0.416222	0.338481	0.627044
COA3	Q9Y2R0;K7EPV0	11.731	4	3	4	4	4	4	4	4	4	4	4	4	4	3	4	4	4.60642	8.31605	7.87175	5.36679	6.4889	8.44917	8.83919	6.23021	7.44519	6.22454	6.08939	5.01189	4.8439	4.87547	4.58572
COA4	Q9NYJ1;Q9NYJ1-2	10.134	3	3	2	1	3	3	2	2	2	1	1	2	3	2	2	3	2.09491	0.728513	0.707583	1.23069	1.12548	0.809569	1.29938	1.39567	0.462803	0.137469	1.33624	1.82898	1.13365	1.28202	1.22671
COA6	X6R5Z6;Q5JTJ3-3;Q5JTJ3;Q5JTJ3-2	18.006	4	3	4	2	3	2	3	2	2	2	3	3	4	3	2	4	1.00485	1.20446	0.93561	1.21731	1.13376	1.18572	1.42164	1.10753	0.843647	1.05985	0.764234	1.18385	0.849761	1.01672	1.00312
COASY	Q13057;Q13057-2	62.328	22	20	18	20	19	19	19	20	15	21	20	20	22	21	21	19	3.71319	2.31882	3.59083	3.38081	3.01244	2.8397	2.98783	2.28787	3.49423	3.30075	2.71356	2.89981	2.98395	2.97869	2.73001
COBL	O75128;O75128-2;H7C1N2;J3KR05;O75128-6;O75128-3;O75128-7	135.62	8	6	5	4	5	7	5	5	7	5	5	7	5	4	6	4	0.0499144	0.0216066	0.0221189	0.0315925	0.0395912	0.0258895	0.0323705	0.0609464	0.0249998	0.0316429	0.0430658	0.0288421	0.0285719	0.0486043	0.0285687
COBLL1	A0A0D9SG04;Q53SF7-4;Q53SF7-2;Q53SF7-3;Q53SF7	130.17	40	33	32	34	31	32	31	34	29	26	30	34	32	32	31	32	0.826565	0.747539	1.14467	0.637338	0.926184	0.97334	0.930214	0.906457	0.549581	0.593907	0.837743	0.568056	0.753968	0.829507	1.21294
COG1	A0A087WVI0;E9PBL8;Q8WTW3;J3QKY9;J3QLT5	104.79	6	2	3	3	4	2	3	5	0	4	3	3	4	4	3	4	0.031989	0.0216175	0.0380566	0.038966	0.0215565	0.0345889	0.0285146	NA	0.028998	0.0190068	0.0166054	0.0439121	0.0270653	0.0310762	0.0204129
COG4	A0A0A0MS45;J3KNI1;Q9H9E3;Q9H9E3-2;Q9H9E3-3;H3BSD2;H3BMV9	87.183	4	2	3	3	2	2	3	3	2	4	3	3	2	2	3	2	0.0375811	0.0257346	0.042728	0.0298361	0.019037	0.029374	0.0423799	0.0206783	0.0590248	0.0268204	0.0325876	0.0317655	0.0180406	0.0455367	0.020613
COG3	Q96JB2-2;Q96JB2	50.539	2	1	2	2	1	1	2	1	1	2	2	1	2	1	1	2	0.0127461	0.0227075	0.033242	0.0245883	0.0247819	0.0389016	0.0217467	0.0214544	0.0363435	0.0310271	0.0284744	0.0307239	0.0297669	0.0258661	0.0272683
COG5	Q9UP83-3;Q9UP83;Q9UP83-2;U3KQU7	90.808	4	3	4	4	4	2	2	2	3	4	4	2	0	2	2	3	0.123827	0.157851	0.0971473	0.0306597	0.0571877	0.128702	0.0711636	0.106958	0.0490161	0.135361	0.0115809	NA	0.0656501	0.0980296	0.029354
COG6	Q9Y2V7-2;Q9Y2V7	68.411	4	2	3	2	3	1	3	2	3	2	3	0	1	1	4	2	0.0389293	0.0409007	0.0392939	0.0528302	0.0139879	0.0282575	0.0279529	0.0357737	0.0513743	0.0393478	NA	0.0104492	0.023516	0.0588858	0.0289361
COG7	P83436	86.343	4	1	2	3	3	2	3	2	1	2	1	2	3	2	3	2	0.011508	0.0159043	0.0373046	0.0193058	0.0321998	0.0297669	0.016577	0.00671574	0.0258611	0.00856268	0.0165984	0.0205264	0.0231615	0.0260621	0.0145289
COG8	H3BQV3;Q96MW5	60.438	3	0	1	2	2	1	1	0	2	2	2	0	0	2	2	0	NA	0.0167075	0.0335262	0.0106079	0.00386774	0.00879941	NA	0.0333195	0.0242236	0.0110492	NA	NA	0.0095056	0.0286041	NA
COIL	P38432	62.608	3	1	2	3	2	2	1	2	1	2	1	1	1	0	1	2	0.0181355	0.0224532	0.0540975	0.0139969	0.0129672	0.0211814	0.0251563	0.00847652	0.0224566	0.00896888	0.00783254	0.0141366	NA	0.0115728	0.0350898
COL18A1	P39060-2;P39060-1;P39060;H7BXV5;H7C457	135.76	15	12	14	8	9	13	10	12	6	13	11	12	12	7	11	12	0.241552	0.203009	0.133323	0.118129	0.13937	0.157352	0.218534	0.216217	0.184194	0.187368	0.15778	0.213923	0.0906546	0.215997	0.159102
COL4A3BP	Q9Y5P4-2;Q9Y5P4;Q9Y5P4-3;H0Y9J1;A0A0A0MRE4	68.006	3	3	2	2	2	3	3	3	1	2	3	2	2	3	3	2	0.0501194	0.0280832	0.0332422	0.0294823	0.0559443	0.042082	0.0614192	0.0179481	0.0326941	0.0513488	0.0345029	0.0241813	0.0605325	0.0538826	0.0205439
COL22A1	Q8NFW1-3;Q8NFW1-2;Q8NFW1	129.68	2	1	1	1	0	0	0	1	0	0	0	1	1	2	0	1	0.127257	0.234201	0.0932768	NA	NA	NA	0.0819033	NA	NA	NA	0.0507433	0.00266067	0.804262	NA	0.226713
COL4A1	P02462-2;P02462	127.98	1	0	1	0	1	1	0	0	1	0	0	1	1	1	1	1	NA	0.00347338	NA	0.00265343	0.00367636	NA	NA	0.010473	NA	NA	0.00598818	0.00965142	0.00616992	0.00165932	0.0113123
COL6A1	A0A087X0S5;P12109	108.34	15	12	6	7	10	8	8	9	2	8	10	5	15	8	12	13	0.238615	0.0766097	0.0944787	0.140308	0.121633	0.0694146	0.0709942	0.0114269	0.0912219	0.125164	0.0509687	0.574254	0.296557	0.48967	0.209632
COL6A2	P12110;P12110-3;P12110-2	108.58	10	6	1	4	6	7	3	4	1	1	1	3	7	5	5	5	0.0913654	0.00198927	0.0237166	0.0388077	0.0471084	0.0225329	0.0176542	0.0026698	0.0185598	0.00708873	0.0181986	0.172444	0.0409073	0.0634777	0.0373246
COL6A3	E7ENL6;P12111-4;P12111-2;P12111	278.11	27	17	7	7	10	8	10	8	2	10	12	9	25	13	20	18	0.477039	0.0215613	0.0381682	0.0483968	0.0240162	0.0329964	0.194035	0.00133036	0.0309	0.0248065	0.0395852	0.314204	0.212155	0.13011	0.185108
COLGALT1	Q8NBJ5	71.635	14	12	10	7	10	10	12	10	8	10	10	9	11	9	11	8	0.26423	0.45556	0.190786	0.264522	0.265775	0.340098	0.215564	0.258807	0.360799	0.301424	0.235598	0.218559	0.240421	0.330676	0.246035
COMMD1	Q8N668-2;Q8N668	17.665	3	2	3	2	3	3	3	2	3	2	3	2	2	3	3	2	0.156652	0.278482	0.161053	0.268108	0.322766	0.286731	0.137332	0.296098	0.169911	0.283493	0.278728	0.190274	0.281868	0.3857	0.139031
COMMD10	Q9Y6G5;D6RJ90;D6RC04;H0Y9N4	22.966	9	4	6	7	5	6	5	4	7	7	4	5	8	7	6	5	0.246023	0.31402	0.398321	0.335105	0.387513	0.41319	0.241765	0.836666	0.389544	0.269236	0.191837	0.356565	0.510154	0.542982	0.31027
COMMD2	Q86X83;Q86X83-2;F8WBW1;F8WC41	22.745	8	5	6	5	4	7	6	7	4	6	5	4	8	5	5	6	0.35963	0.282498	0.329775	0.213208	0.28201	0.390565	0.437191	0.365135	0.42947	0.26717	0.222775	0.449138	0.342448	0.459273	0.313133
COMMD3;COMMD3-BMI1	Q9UBI1;H0Y4W0;R4GN54;R4GMW6;H0Y6Z9;R4GMX3	22.151	5	4	5	5	4	5	5	4	2	3	4	4	5	4	5	3	0.439226	0.28833	0.440638	0.264612	0.318707	0.423813	0.235958	0.101082	0.248659	0.292415	0.136212	0.382581	0.238675	0.459451	0.191849
COMMD4	Q9H0A8;A0A0B4J287;H3BM91	21.764	5	5	3	3	3	3	2	5	2	4	4	3	3	2	4	4	0.678505	0.203386	0.310631	0.173989	0.202126	0.185043	0.63051	0.20227	0.221584	0.245581	0.162968	0.281435	0.225093	0.370725	0.294474
COMMD5	Q9GZQ3;E9PJE4;H0YEQ6	24.67	5	5	2	2	1	1	3	4	1	0	2	3	3	4	3	4	0.263983	0.0551695	0.0895152	0.0292814	0.0435885	0.0769758	0.274646	0.124516	NA	0.0488168	0.0990774	0.273487	0.275159	0.180142	0.244596
COMMD7	Q86VX2-2;Q86VX2	22.412	3	3	3	2	3	3	3	3	3	2	2	3	2	2	3	3	0.154535	0.0983546	0.0683378	0.144618	0.12587	0.14721	0.158838	0.230788	0.0826046	0.0596175	0.131457	0.0622816	0.0800243	0.154903	0.107255
COMMD6	Q7Z4G1;Q7Z4G1-2;B0QZ40	9.638	2	1	0	1	0	2	0	1	1	0	0	1	0	1	1	0	0.218127	NA	0.0605576	NA	0.143188	NA	0.144843	0.0914494	NA	NA	0.174839	NA	0.168417	0.19669	NA
COMMD9	Q9P000;Q9P000-2	21.819	7	5	3	5	4	5	3	6	2	4	5	5	6	3	3	5	0.762499	0.371636	0.642721	0.499974	0.607135	0.430168	0.652058	0.217423	0.471618	0.370863	0.489463	0.977786	0.718048	0.522471	0.533399
COMMD8	Q9NX08	21.09	2	2	2	2	2	2	2	1	0	2	2	2	2	2	2	0	0.213762	0.21123	0.217479	0.216637	0.197407	0.343838	0.0165009	NA	0.165248	0.114378	0.107245	0.199364	0.218873	0.132439	NA
COMT	P21964-2;P21964;E7EMS6;E7EUU8	24.449	18	16	14	10	14	12	13	13	8	11	15	14	16	16	13	15	17.9675	14.3884	3.55127	13.5154	3.35327	16.018	12.4214	24.1216	8.85743	19.5121	15.3447	27.0296	17.6361	17.7736	13.5728
COMTD1	Q86VU5;R4GNF4	28.808	11	6	9	6	6	7	4	3	2	4	3	4	7	5	4	10	0.406979	0.598431	0.201763	0.311095	0.286982	0.311724	0.129535	0.0151245	0.202343	0.157049	0.374123	1.53505	0.304148	0.165678	1.03564
COPA	P53621;P53621-2	138.34	75	67	60	55	56	52	55	57	41	55	57	61	70	53	55	65	4.04304	3.13123	3.51261	2.71478	2.69058	4.13304	3.76086	2.47814	3.94223	2.87887	3.55582	3.09569	2.83562	3.13859	2.79654
COPB1	P53618;E9PP73	107.14	50	44	41	36	33	37	41	41	23	36	38	38	47	41	35	44	3.52349	2.92251	3.1436	2.41943	2.6687	4.17413	3.18862	1.88763	3.36133	2.60727	2.8812	3.60331	2.40476	2.56181	2.38337
COPB2	P35606-2;P35606	99.045	46	44	39	36	39	39	39	39	29	37	38	42	44	37	36	42	3.74838	2.43878	2.67827	1.93737	2.21685	3.37488	3.42972	2.19141	2.83688	2.26564	3.23932	2.85443	2.40484	2.57397	2.39454
COPE	O14579;A0A087X0I4;O14579-3	34.482	22	16	17	15	16	16	16	17	11	14	17	16	22	15	17	20	4.46494	3.18425	2.73144	2.10548	2.8315	3.5625	4.24856	2.04786	2.97165	2.58735	2.83552	3.82477	2.54855	3.47037	3.81469
COPG1	Q9Y678	97.717	49	40	44	33	35	35	35	35	26	32	32	41	45	35	33	42	4.01208	3.48676	4.3969	3.60071	3.31591	5.22919	3.70423	2.93605	4.22052	2.79921	4.1011	4.14678	3.51934	3.65312	3.33657
COPG2	Q9UBF2-2;Q9UBF2	81.482	4	3	3	3	3	3	3	4	3	3	2	2	3	3	3	3	0.0405206	0.0563564	0.0713839	0.0516003	0.0191362	0.0747604	0.0687307	0.0594653	0.0863527	0.0314706	0.0310394	0.0388564	0.0407966	0.0715062	0.0370624
COPS2	P61201;P61201-2;B4DIH5;H0YKU5	51.596	19	12	14	13	16	15	14	10	13	17	18	15	16	13	15	14	0.534532	0.619361	0.918681	1.27029	0.876152	0.681086	0.590431	0.73442	0.721842	0.66567	0.67681	0.659921	0.568982	0.647881	0.409839
COPS3	Q9UNS2;Q9UNS2-2	47.873	11	10	8	8	9	7	9	7	9	9	9	9	8	7	7	9	0.420969	0.307086	0.420259	0.444092	0.32982	0.46681	0.272607	0.440022	0.435728	0.501646	0.290477	0.347417	0.282404	0.49621	0.332591
COPS4	D6RFN0;Q9BT78;D6RAX7;Q9BT78-2;D6RD63	49.684	16	9	14	12	12	13	10	12	11	12	14	15	11	14	13	12	0.514783	0.72613	0.95138	0.839713	0.716254	0.5628	0.582761	0.707774	1.04325	0.887374	0.826042	0.599418	0.871109	0.850643	0.490306
COPS5	Q92905	37.578	9	8	8	7	7	7	8	7	7	8	8	7	7	7	8	5	0.408204	0.30867	0.336268	0.32537	0.325146	0.663935	0.306292	0.327271	0.31302	0.351421	0.30882	0.332154	0.32802	0.33587	0.211313
COPS6	E7EM64;Q7L5N1	36.064	6	5	6	5	6	6	5	4	5	5	6	4	6	5	6	5	0.260277	0.282082	0.346231	0.393721	0.260387	0.31715	0.232082	0.267398	0.380402	0.33268	0.365101	0.395057	0.350027	0.39558	0.297602
COPS7A	Q9UBW8;F5H7C6;F5GYF7;F5H248	30.276	9	9	8	7	9	8	9	8	6	6	6	7	8	8	7	7	0.587471	0.558188	0.659609	0.695958	0.588301	0.594838	0.475616	0.610907	0.578089	0.641535	0.355751	0.551394	0.597026	0.460935	0.317934
COPS8	Q99627-2;Q99627;E9PGT6;H7C3S9	17.909	4	3	3	3	2	3	3	3	3	3	3	1	3	3	3	3	0.708234	0.285388	0.529075	0.425624	0.263953	0.414614	0.608648	0.425443	0.574867	0.53125	0.251838	0.550827	0.194043	0.556023	0.481062
COPZ1	F8VVA7;P61923;P61923-4;F8VXB1;F8W156;F8W651;F8VYZ4;P61923-5;F8VUC5;F8VXR1	22.34	7	6	7	7	7	7	7	6	6	7	7	7	5	6	7	6	2.3883	2.34055	2.53563	1.9112	2.55983	3.29258	2.58856	0.981961	2.81289	2.3647	2.74404	2.22749	1.79216	2.50493	1.54171
COPZ2	Q9P299;J3KRJ9;J3QLS7	23.548	5	4	5	4	4	3	5	3	4	4	5	2	2	4	5	2	0.595182	0.197299	0.150623	0.133684	0.131217	0.330785	0.162221	0.250053	0.168079	0.232263	0.229518	0.0850307	0.170286	0.198124	0.172137
COQ3	Q5T063;Q9NZJ6	34.647	3	3	3	3	2	3	3	3	3	3	3	3	3	3	3	3	0.359777	0.258857	0.340051	0.203823	0.365445	0.319278	0.376463	0.472842	0.354675	0.330062	0.30454	0.172047	0.369267	0.375968	0.239843
COQ10B;COQ10A	B8ZZX2;B8ZZV9;Q9H8M1-2;Q9H8M1;H0YHF1;Q96MF6-3;Q96MF6-2;Q96MF6	21.337	2	1	2	2	2	2	2	1	1	2	2	1	2	0	0	1	0.0146501	0.125913	0.096146	0.0597563	0.03295	0.084973	0.119306	0.0579487	0.131445	0.0823996	0.0464434	0.107323	NA	NA	0.0391722
COQ5	Q5HYK3;F8VVX6;B4DP72	37.14	19	17	17	14	15	16	15	14	11	16	15	18	18	15	15	18	2.72288	2.39617	1.94908	1.89684	1.47149	1.69635	2.38509	1.39032	2.96942	1.70226	2.5591	3.52965	1.93148	1.76577	3.78239
COQ6	G3XA86;Q9Y2Z9-3;Q9Y2Z9;A0A0D9SFJ1;Q9Y2Z9-2	50.705	13	10	8	9	8	10	10	11	7	8	8	9	11	11	9	12	0.727757	0.591984	0.773766	0.752362	0.593767	0.774703	1.03615	0.858435	1.11603	0.76211	0.673714	0.792846	0.642551	0.589623	0.91484
COQ7	H3BP28;Q99807;Q99807-2;H3BTN8;I3L1T0;H3BSZ3	21.871	9	4	7	7	7	7	7	6	7	7	5	6	6	6	7	6	0.368766	0.525803	0.589437	0.555451	0.4133	0.628976	0.615657	1.00551	0.74971	0.486053	0.434154	0.486913	0.598786	0.626532	0.474545
COQ9	O75208;H3BSJ5;H3BNT2;H3BPC6;H3BRC0	35.509	11	11	11	11	11	11	10	11	7	11	11	10	10	11	11	11	3.50653	2.44941	2.79317	2.98771	3.05056	2.72665	3.31362	2.83884	3.49696	3.16661	3.24079	4.19537	3.56346	3.02373	4.49126
CORO1A	H3BRY3;P31146;H3BNA2;H3BU76;H3BSL1;H3BTU6;H3BRJ0	43.353	3	1	1	2	0	0	0	0	0	2	1	0	1	2	3	1	0.0399544	0.00327356	0.0205779	NA	NA	NA	NA	NA	0.0237062	0.00896153	NA	0.0386048	0.0745592	0.130309	0.0170046
CORO1B	Q9BR76	54.234	22	19	16	15	16	18	16	18	11	14	16	17	19	18	19	16	1.70195	1.59803	1.46356	1.70749	1.91238	1.79876	2.13108	1.18669	1.3184	1.40877	1.26919	1.68147	1.57794	2.2973	3.18608
CORO1C	Q9ULV4;Q9ULV4-2;Q9ULV4-3;B4E3S0	53.248	23	17	21	16	17	17	15	16	12	17	17	20	22	20	16	20	1.73144	2.8544	1.70935	1.32622	1.06973	1.38755	2.05742	0.923597	2.16946	1.38429	2.04794	1.98333	1.27974	2.03381	1.96121
CORO7-PAM16;CORO7;PAM16	A0A0A6YYL4;P57737-3;I3L0X9;I3L3T0;Q9Y3D7;I3L1U7	114.16	5	3	5	4	4	4	5	4	3	3	3	3	5	4	5	5	0.0792276	0.0600865	0.0558972	0.0239183	0.0542238	0.0332932	0.0364233	0.0401192	0.0284699	0.0235998	0.0457756	0.0802211	0.139409	0.0824963	0.138951
COX11	Q9Y6N1	31.43	3	1	2	1	2	2	1	0	0	0	1	1	2	1	1	2	0.0274901	0.0633656	0.00620387	0.020239	0.0227762	0.036271	NA	NA	NA	0.0279166	0.04268	0.208111	0.012891	0.0309109	0.0993555
COTL1	Q14019;H3BT58	15.945	2	2	0	0	0	0	0	1	1	0	0	0	2	0	1	2	0.148168	NA	NA	NA	NA	NA	0.0190699	0.0366358	NA	NA	NA	0.370461	NA	0.0671219	0.13831
COX15	Q7KZN9-2;Q7KZN9	43.835	4	1	3	3	1	3	4	1	1	1	3	2	4	1	3	4	0.0347894	0.0826007	0.0616633	0.0283855	0.0508652	0.130962	0.026352	0.0198448	0.0574681	0.0902424	0.0281713	0.115024	0.0109615	0.0590961	0.126015
COX17	Q14061;H7C4E5;C9J8T6	6.9151	4	3	4	2	4	3	3	4	2	2	3	2	4	4	2	4	2.26513	2.79562	1.49646	1.89791	2.64058	1.149	1.23963	2.61115	1.61258	2.28208	2.37964	5.08673	3.25101	1.57993	6.82709
COX20	Q5RI15;Q5RI15-2	13.291	4	4	3	2	2	2	2	4	3	3	3	3	4	4	3	4	1.58079	1.13031	0.868825	1.08782	0.994999	1.16946	1.34006	1.42672	1.39545	1.16459	1.49553	1.69166	1.51311	1.26722	1.74927
COX19	Q49B96	10.394	1	1	1	0	1	1	1	1	1	1	1	1	1	1	1	1	0.0666829	0.176997	NA	0.185575	0.164269	0.127007	0.102212	0.21575	0.236312	0.188714	0.020511	0.177581	0.196274	0.0351512	0.0481253
COX4I1	P13073;H3BN72;H3BNV9;H3BPG0;Q86WV2	19.576	10	10	10	10	10	10	10	10	9	10	9	10	10	10	10	9	24.9742	46.4523	42.4855	44.8312	47.4337	25.3172	48.1207	46.2529	42.4167	38.8039	36.5814	28.0864	37.906	36.0381	21.141
COX5A	P20674;H3BNX8;H3BRM5;H3BV69	16.762	9	8	6	7	6	7	7	9	7	7	8	9	9	8	7	7	19.59	27.3611	34.8472	31.4948	25.6492	27.5608	27.8922	27.911	32.8175	24.022	32.5149	23.6642	12.5863	16.0873	8.15412
COX5B	P10606	13.696	7	5	6	4	4	4	4	5	4	4	4	5	7	5	4	6	19.7237	24.9339	24.4991	25.8666	26.7525	21.8921	30.0473	37.4631	23.8712	23.1471	27.4996	20.1251	21.5419	20.457	14.0073
COX6B1	P14854	10.192	11	7	9	8	8	8	8	6	5	7	8	8	11	6	7	9	16.016	16.5847	21.5432	21.14	16.0725	13.0633	14.2437	21.6376	19.6626	13.7656	8.96554	13.1289	10.4912	15.9069	7.63161
COX6A1	P12074	12.155	1	1	1	1	1	1	1	1	0	1	1	1	1	1	1	1	0.573834	0.435871	0.384749	0.430482	0.451146	0.257255	0.399796	NA	0.31234	0.352129	0.386987	0.45039	0.372655	0.223844	0.325654
COX6C	P09669	8.7813	6	6	6	4	5	6	5	6	6	5	6	6	6	6	5	5	19.3696	34.2518	28.273	26.2633	34.392	29.4862	43.0693	45.6679	25.3414	32.9961	40.5346	23.5796	30.7116	28.3044	16.8112
COX7A2	P14406;D6RIE3;H0UI06;D6RGV5	9.3959	5	4	5	4	3	4	3	4	2	3	4	4	3	4	4	4	24.2835	30.5725	17.0669	27.339	20.541	27.9306	31.685	39.602	15.0805	15.6702	25.5133	17.6017	26.2147	23.1783	13.4658
COX7A2L	O14548;E5RJZ1;H0YBD2	12.615	7	7	5	5	4	5	5	7	5	6	4	4	4	6	5	6	1.66719	0.917866	0.938798	1.33876	1.55749	10.277	2.53437	17.6676	1.72838	1.19658	20.6957	1.56793	1.60047	1.28293	1.40671
CP	P00450	122.2	34	23	24	24	21	25	27	29	18	27	23	24	32	22	25	28	0.523268	0.811726	0.507096	0.399552	0.791246	1.09789	1.64004	0.590849	1.2076	0.792834	0.361009	0.868307	0.349773	0.667131	0.920994
COX7B	P24311	9.1604	1	1	1	1	1	1	1	1	1	1	1	1	1	1	1	1	4.92005	0.565984	0.0451895	0.527078	1.67443	1.83048	5.19805	1.43383	2.98803	4.3639	8.42359	2.86059	1.39535	0.944663	3.87871
COX7C	D6R9Z7;P15954	6.3824	2	2	2	2	2	2	2	2	2	2	2	2	2	2	2	2	13.5914	15.9579	15.3182	16.939	12.7728	5.70236	4.56411	14.5304	13.3026	11.4123	16.3438	3.79471	11.4222	4.17723	9.38887
COX8A	U3KQK5;P10176	17.012	1	1	1	1	1	1	1	1	1	1	1	1	1	1	1	1	0.672254	0.874982	0.777202	0.61578	0.644592	0.597127	0.675139	0.632941	0.721548	0.631407	0.623294	0.433651	0.722915	0.660585	0.533289
CPD	O75976	152.93	4	4	3	4	3	2	3	4	1	3	4	2	3	2	2	3	0.0289437	0.00885098	0.0181687	0.0122993	0.00833208	0.018744	0.0330912	0.00339274	0.0236926	0.0138661	0.00556701	0.0147623	0.00902145	0.00121184	0.011324
CPN2	P22792	60.556	4	4	3	2	1	2	2	3	3	2	2	3	4	2	4	1	0.0610988	0.0242434	0.0216075	0.0134875	0.0139266	0.0318574	0.0385955	0.0874419	0.0289007	0.0192406	0.043272	0.0387848	0.0204116	0.042899	0.00524074
CPNE1	F2Z2V0;B0QZ18;Q99829;A6PVH9;E7ENH5;Q5JX44;Q5JX45;Q5JX58;Q5JX59;Q5JX60;Q5JX52;Q5JX56;Q5JX61	58.634	16	12	11	10	7	9	13	12	3	11	10	11	12	12	14	10	0.784897	0.585768	0.58768	0.217454	0.440185	1.35544	0.684409	0.0806675	0.642883	0.581109	0.674336	0.578399	0.624497	1.84044	0.374926
CPNE3	O75131;A0A087WYQ3	60.13	21	18	19	14	16	15	13	14	12	14	15	15	19	18	14	19	2.48935	2.53466	2.48835	2.555	2.1937	1.75922	1.97889	2.26768	2.45509	2.61381	2.01156	2.41573	1.81646	2.69418	1.99693
CPNE6	O95741;O95741-2	61.99	11	2	2	0	7	10	3	2	0	3	3	2	1	3	0	2	0.136652	0.272711	NA	0.256989	0.680033	0.0521117	0.0697923	NA	0.0420751	0.0692462	0.0388593	0.186722	0.340332	NA	0.26779
CPOX	P36551	50.151	14	12	12	13	13	12	11	13	8	12	12	13	13	11	12	13	1.59742	1.41989	1.97377	1.71047	1.93559	0.852729	1.28947	1.26436	1.78141	1.12011	1.75612	1.18223	1.22926	1.38355	0.839316
CPPED1	Q9BRF8;Q9BRF8-2	35.548	13	11	12	12	12	12	10	10	8	10	12	11	12	12	11	10	3.31464	3.70674	3.69923	2.6715	4.01056	2.53195	1.77267	2.83216	2.19262	3.64163	3.20906	3.28392	2.71005	3.04103	4.65039
CPQ	Q9Y646	51.887	10	8	8	8	8	9	7	9	7	9	7	6	9	8	7	10	0.623976	0.380022	0.466615	0.40375	0.614411	0.457819	0.395422	0.503419	0.496065	0.337589	0.260981	0.405929	0.393002	0.364317	0.498125
CPS1	P31327;P31327-3;P31327-2	164.94	143	139	136	130	131	133	125	137	115	129	132	127	131	126	131	133	224.667	289.504	286.445	277.211	285.582	237.849	286.427	282.008	307.328	268.342	242.923	216.455	271.83	244.658	243.882
CPSF1	Q10570	160.88	10	7	9	6	6	8	6	8	7	9	7	9	7	5	9	7	0.066211	0.0950645	0.0880333	0.0657681	0.0927743	0.115565	0.056443	0.0404607	0.0972306	0.0820696	0.0727062	0.0517021	0.023278	0.121532	0.0570155
CPSF3	G5E9W3;Q9UKF6	73.476	5	2	3	3	2	3	2	3	2	1	2	3	3	3	1	2	0.0383555	0.0233476	0.0293402	0.0154862	0.0247759	0.0298865	0.0311747	0.0100758	0.0198307	0.0268888	0.0255357	0.0257302	0.0231857	0.0170846	0.0241724
CPSF6	F8WJN3;Q16630-3;Q16630;Q16630-2	52.269	11	9	9	9	10	7	9	10	9	9	6	10	9	7	7	10	0.640466	0.440241	0.535824	0.459983	0.479549	0.477303	0.460675	0.662029	0.582924	0.410657	0.425422	0.521884	0.300315	0.366064	0.485914
CPSF4	C9JEV9;O95639-3;O95639-2;O95639	23.653	1	1	0	0	0	1	0	1	1	0	1	1	1	1	0	0	0.0299308	NA	NA	NA	0.025012	NA	0.0265768	0.0433447	NA	0.0301671	0.0303247	0.0305031	0.0269442	NA	NA
CPSF7	Q8N684-2;Q8N684;Q8N684-3;F5H669;J3QT54;F5H6M0;F5H047	51.095	14	10	12	10	10	12	10	11	11	9	10	10	11	10	10	12	0.798758	0.686894	0.476511	0.439902	0.853999	0.688635	0.680104	0.727734	0.402635	0.378317	0.37066	0.57933	0.736634	0.461865	0.69418
CPT1A	P50416;P50416-2	88.367	38	34	28	24	24	26	28	30	22	28	24	32	35	31	24	33	4.03495	2.94266	3.26048	2.38143	2.99525	4.04529	4.30742	2.8715	5.73498	2.78912	4.33004	4.74501	2.21767	2.37528	2.44497
CPT2	P23786	73.776	46	38	38	33	38	38	29	38	26	37	38	44	44	40	34	44	7.13528	9.32863	7.59601	11.1707	17.0458	6.57736	12.2422	4.92253	12.821	7.67249	15.5005	14.937	13.43	7.14815	10.5558
CPTP	Q5TA50;J3KST3	24.365	4	2	1	3	1	1	1	1	1	1	1	3	4	0	2	3	0.0656218	0.0450394	0.0951691	0.0351068	0.00987349	0.0415507	0.0297843	0.0356138	0.0324007	0.0193861	0.105973	0.261437	NA	0.0548338	0.217454
CPVL	Q9H3G5;H7C0X5	54.163	9	8	4	6	6	3	6	8	6	6	4	7	7	7	7	6	0.299902	0.253515	0.277339	0.0875711	0.0421654	0.255844	0.288435	0.258552	0.578994	0.201207	0.088983	0.360667	0.271971	0.50207	0.144066
CRADD	P78560	22.745	7	3	4	4	4	4	5	5	3	5	5	5	5	5	5	4	0.170384	0.368594	0.420424	0.312988	0.341983	0.33532	0.313522	0.213368	0.445651	0.324437	0.496259	0.402946	0.42855	0.672202	0.188015
CRAT	P43155-2;P43155;P43155-3	68.568	33	30	30	28	30	31	28	29	27	30	27	32	29	29	30	31	8.84633	8.24475	7.17505	7.61842	9.31333	7.41186	8.17057	8.58037	8.20038	7.47769	8.78037	6.98105	9.10095	7.31995	7.37644
CREBBP;EP300	Q92793-2;Q92793;Q09472	260.99	4	1	1	3	1	1	1	2	3	0	1	2	2	1	2	3	0.119897	0.146227	0.0813398	0.153326	0.00379315	0.0679494	0.123012	0.0125065	NA	0.0884748	0.138493	0.00247315	0.0806083	0.0636648	0.0919859
CRBN	J3QT87;Q96SW2-2;Q96SW2	45.341	1	1	1	1	1	0	0	1	0	1	1	1	1	1	1	0	0.0220283	0.0142978	0.0173056	0.0141279	NA	NA	0.0156127	NA	0.0148135	0.0104491	0.0109209	0.0125101	0.00807143	0.0213825	NA
CREB3L3	Q68CJ9-4;Q68CJ9-2;Q68CJ9	48.82	1	1	1	1	1	1	1	0	1	1	1	0	0	1	1	1	0.0303526	0.0215176	0.0278174	0.0242849	0.0241034	0.0243612	NA	0.0303955	0.0504589	0.0237342	NA	NA	0.0114014	0.0366974	0.0143313
CREG1	O75629	24.074	5	5	4	4	4	4	4	3	1	4	4	4	4	3	4	4	2.03102	0.740828	1.13563	0.567398	0.688048	0.963031	0.903238	0.0743442	0.808552	0.743209	0.874294	1.124	1.37878	0.738975	0.581693
CRELD2	Q6UXH1-4;Q6UXH1;Q6UXH1-6;Q6UXH1-5;A6PWM2;Q6UXH1-3;Q6UXH1-2	35.288	4	3	3	2	2	2	3	3	1	3	2	1	4	2	2	4	0.254696	0.281418	0.120437	0.134186	0.0987807	0.408663	0.233386	0.108624	0.444392	0.179239	0.0849664	0.239626	0.123538	0.156273	0.135617
CRIP2	P52943;H0YHD8;H0YFA4;P52943-2	22.492	3	2	3	2	1	1	2	2	1	1	1	2	3	1	1	3	0.332249	0.58589	0.247342	0.0805107	0.0677823	0.431098	0.60151	0.510878	0.346637	0.307892	0.558472	0.811017	0.176943	0.250979	0.530659
CRK	P46108;P46108-2;I3L297	33.83	13	11	12	12	12	12	10	12	9	11	10	11	12	12	13	9	1.42294	1.0233	1.41491	1.05572	0.853847	0.931767	1.48907	0.717708	1.27678	0.793458	1.33786	0.822992	0.920677	1.3062	0.499175
CRKL	P46109	33.777	13	10	10	7	10	9	9	9	6	8	10	9	11	10	10	10	0.884639	0.487728	0.49473	0.689186	0.854236	0.895125	0.562675	0.469801	0.487205	0.857277	0.566751	0.704142	0.628731	0.921549	0.63826
CROT	C9J3D7;Q9UKG9;Q9UKG9-3	65.883	15	10	11	10	8	7	9	10	9	6	9	11	12	10	6	10	0.565373	0.691839	0.457687	0.386224	0.35677	0.453752	0.34344	0.363319	0.355206	0.286607	1.22568	0.535033	0.900667	0.341039	0.320497
CRNKL1	Q5JY65;Q9BZJ0-2;Q9BZJ0-3;Q9BZJ0	99.172	2	1	2	2	2	2	0	1	2	2	2	0	1	1	1	2	0.00498009	0.011044	0.0113557	0.0052569	0.00835232	NA	0.0110377	0.010984	0.0120903	0.0124942	NA	0.00550179	0.00336975	0.00606483	0.00808662
CRTAP	C9JP16;O75718	41.432	3	2	2	3	3	2	2	2	2	3	2	3	3	2	3	1	0.654521	0.393282	0.371368	0.244717	0.221458	0.725129	0.460808	0.206625	0.647893	0.657526	0.240558	0.189418	0.0491155	0.423112	0.437521
CRP	P02741;Q5VVP7;P02741-2	25.038	2	1	0	1	0	0	1	2	0	2	1	1	1	1	0	1	0.0175189	NA	0.0478897	NA	NA	0.294844	0.323053	NA	0.271435	0.00406771	0.0108668	0.0395044	0.011687	NA	0.0128099
CRYL1	Q9Y2S2;Q9Y2S2-2	35.419	23	21	20	16	20	17	15	20	14	15	18	22	23	18	15	21	22.9131	22.404	23.6749	29.9172	19.4027	21.8131	25.2856	20.4814	22.1972	25.9292	25.2269	28.4864	16.2901	25.9803	25.8734
CRYM	Q14894;I3L325;I3NI53;I3L2W5	33.775	12	10	8	10	11	11	11	10	9	9	9	12	11	10	9	10	1.37349	0.781167	1.27472	1.70781	0.975095	0.663048	0.59565	1.85119	0.678509	0.814335	2.15643	0.871178	1.19057	1.08572	1.00472
CRYZ	Q08257;Q08257-3;A6NP24;C9JH92;Q08257-2	35.206	28	27	28	27	28	28	27	27	22	27	27	27	28	28	27	28	48.0071	29.4304	25.4444	41.0888	43.2843	38.3434	54.8173	47.5395	38.875	27.3991	45.0254	45.7214	45.3249	37.734	40.5611
CS	B4DJV2;O75390;A0A0C4DGI3	50.431	23	21	22	17	19	20	17	22	13	18	17	19	23	19	16	21	5.6411	4.38799	5.84053	4.4774	5.47663	4.43037	6.74016	4.09035	5.87342	5.12325	4.86	9.11699	6.22103	5.91715	5.80638
CSDE1	O75534-2;O75534;O75534-3;O75534-4;E9PLT0	85.746	20	17	18	16	17	14	14	17	11	17	16	13	18	17	15	17	0.367388	0.401358	0.367708	0.333497	0.377065	0.342208	0.437673	0.351698	0.38912	0.346212	0.445212	0.310988	0.415088	0.358892	0.363716
CSE1L	P55060;P55060-3;P55060-4	110.42	43	34	37	36	36	36	35	34	28	33	37	37	39	36	35	31	5.00547	2.1902	2.49055	2.17409	2.8115	2.75589	1.83848	1.639	2.3284	2.6648	2.07202	2.50518	2.04141	2.95028	1.79604
CSK	P41240	50.704	10	5	9	7	8	8	9	7	5	8	8	8	8	9	8	6	0.123924	0.213183	0.169949	0.239974	0.168565	0.295909	0.169176	0.226157	0.235259	0.211574	0.183828	0.177853	0.24249	0.259407	0.142353
CSNK1A1;CSNK1A1L	P48729-3;P48729;D6REM4;P48729-2;E7ETM0;U3KPX3;H0Y9X2;U3KQK7;Q8N752	37.567	6	6	4	5	5	6	5	5	2	6	5	4	5	4	6	6	0.339929	0.140475	0.183864	0.155053	0.206835	0.203522	0.19094	0.158165	0.272592	0.134859	0.143431	0.220642	0.197019	0.259657	0.291466
CSNK1E;CSNK1D	B0QY35;B0QY34;P49674;B0QY36;H0Y645;H7BYT1;P48730-2;P48730	36.084	3	2	2	2	1	1	2	2	1	2	2	2	3	2	1	2	0.127254	0.0631697	0.0524145	0.0315576	0.0304882	0.0547218	0.0799124	0.0340066	0.0648295	0.0422579	0.0566759	0.0854978	0.105909	0.0357616	0.0350018
CSNK2A1;CSNK2A3	E7EU96;Q5U5J2;P68400;Q8NEV1	45.31	7	5	5	5	6	5	6	3	5	4	5	6	5	5	4	3	0.392734	0.265791	0.292971	0.279501	0.366433	0.382404	0.277703	0.262822	0.239767	0.289989	0.285205	0.284608	0.349186	0.198775	0.180732
CSNK2A2	P19784;H3BSA1	41.213	8	4	7	6	6	6	6	5	5	7	7	6	7	7	6	5	0.147623	0.294487	0.29573	0.23787	0.231033	0.301828	0.158164	0.212152	0.310871	0.264464	0.228896	0.279828	0.275956	0.219766	0.203314
CSNK2B	Q5SRQ6;P67870	26.925	7	3	2	2	4	3	4	4	3	5	3	2	4	3	4	6	0.552923	0.191347	0.233336	0.508117	0.202312	0.490695	1.23712	0.474179	1.08449	0.560497	0.178275	0.821008	0.989887	0.466177	1.50761
CSRP1	P21291;E9PND2;E9PP21;E9PS42	20.567	9	8	6	6	5	6	7	4	5	5	5	7	9	8	6	8	2.00106	1.93723	3.18769	2.00541	3.12448	1.75783	0.871297	3.59989	2.57863	2.99572	2.97406	2.31423	2.44654	1.92916	6.0929
CSTA	P01040;C9J0E4	11.006	5	5	5	5	5	5	4	5	5	5	5	5	5	5	5	5	16.2215	5.42298	5.64775	2.53914	3.9545	7.99607	9.63316	10.7219	2.66714	3.4236	9.38862	5.02751	13.9031	7.64172	4.08676
CSRP2	F8VW96;Q16527	26.736	1	1	1	1	0	0	1	1	1	0	1	1	1	0	1	1	0.0188973	0.0183872	0.0249605	NA	NA	0.0272644	0.00830904	0.0412365	NA	0.0292905	0.0230285	0.0057905	NA	0.0507919	0.0110951
CST3	P01034	15.799	1	0	0	0	1	0	0	1	0	0	0	1	1	1	0	0	NA	NA	NA	1.48397	NA	NA	0.0236578	NA	NA	NA	0.0196255	0.0885235	0.017169	NA	NA
CSTB	P04080	11.139	8	7	8	6	7	7	7	7	6	7	7	7	8	7	7	8	19.3529	15.1828	20.0318	11.7118	11.9089	15.0911	10.6864	17.1267	23.2463	19.5526	14.1157	20.5386	12.4723	31.1976	18.0245
CSTF1	Q05048;A0A0A0MSZ9	48.357	6	6	4	5	5	4	4	6	2	4	5	6	5	4	6	5	0.236896	0.160427	0.135388	0.133857	0.11161	0.120443	0.163959	0.0250622	0.140143	0.105131	0.122236	0.503276	0.107558	0.137123	0.0967255
CSTF2	E9PID8;E7EWR4;P33240-2;P33240;A0A0A0MT56	46.665	6	3	3	3	5	4	2	3	3	5	4	1	4	1	3	4	0.154979	0.33028	0.257675	0.221895	0.323971	0.28642	0.0909455	0.0977379	0.24558	0.192444	0.04128	0.115444	0.0713297	0.139843	0.155451
CSTF3	Q12996	82.921	5	3	4	5	5	4	4	3	4	3	3	2	3	2	4	2	0.0616399	0.0288903	0.0348276	0.026357	0.0178815	0.0347852	0.0411122	0.0498121	0.0265147	0.0180118	0.0148066	0.0109559	0.0122862	0.0310947	0.0294565
CTAGE5	G3V599;O15320-3;O15320-10;O15320;O15320-8;O15320-4;O15320-5;O15320-6;O15320-7;O15320-2;O15320-9	151.72	33	29	27	27	25	28	30	29	22	26	27	28	30	24	28	29	0.655848	0.672031	0.714592	0.673825	0.898054	0.738891	0.636602	0.680057	0.761324	0.733452	0.703241	0.579869	0.622945	0.67847	0.64064
CTBP1	Q13363-2;Q13363;D6RAX2;E7ESU7;E7EPF8	46.404	13	13	11	9	10	8	8	11	7	8	10	12	12	8	10	10	1.04573	0.786726	0.928009	0.871341	0.553431	0.704383	0.814149	0.696026	0.716824	0.811728	0.653207	0.834708	0.646225	0.999479	1.08228
CTH	P32929;P32929-2;P32929-3	44.508	26	22	24	20	23	22	20	21	18	20	21	21	25	23	20	25	9.56135	11.9918	14.7181	24.9061	18.4326	10.6782	10.8278	9.03729	16.4075	11.9376	11.4489	8.74683	17.9716	16.4293	15.1741
CTCF	P49711	82.785	2	1	2	1	1	2	1	1	2	1	2	1	1	1	1	1	0.0104796	0.0132527	0.00794432	0.0125887	0.0280356	0.0117156	0.0108301	0.0162392	0.00630949	0.0150025	0.00585314	0.0104351	0.010304	0.0146657	0.00903662
CTDNEP1	I3L4W0;I3L0X6;I3L1D9;I3L4B2;O95476;I3L3K5	7.751	2	2	2	1	0	2	2	2	1	2	2	1	1	0	2	2	0.165593	0.0951602	0.0389794	NA	0.0506066	0.081373	0.088102	0.0441748	0.127739	0.0639843	0.0398222	0.0408937	NA	0.118823	0.121335
CTNNA1	P35221;P35221-2;G3XAM7;P35221-3	100.07	49	45	44	39	41	43	44	41	34	38	41	45	49	40	40	42	4.49774	4.09525	4.17692	5.1977	4.39972	6.02168	4.09526	4.52709	5.34467	4.88184	4.01538	4.508	4.08511	4.98018	4.26603
CTIF	O43310;O43310-2	67.586	2	1	2	1	1	1	1	1	2	2	2	0	1	1	2	1	0.0150554	0.0203901	0.00897742	0.0131827	0.0053607	0.0127646	0.0100364	0.0200349	0.0213035	0.0205574	NA	0.0194644	0.00485624	0.0180147	0.0126648
CTNNB1	P35222;B4DGU4	85.496	38	33	31	30	30	31	30	32	22	29	30	34	37	29	32	34	3.01249	2.73281	3.27841	1.93701	2.22981	3.09614	2.65562	2.75456	3.30403	2.12401	2.38723	3.36433	2.20211	2.95592	3.1244
CTNNA2	P26232-2;P26232-5;P26232;P26232-3;P26232-4;P26232-6	100.45	2	2	2	2	2	2	2	1	2	2	2	2	2	1	2	1	0.108407	0.0754078	0.115189	0.00661449	0.0769487	0.030817	0.122432	0.0612626	0.0196267	0.0168594	0.121221	0.11391	0.0917621	0.0993979	0.0929561
CTNNBL1	A0A087WUB9;Q8WYA6;Q8WYA6-4;Q8WYA6-3;Q8WYA6-2	65.702	12	11	10	10	11	10	10	10	5	11	11	7	8	7	10	7	0.230339	0.227398	0.29753	0.200458	0.227936	0.272002	0.183856	0.114923	0.265466	0.21177	0.125362	0.141033	0.140873	0.176364	0.141416
CTNND1	O60716-5;O60716-3;C9JZR2;O60716-21;O60716-19;O60716-13;O60716-11;O60716-2;O60716;O60716-18;O60716-17;O60716-10;O60716-8;O60716-9;O60716-7;O60716-24;O60716-23;O60716-16;O60716-15;O60716-6;O60716-4;O60716-22;O60716-20;O60716-14;O60716-12;O60716-29;O60716-27;O60716-26;O60716-25;O60716-32;O60716-31;O60716-30;O60716-28	104.15	44	39	38	39	34	37	36	33	25	35	32	35	38	35	34	36	3.81094	2.4475	2.86646	2.44967	2.83968	3.73388	2.68481	2.37232	3.29434	2.30193	2.82883	3.30168	2.56244	3.12637	3.22571
CTPS1	P17812;P17812-2	66.69	7	5	5	4	4	3	4	5	3	4	4	5	4	3	4	5	0.224481	0.0941226	0.117058	0.132634	0.0614094	0.137655	0.116621	0.120494	0.176311	0.0870859	0.0876381	0.0703334	0.0698211	0.126415	0.105112
CTPS2	Q9NRF8	65.677	10	6	9	9	8	9	7	7	5	9	7	9	7	10	9	9	0.139217	0.158827	0.192159	0.155594	0.154524	0.137336	0.108587	0.0980451	0.192088	0.145822	0.168097	0.080907	0.213214	0.215398	0.118524
CTSA	X6R5C5;X6R8A1;P10619-2;P10619	54.255	11	9	7	6	8	6	8	8	6	7	6	8	10	7	7	8	1.25348	0.963702	0.759382	0.777625	0.536881	1.15753	1.53739	0.675305	1.11927	0.65531	0.801611	1.97392	1.04226	0.860782	0.733449
CTSB	P07858	37.821	11	9	11	7	8	8	8	9	7	7	8	9	10	9	6	11	5.76913	5.40733	6.782	6.33684	4.92498	5.36448	9.17773	6.40063	8.38536	6.60301	7.65965	9.99413	4.45473	7.37094	9.19986
CTSC	P53634;H0YCY8	51.853	4	4	4	3	3	2	3	3	2	4	3	4	4	3	4	3	0.632939	0.31984	0.363303	0.171274	0.116086	0.249489	0.460609	0.397795	0.328261	0.250909	0.582285	0.399266	0.155057	0.248885	0.157
CTSD	P07339;C9JH19;F8WD96	44.552	21	20	19	17	18	18	19	20	17	19	19	19	20	19	19	20	35.2585	42.7381	38.3272	28.5101	32.5201	47.1504	40.103	35.227	73.6985	43.667	38.4099	48.3656	40.6844	58.9633	53.6666
CTSF	Q9UBX1	53.365	4	3	4	3	3	3	4	3	3	3	3	4	3	4	4	4	0.0951916	0.242621	0.180897	0.157118	0.293081	0.198305	0.113588	0.165895	0.149941	0.219073	0.128687	0.169789	0.269852	0.312688	0.231892
CTSG	P08311	28.837	8	7	4	5	3	2	4	4	2	3	5	4	8	6	6	6	2.23508	0.134007	0.586323	0.0459853	0.0396722	0.0829013	0.193238	0.0398301	0.0768145	0.166511	0.0678945	1.37053	1.18675	3.17394	0.22238
CTSH	A0A087X0D5;P09668	36.269	6	6	5	5	4	4	4	6	4	5	5	5	5	4	6	6	1.1838	0.806718	0.747623	0.671736	1.14685	1.10125	0.58853	1.38262	0.644525	0.909538	0.9824	0.586824	1.42866	0.958281	0.696228
CTSL	P07711	37.564	3	1	3	3	3	3	1	3	2	2	3	2	2	2	3	2	0.0688455	0.269189	0.655879	0.296991	0.447352	0.0869411	0.180687	0.34234	0.338145	0.322893	0.194934	0.313046	0.241981	0.550849	0.0279462
CTSS	P25774-2;P25774;U3KQE7	31.626	4	2	2	2	2	2	3	2	2	2	2	2	3	2	2	2	0.0595599	0.0641905	0.0684157	0.0760531	0.0557319	0.106582	0.194704	0.0573631	0.125126	0.0638817	0.0572369	0.0821068	0.0477648	0.125612	0.0635872
CTSZ	Q9UBR2	33.868	8	7	8	5	6	4	4	6	4	4	6	5	8	8	5	8	6.90492	3.09088	5.08726	5.83141	5.55667	5.11418	6.17213	6.57479	5.12805	6.47469	3.73044	5.94429	5.03779	7.83811	6.75715
CTTN	Q14247;Q14247-3;Q14247-2	61.585	30	24	24	23	24	26	25	24	24	24	23	20	25	22	21	24	3.57483	2.66657	2.41226	2.33948	2.39666	2.91279	3.11759	2.64265	2.38926	2.58188	2.36387	2.54683	3.28915	2.50084	2.92151
CUL1	Q13616;A0A0C4DGX4	89.677	16	13	13	12	13	12	11	13	7	13	15	12	15	11	12	11	0.26332	0.159552	0.191458	0.149994	0.179378	0.246923	0.323282	0.145936	0.178481	0.16428	0.261852	0.157049	0.218214	0.18912	0.208869
CUL2	A0A0A0MTN0;Q13617;Q13617-2;Q5T2B5	88.505	14	7	9	10	6	8	9	8	7	8	9	9	10	10	9	9	0.206131	0.116473	0.150236	0.0848171	0.12981	0.149333	0.162159	0.120045	0.127382	0.135718	0.173832	0.189802	0.164898	0.213461	0.204059
CUL3	Q13618-2;Q13618;Q13618-3	86.233	24	19	15	17	14	18	20	16	13	14	15	19	20	18	19	18	0.313399	0.302504	0.398528	0.275609	0.439564	0.453045	0.329187	0.29291	0.3213	0.271483	0.308714	0.303963	0.38422	0.400332	0.432074
CUL4A	Q13619;A0A0A0MR50;Q13619-2	87.679	22	16	18	20	19	19	17	15	12	18	18	17	16	19	19	18	0.295123	0.358084	0.393869	0.309975	0.307673	0.429798	0.283485	0.263072	0.365276	0.320017	0.401762	0.388126	0.463851	0.378793	0.305186
CUL4B	K4DI93;Q13620-3;Q13620-1;Q13620	102.75	11	5	6	8	8	8	9	6	9	7	8	7	9	8	7	7	0.0938465	0.0785587	0.12793	0.132438	0.164432	0.17263	0.0793917	0.150967	0.156428	0.141036	0.0726257	0.123298	0.114251	0.140434	0.0915298
CUL5	Q93034	90.954	22	17	16	18	15	16	12	17	14	17	18	15	17	12	16	16	0.267195	0.294586	0.352313	0.23573	0.225975	0.226293	0.284805	0.374786	0.298633	0.318885	0.238127	0.347581	0.207427	0.268992	0.243344
CUL9	E9PEZ1;Q8IWT3;Q8IWT3-3	278.13	3	1	1	2	1	2	1	1	2	2	1	1	0	1	2	2	0.00818275	0.00756946	0.01137	0.00877394	0.00631697	0.00689814	0.00484192	0.0147784	0.00898962	0.00657969	0.00290686	NA	0.0142492	0.0105642	0.00991157
CUTA	O60888-3;O60888;O60888-2;C9IZG4	16.832	8	5	7	6	8	8	8	8	6	7	8	6	6	6	6	5	3.59553	2.92794	3.14676	2.87028	3.59152	3.08568	3.55247	3.1363	3.31838	4.29528	4.07115	3.31329	3.38518	3.90322	6.77017
CUTC	Q9NTM9;Q5TCZ7;A0A0B4J226	29.341	6	4	5	4	4	4	4	4	4	4	4	5	6	4	3	4	0.202311	0.314966	0.279913	0.243437	0.267144	0.201611	0.253758	0.353033	0.149676	0.259359	1.97714	0.31407	0.28827	0.157777	0.321492
CUX1	P39880-4;P39880-2;P39880;P39880-3;P39880-6;P39880-5	153.36	5	2	3	3	4	3	4	3	3	5	4	2	2	2	2	1	0.331233	0.202125	0.0703855	0.279355	0.172809	0.283167	0.274675	0.108994	0.257656	0.142237	0.687233	0.143737	0.0169924	0.0979722	0.275545
CWC15	Q9P013	26.624	3	1	2	3	2	2	1	1	2	2	2	3	2	1	2	2	0.0199159	0.13691	0.138824	0.117981	0.173345	0.179611	0.0701535	0.0756861	0.128904	0.143833	0.298804	0.161285	0.0796294	0.154148	0.0972516
CXADR	P78310;P78310-2;P78310-6;P78310-7	40.029	8	6	5	5	5	6	5	4	6	5	5	6	7	7	6	5	0.382091	0.308106	0.330173	0.39304	0.405372	0.457622	0.252298	0.52243	0.387698	0.424352	0.187738	0.529705	0.584432	0.383782	0.282526
CYB5A	P00167-2;P00167;P00167-3	11.268	9	9	9	9	9	9	9	9	8	9	8	8	8	9	9	9	148.537	239.941	239.135	285.499	311.007	299.006	218.831	226.254	245.829	276.725	223.504	183.391	218.892	219.346	243.559
CXorf38	Q8TB03-3;Q8TB03	17.295	1	1	1	0	1	0	0	1	1	1	1	1	1	1	1	1	0.0979953	0.104603	NA	0.0878796	NA	NA	0.0688634	0.0949366	0.0707019	0.081518	0.0672616	0.0667903	0.0587437	0.0820927	0.0528062
CYB561D2	O14569;U3KQU4	23.973	2	1	2	2	2	2	2	1	2	2	2	1	2	1	2	2	0.528818	0.196821	0.260507	0.241896	0.19149	0.394079	0.3937	0.137135	0.309787	0.172197	0.109381	0.303993	0.0141761	0.371039	0.227359
CYB5B	J3KNF8;H3BUX2;O43169;D6RFH4	16.694	7	6	7	7	7	7	7	7	5	6	7	7	7	7	7	7	7.18843	13.5236	7.64328	7.38262	8.60604	7.18648	6.53703	5.68002	5.85864	5.63487	6.64739	7.87626	7.58327	9.00952	9.8502
CYB5R1	Q9UHQ9;H7C0R7	34.094	21	18	15	16	17	19	17	21	14	17	18	16	18	17	16	19	5.18149	4.21623	4.46223	4.48502	6.54488	6.96499	4.79568	2.94175	5.29035	3.77545	4.43029	5.15057	4.83397	4.9533	4.89486
CYB5R2	E9PIV9;E9PMI2;E9PQW2;Q6BCY4-2;Q6BCY4;E9PRM4	16.807	3	1	2	2	2	3	2	0	1	2	2	2	1	1	2	0	0.0456964	0.0771639	0.116424	0.105403	0.0886712	0.0275692	NA	0.03319	0.0731616	0.0467022	0.114228	0.0285636	0.0622943	0.0713064	NA
CYB5R3	P00387-2;P00387;P00387-3;B1AHF3	31.628	24	22	19	19	19	18	18	22	14	18	18	20	24	21	20	20	25.4209	23.4888	23.0914	18.4008	26.988	29.501	27.0701	19.273	24.5417	22.1903	23.864	23.6886	21.0846	25.5298	31.0076
CYC1	P08574	35.422	13	13	9	10	9	10	11	10	5	8	9	13	13	13	9	12	5.19551	3.68645	4.81643	4.88523	4.483	4.97769	2.87355	2.39492	4.95308	4.26209	3.93005	7.46489	4.45499	3.71563	5.38942
CYBB	P04839	65.335	1	1	1	1	1	0	1	1	0	1	1	0	1	1	1	1	0.0347164	0.00517549	0.00888902	0.00368306	NA	0.0122963	0.0128061	NA	0.0145716	0.00943138	NA	0.0377735	0.0112254	0.0327252	0.0149503
CYCS	C9JFR7;P99999	11.333	10	10	10	10	10	10	10	10	10	10	10	10	10	10	10	10	24.7224	53.9544	36.937	37.4875	46.5078	39.9524	44.9464	28.6207	50.775	40.5213	47.1234	50.4181	39.4531	29.8964	36.6642
CYFIP1	Q7L576;Q7L576-2;Q7L576-3	145.18	22	18	14	18	18	15	16	17	9	19	18	14	19	15	18	18	0.197658	0.13802	0.167864	0.134326	0.139169	0.227675	0.21032	0.129643	0.402396	0.148361	0.116656	0.243149	0.24914	0.245135	0.190999
CYP1A1	E7EMT5;P04798;Q5J9B1	54.799	4	0	3	4	3	3	4	2	1	0	3	0	0	3	4	3	NA	0.027153	0.338882	0.0566773	0.0633174	0.122019	0.0396245	0.00909172	NA	0.0884336	NA	NA	0.157916	0.0678033	0.0714528
CYP1A2	P05177;P05177-2	58.294	27	26	25	25	24	25	25	25	18	23	24	25	27	24	24	27	11.4503	11.2115	31.8872	12.7584	23.1413	20.2777	29.4084	13.6237	14.4713	14.4014	4.69712	13.8132	17.1943	25.3639	28.1954
CYP20A1	Q6UW02;E9PHG5;Q6UW02-2;C9J8K7;F8WBE2	52.432	21	18	19	18	15	19	18	16	12	17	13	18	19	16	16	21	1.35304	1.06466	1.43135	0.834777	1.51701	1.71389	0.960978	0.894051	1.17407	0.810733	0.972472	0.852577	0.873876	0.994825	1.8472
CYP27A1	Q02318	60.234	30	29	29	27	28	27	26	27	20	28	27	27	30	25	27	28	10.6275	10.8073	8.9139	8.09504	6.15398	9.77889	6.2053	9.06056	9.92811	9.12144	9.84078	12.36	8.94319	9.15908	10.1646
CYP2A6;CYP2A7	A0A087WTI7;P20853	56.499	44	42	39	36	38	39	38	39	31	34	38	42	42	40	36	40	66.9485	37.3804	21.247	54.6428	35.2666	37.3844	21.0879	24.1321	5.16563	48.3928	57.281	24.8157	42.7777	23.0901	45.4254
CYP2A13	Q16696	56.687	1	1	1	1	1	1	0	0	1	1	1	1	1	1	1	1	0.0232252	0.0315414	0.028548	0.0492339	0.0475089	NA	NA	0.0592336	0.0534012	0.034231	0.0360434	0.0306359	0.0520857	0.0339448	0.0244751
CYP2A6	P11509	56.501	1	1	1	1	1	1	1	1	1	1	1	0	0	1	1	0	0.0520772	0.0767427	0.088064	0.254827	0.101795	0.0161467	0.00514607	0.108846	0.0141147	0.14643	NA	NA	0.221838	0.0516471	NA
CYP2B6	P20813;P20813-2	56.278	29	24	21	21	27	28	21	23	16	19	22	25	28	20	22	24	2.48034	1.35098	1.16134	4.37071	8.25256	0.774348	1.17857	1.9449	1.45584	1.57866	3.30189	2.23441	1.98823	1.79312	1.3658
CYP2C18	P33260;P33260-2;A0A087X0B3	55.71	8	7	8	6	7	6	7	7	3	4	5	7	6	3	5	4	0.185184	0.285717	1.47995	0.546758	1.70539	1.36724	0.219231	0.206958	0.0841728	0.320663	0.225186	0.426719	1.29288	0.231588	0.190949
CYP2C19	P33261	55.93	15	13	7	14	14	14	12	12	11	11	13	10	5	13	13	14	1.8701	0.19735	5.45888	2.80933	5.98471	4.49713	0.69431	0.554605	0.313472	1.78548	0.368177	0.0590317	5.88732	1.23222	1.53431
CYP2C8	P10632;B7Z1F5;P10632-2;G3V188;A0A0D9SG51	55.824	37	34	30	30	30	32	33	30	24	29	31	32	36	31	29	34	29.8216	34.3956	35.2956	27.1492	42.5097	29.1566	28.6243	32.8396	40.909	31.2011	34.7225	31.6251	35.7897	31.1976	26.5459
CYP2C9	P11712	55.627	27	27	22	23	23	22	23	25	17	23	23	25	25	25	24	27	43.9297	36.6834	26.3706	21.0543	32.339	40.0552	21.8259	26.5248	25.0511	33.3723	29.8014	46.5708	25.7525	18.933	27.4401
CYP2D6;CYP2D7	P10635;E7ENE7;Q6NWU0;Q38LG2;Q38LG0;A0A0G2JSD7;P10635-2;A0A0G2JSC5;A0A0G2JLK7;A0A0G2JRU3;A0A0G2JPK8;A0A0G2JMD2;A0A087X1C5;A0A0G2JN61;A0A087WXN8;A0A0G2JRN6	55.769	30	27	20	5	20	4	21	26	17	19	6	21	30	21	21	29	21.2829	12.2555	0.135013	4.3206	0.0606063	27.3968	20.2028	6.99559	10.4741	0.119216	1.41228	15.5849	4.46044	5.7885	23.4658
CYP2E1	P05181;H0Y7H4	56.848	31	30	28	26	25	27	28	29	18	25	25	28	30	29	27	30	12.9639	18.1345	22.8536	12.2739	19.3797	14.4618	18.5485	11.1941	20.5278	10.3052	15.8771	16.2045	16.4357	20.1385	18.2824
CYP2J2	P51589	57.61	10	5	8	8	10	9	7	8	7	9	9	5	7	8	8	10	0.14346	0.306283	0.38675	0.355432	0.446548	0.305077	0.486141	0.227702	0.510376	0.315334	0.182631	0.284518	0.345739	0.408406	0.455484
CYP39A1	Q9NYL5;A0A087WTD2	54.115	9	5	4	4	4	6	5	5	3	4	3	6	7	7	6	6	0.368688	0.0198468	0.0777215	0.13727	0.180102	0.239282	0.119827	0.0766231	0.0581579	0.140607	0.0622212	0.109645	0.169423	0.223563	0.191791
CYP3A4	P08684;E7EVM8	57.343	32	30	29	27	26	28	28	29	26	25	26	29	30	28	26	31	25.8264	19.4745	32.1585	14.4958	27.5563	23.9854	18.5789	14.6935	8.82973	22.4332	8.64984	21.2713	29.9625	23.8666	54.5894
CYP3A5	P20815	57.108	18	6	11	13	9	18	10	13	10	13	18	7	11	9	10	12	0.964368	1.36287	2.30599	1.1602	11.8004	1.50752	1.38831	2.05974	0.787556	15.798	0.631036	1.13793	1.85003	1.74428	2.59659
CYP3A7	P24462;P24462-2	57.525	12	9	9	0	3	2	8	10	3	12	8	1	10	1	1	1	0.162204	0.440886	NA	0.0184649	0.0222805	0.473928	0.661699	0.0419752	1.9056	0.118244	0.015261	1.624	0.0128807	0.0137661	0.00585454
CYP4A11	Q02928;E7EVL8;A0A0C4DFV7;V9GZ77;Q02928-2;V9GYC6	59.347	30	29	28	23	27	27	23	27	17	22	25	29	29	27	22	29	21.1315	12.9528	15.8888	11.1	17.1108	11.5511	17.0112	13.1868	10.7121	12.3574	17.3742	21.9463	11.1386	10.6397	37.7517
CYP4F11	Q9HBI6;F8W978	60.145	20	14	16	14	16	15	13	13	10	12	14	11	16	11	13	17	2.44335	2.27024	1.79314	1.93369	2.71927	2.87123	2.19627	2.30316	2.78736	2.38816	1.6528	1.51773	2.15522	2.63431	3.0216
CYP4A22	Q5TCH4;A0A087WUY4;A0A0C4DFN9;Q5TCH4-2	59.245	1	1	1	1	1	1	1	1	1	1	1	0	1	0	1	1	0.124862	0.191552	0.306773	0.127242	0.251519	0.176017	0.0657686	0.0940136	0.163071	0.0207652	NA	0.103325	NA	0.0888038	0.239056
CYP4F12	A0A0A0MR49;Q9HCS2	60.308	13	6	8	11	10	7	8	7	6	9	7	11	10	9	5	8	0.185125	0.515266	1.10943	1.08185	0.109725	0.508172	0.12509	0.307318	0.689725	0.183121	0.870394	0.575368	0.51446	0.277336	0.515207
CYP4F2	P78329;A0A0A0MQR0	59.853	33	26	27	23	23	25	22	22	17	20	23	26	30	23	21	26	20.219	13.4402	17.4485	21.1607	19.8632	19.1452	9.17769	10.8832	21.5873	12.6129	17.9317	16.029	18.0542	23.8028	23.8952
CYP4F22	Q6NT55	61.958	4	3	3	3	3	3	4	2	2	3	3	3	3	1	2	4	0.188747	0.414681	0.287126	0.268902	0.11928	0.113917	0.102496	0.201761	0.189216	0.312607	0.0251966	0.0878358	0.303093	0.281031	0.186463
CYP4F3	Q08477-2;A0A087WUF0;Q08477	59.738	15	14	11	10	11	10	12	11	4	8	10	13	15	8	9	12	6.55102	1.232	1.68998	1.68604	1.84683	2.63169	2.49181	0.589151	0.906515	0.965627	1.97129	3.32346	2.1227	1.79626	3.77792
CYP4F8	P98187	59.994	3	2	3	2	3	3	1	1	1	3	3	2	2	2	1	2	0.16132	0.219841	0.0621642	0.126895	0.0847935	0.0789423	0.0192934	0.0388261	0.0761199	0.0865216	0.0058893	0.285364	0.0780388	0.129862	0.285861
CYP4V2	Q6ZWL3;Q6ZWL3-2	60.723	19	15	12	10	13	12	12	14	7	13	11	14	12	13	14	13	1.07621	0.548229	0.392705	0.570549	0.999515	0.538442	0.664344	0.496218	0.435235	0.563587	1.05904	0.505691	0.771168	1.00387	0.203635
CYP51A1	A0A0C4DFL7;Q16850;Q16850-2	57.278	28	23	24	20	23	22	21	22	16	21	21	25	24	21	22	27	3.08161	7.02565	1.88271	3.50154	4.24164	1.78696	2.24219	1.80789	1.47577	2.2552	4.4682	2.64358	2.31811	4.92541	5.18044
CYP7A1	P22680	57.66	6	2	5	0	0	1	0	2	2	1	2	2	6	2	0	5	0.0095129	0.143393	NA	NA	0.00972926	NA	0.0241387	0.0250103	0.00715976	0.0184352	0.0407893	0.0831411	0.0390307	NA	0.168671
CYP7B1	O75881	58.255	15	12	12	12	11	14	12	9	6	11	13	12	12	10	11	12	0.471034	0.71887	0.652333	0.609722	2.51699	0.747615	0.529187	0.308774	0.865744	0.680941	0.448781	0.615377	0.53073	1.16004	0.873154
CYP8B1	Q9UNU6;C9JFR9	58.068	32	29	28	30	28	30	27	31	21	30	29	31	32	26	30	29	7.0475	5.98984	7.64892	7.52811	12.4514	7.86385	7.45792	7.12886	6.77142	6.56225	7.68823	7.65437	6.83103	9.50639	7.53726
D2HGDH	Q8N465;B5MCV2;H7BZ32;G5E9E8;Q8N465-2;Q8N465-3	56.415	10	8	9	8	8	9	9	9	7	6	8	9	10	7	9	10	0.415567	0.607608	0.184013	0.71407	0.608194	0.360363	0.494517	0.788221	0.219968	0.357314	0.411712	0.728972	0.489908	0.587589	0.419004
CYSTM1	Q9H1C7	10.631	2	1	1	1	1	1	1	1	1	1	1	2	2	0	1	1	0.609312	0.258769	0.214068	0.216068	0.160068	0.294235	0.296199	0.129856	0.408437	0.180844	0.397825	0.336829	NA	0.228108	0.142679
DAD1	F5GXX5;P61803;F5H895;A0A0B4J239	9.5541	5	5	5	5	5	5	5	5	5	5	5	5	5	5	5	5	22.3267	20.986	15.7623	17.1052	13.0909	18.9039	20.0674	26.058	29.1969	21.3043	12.5741	15.2618	15.2502	19.4729	18.0758
DAAM2	Q86T65-4;Q86T65;REV__Q6P996-3;REV__Q6P996-4;REV__Q6P996-5;REV__A0A0G2JPZ1;REV__Q6P996;REV__H3BND4	123.37	2	2	2	1	0	1	1	2	1	1	2	0	1	2	2	2	0.013227	0.00655712	NA	NA	0.00882597	0.0106478	0.00879663	0.00902794	NA	0.00527969	NA	0.00908261	0.0103598	0.0135681	0.0152035
DACT1	B7Z673;Q9NYF0-2;Q9NYF0	59.528	1	1	1	1	0	1	1	1	1	0	0	1	1	1	1	1	0.177885	0.3011	0.0954597	NA	0.127117	0.12292	0.150153	0.0235111	NA	NA	0.00628311	0.138768	0.496167	0.0736971	0.264991
DAG1	Q14118	97.44	7	5	5	6	5	6	6	6	5	6	5	5	2	5	6	5	0.114327	0.093112	0.108073	0.0734401	0.129907	0.130855	0.0968614	0.0879733	0.135926	0.1002	0.105563	0.0342777	0.110168	0.111477	0.103857
DAO	P14920;F8VV35;F8W152	39.474	15	14	15	13	14	13	13	13	13	14	14	15	15	14	13	12	5.68311	7.3893	4.68763	6.64413	4.10127	3.67092	3.55959	4.62616	4.60453	4.27226	8.61312	6.05449	5.37559	5.18605	3.17165
DAP3	P51398-2;P51398-3;P51398;V9GYL9;V9GZ03;V9GYJ9	41.044	7	3	7	5	6	5	5	4	1	7	6	3	5	4	6	2	0.0865056	0.248365	0.23123	0.256411	0.211654	0.152156	0.119038	0.0486682	0.223021	0.196406	0.0928566	0.176839	0.164104	0.299159	0.0234827
DAP	P51397;B4DQ75	11.164	2	2	1	1	1	1	2	2	1	1	1	1	1	1	1	2	1.43418	0.721938	0.485805	1.14911	0.888544	0.584261	1.13719	1.30224	0.951978	1.32773	0.47312	0.455268	0.26148	1.08058	2.27407
DARS	P14868;P14868-2	57.136	32	28	26	24	25	23	25	27	26	27	25	26	29	26	25	26	3.55147	3.76771	3.99431	3.34376	2.8104	4.75788	4.30791	4.10315	4.40584	4.15842	2.84237	3.71485	2.49881	4.00868	2.82465
DAPP1	J3KNB3;Q9UN19-2;Q9UN19	30.175	1	1	1	1	1	1	0	0	1	1	1	1	1	1	1	1	0.126512	0.10404	0.0706707	0.0586365	0.088095	NA	NA	0.049322	0.100134	0.105628	0.14053	0.0940292	0.0747283	0.0894084	0.12348
DARS2	Q6PI48	73.562	19	11	13	10	9	13	10	13	8	11	11	12	12	11	13	15	0.344005	0.384819	0.386377	0.201118	0.30322	0.447112	0.468817	0.337712	0.586956	0.397534	0.20623	0.393711	0.32315	0.44658	0.550859
DAZAP1	K7EQ02;K7EQ55;K7EK33;Q96EP5-2;Q96EP5	35.02	4	3	3	3	4	3	2	2	2	3	4	2	2	4	2	2	0.309854	0.316491	0.456174	0.385078	0.453892	0.497923	0.486228	0.21448	0.406339	0.527408	0.437577	0.34081	0.390293	0.372207	0.434608
DBI	P07108;B8ZWD1;A0A0A0MTI5;P07108-3;P07108-2;P07108-4;P07108-5	10.044	8	7	7	8	7	8	8	7	8	7	7	6	6	7	8	6	102.47	73.1758	95.9859	112.817	47.8052	76.7827	110.036	62.5554	59.4877	86.5923	97.5955	71.7993	72.454	111.373	98.4434
DBNL	Q9UJU6;H0Y5J4;Q9UJU6-5	48.207	22	18	14	16	15	17	18	18	15	15	16	15	18	12	17	14	3.12406	2.3289	2.01461	3.32304	3.82101	2.24088	2.07399	2.51888	2.24669	1.97363	1.59328	3.0938	3.42003	2.46786	3.71415
DBR1	Q9UK59	61.554	3	2	3	3	0	2	2	3	3	2	3	2	3	2	3	2	0.0558284	0.0238008	0.0472651	NA	0.0161958	0.0827264	0.0446468	0.070494	0.0684723	0.0266893	0.0102323	0.0479869	0.0128805	0.0406841	0.0179817
DBT	P11182;Q5VVL7	53.486	24	22	24	22	23	24	23	20	21	21	24	23	23	22	22	23	5.48633	8.28928	7.90182	6.335	8.64361	8.58066	7.01874	6.0648	6.76781	7.99408	5.5129	6.12613	11.5667	5.83177	7.40264
DCAF11	Q8TEB1;Q8TEB1-2;Q8TEB1-3;H0YL98	61.669	18	15	14	12	12	14	14	14	10	10	12	12	17	12	15	15	0.791218	0.410124	0.608077	0.447684	0.503801	0.615204	0.665472	0.4635	0.41138	0.564914	0.654334	0.54551	0.473132	0.575787	0.630744
DCAF7	P61962	38.926	3	2	2	2	3	1	0	1	1	2	0	1	2	0	2	1	0.0393958	0.0410101	0.0584771	0.150543	0.00763301	NA	0.0186559	0.0145617	0.0563064	NA	0.0139249	0.0222936	NA	0.0535929	0.029302
DCAF8	G3V3G9;Q5TAQ9	84.752	7	7	4	5	6	7	6	7	2	7	6	4	6	4	7	6	0.197145	0.0769907	0.0812652	0.0877841	0.122131	0.103824	0.163884	0.0891654	0.130237	0.120976	0.0839652	0.0872318	0.0992232	0.161898	0.116722
DCAKD	K7ESP4;Q8WVC6	24.177	9	8	6	7	7	6	7	5	4	7	8	5	6	7	8	8	0.646857	0.48915	0.776218	0.471218	0.649024	0.695834	0.417646	0.406458	0.441117	0.609009	0.357327	0.543187	0.497634	0.705516	0.705976
DCD	P81605;P81605-2	11.284	3	1	2	1	1	1	1	1	1	1	1	3	3	3	1	2	4.22012	8.47645	7.24352	1.18395	10.1662	0.97477	1.75223	8.58139	8.88059	8.56569	0.264079	1.18225	8.89515	7.31049	7.97002
DCPS	Q96C86	38.608	10	9	7	7	6	7	6	7	6	7	6	10	9	7	7	7	0.759392	0.474578	0.505208	0.607292	0.520833	0.64006	0.711561	0.439979	0.536547	0.537745	0.729654	0.851102	0.544886	0.718153	0.723789
DCTD	P32321;P32321-2;D6RBJ9	20.016	4	2	4	3	4	2	2	3	2	2	4	4	2	4	3	2	0.0971694	0.304698	0.35434	0.343224	0.10187	0.250045	0.3275	0.436561	0.216399	0.527706	0.279684	0.229847	0.332664	0.26361	0.106312
DCTN1;DKFZp686E0752	E7EX90;Q14203-3;Q14203-5;Q14203-2;Q14203-4;Q14203-6;Q14203;Q6AWB1	139.09	36	30	25	24	27	26	23	28	24	24	24	28	30	23	28	27	0.590477	0.439139	0.359105	0.395384	0.591334	0.447519	0.550215	0.588289	0.422159	0.399658	0.666998	0.52886	0.526713	0.417724	0.390854
DCTN2	Q13561;Q13561-3;Q13561-2;F8W1I6;H0YI98;F8VW18	44.23	16	16	16	16	16	15	16	14	11	15	15	15	13	14	14	15	1.94803	1.82639	2.63274	2.31761	2.06763	2.0801	1.92127	1.89022	1.68257	1.98116	1.8752	1.70832	1.65885	1.37198	1.25872
DCTN3	X6RA56;A0A0A0MRV8;X6RLR1;O75935-3;O75935-2;O75935;X6RCK5	16.091	5	4	4	4	3	2	3	3	4	3	4	4	4	3	3	5	0.362515	0.444672	0.538434	0.415275	0.395108	0.47216	0.530589	1.12383	0.398513	0.53832	0.586974	0.429154	0.571907	0.352501	0.402776
DCTN4	Q9UJW0;Q9UJW0-2;Q9UJW0-3;H9KVE0	52.337	8	6	3	5	4	5	5	4	5	5	4	5	3	4	5	4	0.23587	0.0728956	0.161937	0.0963256	0.13194	0.204131	0.135395	0.223281	0.140686	0.107266	0.102861	0.0637601	0.133135	0.12362	0.134354
DCTN6	O00399	20.747	3	3	3	3	1	2	2	2	2	2	2	3	3	3	2	2	0.194084	0.14309	0.12252	0.0643673	0.107863	0.0573328	0.165043	0.177277	0.109323	0.0875055	0.265485	0.132946	0.188782	0.101957	0.0905266
DCTN5	H3BUD2;H3BS05;H3BR94;Q9BTE1-3;Q9BTE1-2;Q9BTE1	6.0239	2	2	1	0	1	1	0	2	1	0	1	1	1	1	1	2	1.32044	0.170081	NA	0.133493	0.15825	NA	0.343701	0.254478	NA	0.16996	0.290658	0.187699	0.096223	0.163979	0.312278
DCUN1D1	Q96GG9;C9JVE2;C9J8R4;C9JRU6;C9J0B2;C9JUW4	30.124	10	9	7	7	8	7	8	8	4	6	7	8	9	8	8	9	1.06542	0.74427	0.915435	1.00241	0.9269	1.10975	0.754452	0.450996	0.679173	0.909173	0.863582	0.979481	1.45456	1.02023	0.830482
DCTPP1	Q9H773	18.681	2	1	2	1	2	2	0	1	2	2	0	1	1	1	2	1	0.038652	0.0347636	0.0156366	0.0623143	0.0310867	NA	0.0430389	0.0771132	0.0367997	NA	0.0312144	0.02829	0.0196338	0.0637029	0.0154756
DCXR	Q7Z4W1;J3KS22;J3QS36;J3KRZ4	25.913	24	22	22	22	21	22	21	22	16	21	22	23	23	21	21	22	161.678	216.83	323.416	253.316	273.408	162.219	208.815	278.75	236.655	229.078	239.045	203.891	255.028	238.173	271.779
DDAH1	O94760;O94760-2	31.121	18	16	15	17	16	15	15	14	14	16	16	16	16	15	15	15	6.03756	18.2852	19.4818	24.6634	22.0748	15.6449	8.52799	17.0847	17.3811	11.0228	20.3704	13.8578	16.9504	17.0447	7.42109
DDAH2	O95865;Q5SSV3;Q5SRR8;H0Y7N1	29.644	10	10	8	8	7	8	7	8	7	7	7	5	5	7	7	9	1.26181	0.870179	1.14058	0.784693	0.90978	0.273578	0.942143	0.67564	0.830201	0.823261	0.457953	1.68631	0.316532	1.09433	0.602701
DDB1	Q16531;F5GY55	126.97	54	49	45	46	43	43	46	41	36	45	42	43	46	46	48	49	2.6139	2.09949	3.02021	2.80677	2.0928	2.87417	2.24758	2.28899	3.00632	2.47	2.23784	2.0418	2.3153	3.58617	1.71122
DDB2	Q92466;A0A087WYT8;A0A087X0X5;Q92466-2;Q92466-5	47.863	3	1	2	2	2	1	2	2	2	2	2	1	1	1	1	2	0.0149792	0.222486	0.118302	0.11661	0.0632159	0.0574646	0.0622122	0.288327	0.165151	0.0284844	0.0428076	0.0377619	0.0457786	0.0337754	0.0235261
DDC	A0A087WV24;P20711;P20711-3;A0A087WU57;H7BZF7;P20711-4;P20711-2	49.697	17	14	16	15	16	15	10	14	11	11	16	12	9	16	14	14	0.624593	0.613444	0.934828	1.06964	1.46893	0.493832	0.614627	0.744654	0.624664	0.876311	0.592435	0.314148	1.02059	1.11089	0.819672
DDI2	Q5TDH0;Q5TDH0-3;Q5TDH0-2	44.522	13	7	5	5	7	5	6	6	10	8	6	6	8	6	7	7	0.427295	13.0003	16.2475	22.7361	8.35595	0.397755	0.409069	8.58932	0.459459	0.342699	11.0946	9.81993	0.483484	14.3282	0.28659
DDO	Q99489-2;Q99489-4;Q99489;Q99489-3	30.521	6	6	3	4	4	2	2	5	2	3	4	4	5	5	3	4	0.254826	0.188903	0.281801	0.274092	0.0659233	0.110748	0.353086	0.116225	0.422749	0.260557	0.360573	0.446031	0.228252	0.136392	0.194522
DDOST	A0A0C4DGS1;P39656;P39656-3;P39656-2	48.799	24	22	23	22	21	21	21	21	17	22	22	23	22	19	22	20	9.34107	8.1522	7.36409	6.73288	6.92929	13.3615	11.643	4.85003	10.4134	8.84313	8.19948	11.0203	6.96109	7.06629	9.94112
DDRGK1	Q96HY6;A0A0A0MRX2;Q96HY6-2	35.61	12	11	11	10	10	10	11	11	11	10	10	10	10	11	10	10	4.66571	3.38096	3.0517	2.41704	2.42495	2.79566	4.05743	2.40719	3.21159	2.13694	2.60207	3.11125	1.997	2.40408	3.12737
DDT;DDTL	P30046;B5MC82;P30046-2;A6NHG4;J3KQ18	12.712	12	12	11	11	11	10	9	12	10	10	11	9	12	9	11	11	68.8171	129.381	170.177	48.2909	45.9703	63.9498	73.3723	58.7233	81.0213	80.8662	52.9909	122.038	41.956	193.739	54.3893
DDX1	Q92499;F1T0B3;A0A087X2G1;Q92499-3;Q92499-2	82.431	30	23	24	22	22	26	23	22	22	24	21	25	25	25	22	23	5.3271	1.50153	1.05474	1.21539	1.29852	1.78065	8.19288	1.27364	1.76029	1.38352	1.49007	1.24831	1.30604	1.43515	5.08254
DDX17	H3BLZ8;Q92841;Q92841-3;Q92841-1;Q92841-2	80.439	32	24	24	23	26	26	24	26	23	25	26	25	29	24	23	30	2.39273	1.85906	2.3666	1.86155	2.02438	2.66123	2.16378	2.4858	2.19855	1.90055	1.9684	1.73611	1.81284	2.18889	1.67246
DDX18	Q9NVP1	75.406	11	7	9	8	7	7	7	7	7	7	9	8	8	6	9	5	0.127944	0.126401	0.165646	0.107273	0.102894	0.13236	0.11399	0.0988297	0.122083	0.139623	0.0753556	0.111899	0.108166	0.149344	0.0907028
DDX19A;DDX19B	F6QDS0;Q9UMR2-2;Q9UMR2-4;I3L352;Q9NUU7-2	54.017	21	19	16	14	14	17	15	16	11	14	14	14	17	14	16	17	1.44757	1.29448	1.16181	1.09726	1.14008	1.07729	1.6301	1.18444	1.37037	1.28314	1.45436	1.53052	1.24042	1.43175	1.39393
DDX19A	I3L0H8;Q9NUU7	50.519	1	0	0	1	1	1	0	0	1	0	0	0	1	1	1	0	NA	NA	0.0226991	0.0187063	0.0183702	NA	NA	0.0325364	NA	NA	NA	0.00814031	0.0193008	0.00574633	NA
DDX21	Q9NR30-2;Q9NR30	79.656	11	10	8	8	6	8	8	8	8	7	7	8	8	9	8	6	0.12931	0.0668953	0.0968712	0.038999	0.0568615	0.0964897	0.106503	0.0995051	0.0838148	0.0504182	0.114391	0.0896937	0.101681	0.0951575	0.0586749
DDX19B	Q9UMR2;H3BQK0;Q9UMR2-3	53.926	1	1	1	1	1	1	1	0	1	1	1	1	1	0	1	1	0.0283624	0.0259676	0.0296497	0.0272118	0.0287941	0.027522	NA	0.0433466	0.0264774	0.032918	0.0173434	0.0258968	NA	0.0249809	0.00529914
DDX23	Q9BUQ8	95.581	7	5	5	4	4	5	5	5	5	3	4	3	5	4	4	5	0.156494	0.0762449	0.0646212	0.0483015	0.0678883	0.188356	0.0714998	0.0873284	0.0553751	0.0600949	0.0453785	0.0707077	0.1203	0.0582935	0.219039
DDX27	B7Z6D5;Q96GQ7	86.604	8	5	4	3	4	3	4	4	6	4	4	3	3	5	3	4	0.0701016	0.0349829	0.0311502	0.0324621	0.0128423	0.0586176	0.0396339	0.0428859	0.0554055	0.0276334	0.0207618	0.0241293	0.0394324	0.0351788	0.0471592
DDX39B	Q13838;Q13838-2;Q5STU3;A0A0G2JJZ9;F6WLT2;A0A0A0MT12;F6TRA5;F6S4E6	48.991	25	20	22	19	21	21	20	21	16	19	18	20	24	22	18	22	4.95124	4.37406	4.95662	3.37223	4.57599	5.23492	4.6171	3.94896	4.3901	4.16064	4.17586	6.07475	4.00399	5.10671	5.08618
DDX28	Q9NUL7	59.58	2	2	2	2	2	2	2	1	1	2	1	1	2	1	1	1	0.0343871	0.0194683	0.0256019	0.0274763	0.0174661	0.0209387	0.0169401	0.00674515	0.0298482	0.0116094	0.00985586	0.0181676	0.0101149	0.0136525	0.0185614
DDX39A	O00148;O00148-2;O00148-3;K7EQN7;K7EPJ3	49.129	1	0	1	1	0	1	0	0	0	0	0	1	0	0	0	0	NA	0.088233	0.0301935	NA	0.0857029	NA	NA	NA	NA	NA	0.0203011	NA	NA	NA	NA
DDX3X	A0A0D9SFB3;A0A0D9SG12;A0A0D9SF53;O00571-2;O00571	70.839	25	19	21	18	18	22	20	21	15	21	21	19	20	20	22	20	1.24858	1.07345	1.07859	1.01129	1.22864	1.39519	1.01832	0.963787	1.25871	1.1019	1.04923	1.30472	0.969061	1.53749	0.871327
DDX3Y	O15523-2;O15523	72.931	3	1	3	3	0	0	2	2	0	3	0	3	2	1	0	1	0.00190536	0.0585219	0.0773364	NA	NA	0.0349593	0.0489937	NA	0.072931	NA	0.0494869	0.061214	0.00956579	NA	0.00408436
DDX42	Q86XP3;Q86XP3-2;A0A0A0MSJ0	102.97	11	8	8	8	8	9	9	7	7	8	9	9	9	9	8	7	0.103652	0.104846	0.126099	0.0974896	0.140915	0.149958	0.0897212	0.101989	0.100522	0.106672	0.0918007	0.107651	0.110303	0.115571	0.0913547
DDX41	H0Y8L8;J3KNN5;Q9UJV9	19.375	1	1	1	1	0	1	1	1	1	1	0	1	1	1	1	1	0.031821	0.047503	0.053796	NA	0.0225177	0.0421897	0.024309	0.0558492	0.0489295	NA	0.0228012	0.0249205	0.0255836	0.0361659	0.0407076
DDX46	A0A0C4DG89;Q7L014	117.46	19	11	14	17	14	14	14	13	16	15	12	9	14	12	11	13	0.21889	0.252038	0.280049	0.318034	0.18501	0.262366	0.250567	0.273431	0.321413	0.228457	0.223616	0.360354	0.196972	0.184437	0.16011
DDX5	J3KTA4;P17844;P17844-2	69.086	18	13	16	13	13	12	12	12	10	14	11	14	16	12	13	14	0.501106	0.437129	0.599553	0.470833	0.692499	0.580832	0.517374	0.515228	0.530791	0.344552	0.578722	0.726625	0.548188	0.621792	0.275551
DDX58	O95786-2;O95786;A2A376	101.38	7	5	6	6	5	5	6	4	6	3	5	2	2	4	4	3	0.0432604	0.0372533	0.0400598	0.0436822	0.0352585	0.0666411	0.0335509	0.0601035	0.0280074	0.052942	0.00735222	0.0119017	0.0669052	0.0321431	0.0284455
DDX50	A0A087WVC1;Q9BQ39	82.226	2	0	1	1	0	1	0	2	2	1	0	1	1	1	2	1	NA	0.00622295	0.00351759	NA	0.00412322	NA	0.0123108	0.0131996	NA	NA	0.0101423	0.00714028	0.00585926	0.00891212	0.00442654
DDX54	Q8TDD1;Q8TDD1-2;F8VRX4	98.594	2	2	1	1	1	1	1	2	2	1	1	2	2	2	1	2	0.0372963	0.01719	0.0241414	0.0140124	0.0143765	0.0258524	0.0275907	0.0094991	0.0290091	0.0178642	0.0195025	0.0309857	0.0149144	0.0086484	0.0172534
DDX56	G3V0G3;H7C3E9;Q9NY93-2;Q9NY93;F8WDT8	41.653	2	1	1	1	2	1	1	2	1	2	1	1	1	1	2	2	0.0339115	0.0228975	0.0199637	0.0372864	0.0106148	0.0234846	0.0316741	0.031371	0.121673	0.0167058	0.0190701	0.014085	0.0139479	0.0384216	0.0147878
DDX6	P26196	54.416	11	11	9	10	9	7	7	9	8	9	6	9	10	9	8	9	0.674071	0.591539	0.595623	0.428462	0.475931	0.629448	0.545743	0.451571	0.410529	0.336513	0.595418	0.777222	0.374368	0.514905	0.462036
DECR1	Q16698-2;Q16698;E5RFV2;E5RJG7	34.994	28	26	27	27	28	27	26	26	23	24	27	26	26	26	27	27	48.3223	64.2855	59.6454	42.68	54.3984	54.7779	50.2151	76.1503	65.9198	64.3047	71.9163	74.7823	64.2712	51.3358	41.2317
DECR2	Q9NUI1;Q4VXZ8;Q9NUI1-3	30.777	22	16	17	15	15	18	16	16	14	13	15	17	21	16	14	22	6.58724	5.03239	4.55856	4.90308	6.33767	4.80158	5.60656	7.20355	4.28448	5.70956	7.68539	6.72254	4.05657	5.21734	6.77598
DEK	P35659;P35659-2;B4DFG0;D6RDA2;D6R9L5	42.674	12	9	7	8	10	8	7	6	9	7	8	5	9	6	7	8	0.527969	0.521657	0.582508	0.801763	0.510275	0.604053	0.470802	0.845275	0.477675	0.652991	0.321102	0.583943	0.629386	0.643784	0.649813
DEGS1	O15121	37.866	1	1	1	1	0	1	1	1	1	1	1	0	1	1	1	1	0.0352083	0.0404076	0.0245003	NA	0.0278943	0.0384585	0.0159857	0.0168941	0.0359842	0.0155351	NA	0.00856079	0.0186349	0.0418005	0.0315054
DENR	O43583;F8VVL1	22.092	5	4	4	5	5	4	3	5	5	5	4	5	4	5	3	2	0.969565	0.441184	0.662046	0.828345	0.476031	0.782884	1.0823	0.876951	0.767987	0.821727	0.9351	0.621916	1.09615	0.32536	0.161581
DEPTOR	Q8TB45;Q8TB45-2	46.293	3	2	3	3	2	3	3	2	1	3	3	3	2	2	3	3	0.0834932	0.047185	0.394996	0.0350723	0.0492269	0.383084	0.0678667	NA	0.0411419	0.0545965	0.0405496	0.0154681	0.165817	0.28099	0.127314
DERA	Q9Y315;E9PPM8;G3V158;E9PML7	35.23	16	10	11	12	11	12	12	13	9	12	11	11	14	13	12	12	0.916061	0.692589	0.882744	0.865242	0.687871	0.745844	1.89487	1.20377	1.19145	0.678372	0.711616	1.81984	0.924624	1.04313	0.770372
DERL1	Q9BUN8;B4E1G1;Q9BUN8-2;E5RGY0	28.8	8	6	7	6	7	6	6	4	6	6	7	5	5	7	6	8	2.02202	0.968334	0.951036	0.747003	0.553757	0.963313	0.626643	0.51323	1.24649	0.886665	0.926717	0.612837	0.69902	0.891977	1.34877
DERL2	Q9GZP9;I3L1S8;I3L1T3;I3L0R8	27.567	3	3	2	3	3	3	3	2	3	3	3	3	2	1	3	3	0.205228	0.174716	0.248139	0.200073	0.208107	0.308019	0.148359	0.0666042	0.222899	0.207118	0.13401	0.188481	0.161037	0.160632	0.220593
DFFA	O00273;O00273-2	36.521	5	4	3	3	3	4	4	2	3	1	2	3	4	2	2	1	0.119615	0.223828	0.318818	0.245567	0.345078	0.398058	0.142245	0.0901959	0.0835511	0.20531	0.166968	0.223809	0.259292	0.130684	0.0320196
DGAT1	O75907;A0A0A0MR74	55.278	10	10	8	9	9	9	8	9	7	9	8	8	9	8	8	9	1.11115	0.608523	0.72945	0.743089	1.36592	0.715267	0.557033	0.698016	0.762301	0.545702	0.498184	0.445454	0.624014	0.623652	0.60134
DFNA5	O60443;H7C3W1;O60443-2;O60443-3	54.554	2	2	2	1	2	1	2	1	1	2	0	2	1	1	1	0	0.0247938	0.0147862	0.0101311	0.0161961	0.00803953	0.0202092	0.00783469	0.0188162	0.022402	NA	0.0116771	0.00684696	0.0115766	0.00781971	NA
DHCR24;Nbla03646	Q15392;Q15392-2;Q3LIE7	60.101	25	22	20	16	20	21	19	17	8	15	18	18	23	19	15	22	5.05561	5.51743	2.34877	3.90938	10.9963	4.03747	3.09239	2.51317	2.53462	2.66711	4.59505	3.97264	3.86828	3.61574	7.60054
DGUOK	Q16854-2;Q16854;Q16854-4;Q16854-3;Q16854-5	21.438	2	1	2	1	1	2	1	1	1	1	2	1	1	0	2	2	0.182373	0.145894	0.077702	NA	0.0869717	0.0391096	0.109362	0.0847509	0.113455	0.108747	0.092425	0.0608945	NA	0.197779	0.248159
DHCR7	Q9UBM7;E9PM00	54.489	13	11	10	8	11	10	7	7	7	8	10	9	11	10	9	13	2.88344	9.13992	2.22902	4.01119	3.6593	2.58482	1.44601	3.47007	2.54735	2.43977	2.76139	2.4754	2.01243	4.1685	7.43872
DHFR	P00374-2;P00374;B4DM58	15.672	4	4	3	4	2	3	4	4	2	3	3	3	3	4	3	3	0.375044	0.52808	0.285886	0.45945	0.528466	0.534902	0.611912	0.429791	0.377015	0.425276	0.35506	0.318819	0.99578	0.646546	0.499686
DHODH	Q02127;I3NI32	42.867	8	6	3	6	5	5	5	5	8	6	6	7	6	5	5	7	0.333665	0.103469	0.169157	0.131645	0.187663	0.175104	0.113493	0.630238	0.167919	0.214575	0.194534	0.167194	0.212399	0.243799	0.371363
DHRS1	Q96LJ7;H0YNC2	33.909	18	14	15	10	12	13	12	14	8	8	11	14	17	14	11	18	7.63103	9.04724	7.24491	5.98824	8.85317	5.27811	8.92701	8.28802	4.46893	6.35372	8.60505	9.33065	6.66503	6.95699	13.6105
DHPS	M0R0J4;M0QYZ7;M0R253;M0QX43;B4E3M2;M0R264;Q5J8M5;A0A087WZK0;P49366-2;P49366-3;P49366	7.6065	1	1	1	1	1	1	1	1	1	1	1	1	1	1	1	1	0.0887959	0.113033	0.121772	0.100075	0.0738835	0.0940713	0.0854731	0.0878245	0.137068	0.146783	0.114451	0.0816023	0.055668	0.152094	0.0969537
DHRS11	Q6UWP2;A0A087WYV4	28.308	4	3	3	2	2	2	3	4	3	3	3	3	3	3	3	3	0.35874	0.135929	0.188378	0.199696	0.124311	0.187843	0.263082	0.265846	0.275304	0.212416	0.265892	0.146091	0.204729	0.345082	0.247694
DHRS13	Q6UX07;Q6UX07-2;Q6UX07-3	40.848	4	4	2	4	3	3	4	4	2	4	4	1	4	3	4	4	0.107164	0.0228473	0.0767173	0.0419973	0.0333858	0.114055	0.0941756	0.0238282	0.10376	0.0582767	0.0111811	0.0647468	0.0316723	0.0803039	0.143646
DHRS2	Q13268;C9JZP6;Q13268-2;H0YJG9;H0YJP4	29.926	11	9	8	8	2	7	9	6	2	7	8	8	5	10	9	7	1.07575	0.624486	2.27334	0.169827	1.92372	2.58262	0.340702	0.761779	1.24769	1.70307	0.542377	0.0769607	2.67307	0.648782	0.358674
DHRS3	O75911	33.548	13	12	10	10	9	9	8	12	9	9	10	10	11	11	10	11	1.37579	1.56617	1.25244	1.43139	1.90989	1.3384	1.39773	2.09111	1.18543	1.84668	1.15228	0.873624	1.32234	1.54212	1.80104
DHRS4	Q9BTZ2;Q9BTZ2-4	29.537	16	15	14	15	15	15	14	15	13	14	16	15	16	15	13	16	14.6511	15.6877	13.3336	12.9264	18.629	12.6986	11.8351	18.7341	10.6246	12.125	19.0893	10.9225	15.1615	10.8666	16.7525
DHRS7	Q9Y394;A0A087X0Z7;H0YJ66;Q9Y394-2;H0YJR8	38.298	18	16	16	10	13	12	9	11	10	10	10	12	16	15	10	16	3.81934	5.71267	3.34078	2.50676	3.2003	4.79027	2.43587	3.325	3.67521	2.25724	4.21852	4.3995	3.59953	3.1463	3.04437
DHRS4L2	D3YTE6;H0YN69;Q6PKH6;Q6PKH6-2;A0A087WSZ6	29.733	1	1	1	1	1	1	1	1	0	1	1	1	1	1	1	1	0.108227	0.26088	0.106581	0.0569523	0.0506624	0.0857544	0.043045	NA	0.0539935	0.043206	0.269109	0.0418116	0.00864878	0.0694618	0.174117
DHRS7B	A0A0C4DGQ8;Q6IAN0	33.524	13	10	10	10	11	11	11	9	9	12	10	12	10	12	8	9	1.08623	1.01246	0.856641	0.713689	0.79786	1.01139	0.943199	0.915315	1.10843	0.870335	1.03676	0.935475	0.995446	0.760756	0.823109
DHRSX	Q8N5I4	36.443	5	2	5	3	2	2	2	4	2	3	1	4	3	4	1	3	0.378556	0.71431	0.203239	0.175105	0.320182	0.256296	0.780695	0.369318	0.313787	0.162402	0.435988	0.259539	0.255689	0.132296	0.449381
DHTKD1	Q96HY7	103.08	39	33	31	30	30	28	26	33	17	30	29	26	36	33	32	31	5.04054	3.08702	4.5068	3.17333	2.55107	2.35347	5.26731	2.37373	5.75367	4.17672	3.78991	3.13026	3.48665	4.58977	3.05354
DHX15	O43143	90.932	27	22	21	21	19	18	21	20	16	18	20	19	24	20	20	21	0.835967	0.678366	0.789094	0.552227	0.454357	0.677404	0.614768	0.613908	0.787285	0.69478	0.704565	0.747592	0.462123	0.652443	0.724817
DHX16	O60231;Q5SQH5	119.26	5	3	5	4	5	4	4	4	3	5	3	3	3	3	3	3	0.0178997	0.0260695	0.0418887	0.035098	0.0307245	0.0265459	0.022456	0.0313454	0.043557	0.0243053	0.00729262	0.0119756	0.0087327	0.00900995	0.0255353
DHX29	A0A087WYN9;Q7Z478	155.29	7	5	6	7	6	6	6	5	3	5	5	4	5	4	5	6	0.0407188	0.0374451	0.0489842	0.0272544	0.0365978	0.0623955	0.0254224	0.0321456	0.0369406	0.0237688	0.011847	0.0245516	0.0236171	0.0361866	0.0318614
DHX30	Q7L2E3-3;H7BXY3;Q7L2E3;Q7L2E3-2	129.44	15	9	8	7	7	8	9	9	6	9	8	12	13	4	8	8	0.172184	0.0755829	0.0785333	0.0801234	0.0650055	0.068492	0.0673904	0.0479931	0.061908	0.0616683	0.09541	0.0936524	0.152281	0.0653301	0.127321
DHX36	E7EWK3;Q9H2U1-2;Q9H2U1;Q9H2U1-3	91.43	4	2	2	3	2	2	3	2	2	2	1	2	4	2	3	2	0.016073	0.0226014	0.0301764	0.0166246	0.014577	0.032857	0.0181595	0.0114373	0.0266978	0.00713909	0.0132906	0.0339156	0.0118946	0.021466	0.0163748
DHX9	Q08211	140.96	52	46	43	41	37	44	42	42	31	39	42	41	49	42	39	45	1.76309	1.75269	2.28976	1.35885	1.59218	2.1808	1.79291	1.50937	2.03675	1.51293	1.83089	2.22287	1.27876	1.94604	1.77227
DHX38	Q92620;H3BV01;H3BQT9;J3KRT1;Q92620-2	140.5	2	2	2	2	2	1	2	1	0	2	1	1	2	1	1	1	0.0356642	0.0707462	0.00714187	0.005824	0.00637562	0.015745	0.00840482	NA	0.00728101	0.00508744	0.0035653	0.00728966	0.00685806	0.000668516	0.00880094
DIABLO	Q9NR28-2;Q9NR28;A0A024RBT2;F5H796;Q9NR28-3;F5GX50;F5GYH3;F5GXT8;H7BZK7	21.232	12	11	9	8	9	10	9	11	7	12	11	11	11	8	8	10	3.79975	3.20706	3.18633	2.902	2.658	3.83338	4.69026	3.67873	3.59817	3.2445	4.28609	2.96138	2.63596	2.34787	3.41375
DIAPH1	A0A0G2JH68;O60610;O60610-2;O60610-3;H9KV28	141.36	58	41	43	40	45	45	41	40	30	40	43	44	51	39	42	46	1.25076	1.40544	1.22519	1.4594	1.37254	1.53839	1.19945	1.35443	1.30823	1.33257	1.24278	1.6841	1.2603	1.38581	1.48274
DIAPH2	A6NML8;K4DI95;C9J6U3;O60879-2;O60879-3;O60879	124.85	13	11	11	10	9	11	11	11	8	7	10	8	7	8	10	11	0.13773	0.347065	0.365927	0.0860324	0.339662	0.114235	0.0727751	0.577539	0.0658208	0.336844	0.0407509	0.111712	0.0968965	0.412288	0.105265
DICER1	Q9UPY3-2;Q9UPY3	208.45	4	2	4	2	2	3	3	2	3	3	3	2	2	0	4	0	0.00361722	0.0150451	0.00711267	0.00746562	0.00737372	0.0111769	0.00660864	0.016285	0.0124066	0.00935079	0.0069882	0.00771712	NA	0.0180364	NA
DIO1	A0A087WVX4;P49895-2;P49895-4;P49895;D3DQ42;E9PNR3	28.774	4	3	4	2	4	3	4	3	2	3	3	3	4	2	3	2	0.134213	0.178344	0.137532	0.151732	0.151452	0.255918	0.207487	0.185688	0.132437	0.168095	0.228811	0.154173	0.110341	0.208373	0.0537016
DIP2B	Q9P265	171.49	7	3	4	3	1	1	4	3	3	3	4	4	4	0	2	3	0.0239126	0.0113408	0.0146601	0.00472021	0.000956534	0.0147189	0.0106723	0.0186627	0.0121971	0.013429	0.0223736	0.0180547	NA	0.00853513	0.124365
DIS3	Q9Y2L1;F2Z2C0;G3V1J5;Q9Y2L1-2	109	3	1	3	3	1	2	3	1	1	1	3	1	1	3	3	2	0.0119817	0.0178611	0.0302618	0.00633843	0.0136645	0.0309322	0.00591498	0.0074456	0.00609496	0.0121057	0.00340924	0.00485936	0.0143007	0.0330104	0.00546166
DIS3L2	Q8IYB7;H7C440	99.278	3	2	3	3	3	2	2	2	2	3	1	2	2	1	3	2	0.0125601	0.0901325	0.148045	0.0136701	0.0988001	0.131071	0.0150903	0.13681	0.194915	0.147198	0.0204232	0.0164364	0.00515592	0.0172587	0.00830157
DKC1	O60832;O60832-2;C9IYT0	57.673	15	14	13	14	14	15	13	13	11	12	14	12	14	12	12	14	0.625725	0.525611	0.609052	0.375843	0.548153	0.500384	0.406862	0.59708	0.411214	0.477806	0.477617	0.636576	0.362327	0.540606	0.459943
DKFZp566H1924;NPTN	Q9UFM8;Q9Y639-3;Q9Y639-1;Q9Y639-4;Q9Y639-5;Q9Y639	34.815	3	2	1	0	2	1	3	2	1	1	2	0	2	1	3	2	0.0520127	0.0361515	NA	0.0750145	0.0413163	0.12121	0.090122	0.0426192	0.0244927	0.0849616	NA	0.0264019	0.0266264	0.15674	0.0363768
DLAT	P10515;H0YDD4;E9PEJ4	68.996	19	16	17	16	15	14	15	16	14	16	15	15	19	15	14	19	1.63081	1.76985	2.96032	1.47376	1.47481	2.4618	2.70261	1.624	2.58723	1.37455	1.56324	2.97949	2.30461	2.21455	3.13141
DLD	P09622;E9PEX6;P09622-2	54.177	22	20	19	19	19	20	19	19	16	18	18	19	19	20	18	20	11.3477	10.3457	11.8286	13.0386	13.8242	14.9222	14.9494	9.85489	14.7548	12.2909	10.2486	8.77205	11.9076	10.7625	10.037
DLG1	A0A0C4DFT3;Q12959-4;Q12959-2;Q12959-8;Q12959-9;Q12959-5;Q12959-3;Q12959-6;Q12959;Q12959-7;E7EQD7	99.813	11	8	11	11	10	11	9	8	9	11	10	10	11	9	9	9	0.177993	0.266053	0.227008	0.197782	0.198453	0.179238	0.179237	0.287796	0.248835	0.237784	0.189232	0.225372	0.188514	0.16702	0.134389
DLST	P36957;P36957-2;Q86SW4	48.755	21	17	18	18	16	17	15	18	18	16	17	17	17	16	16	15	6.77071	8.11278	8.02117	7.14969	9.89725	6.58265	7.6148	11.3316	10.1873	7.77879	6.58637	7.18383	8.20133	9.07517	8.14005
DMD	A0A087WV90;E9PDN5;A0A087WTU7;A0A075B6G3;P11532-4;P11532;E7EQR9;E7EQS5;F8VX32;E7ESB2;H0Y304;P11532-3;P11532-2;P11532-8;P11532-7;P11532-5;P11532-6;F5GZY3;P11532-10;P11532-9	426.09	13	9	10	8	7	9	10	7	7	8	10	8	10	8	9	9	0.0538282	0.0474697	0.0730836	0.0363969	0.0489169	0.0736884	0.0293187	0.0596857	0.0545202	0.0353774	0.0412542	0.0492377	0.0311947	0.0650661	0.0457312
DMGDH	Q9UI17;Q8TCC6	96.81	61	54	57	54	53	56	54	54	45	53	56	53	59	55	54	60	13.1766	14.7493	16.1965	12.5941	18.8902	11.9792	18.5403	10.7269	12.5115	13.9831	10.1376	13.8841	18.0057	14.6469	17.178
DNAH11	A0A0C4DFR0;A0A087WYC6;Q96DT5	521.05	5	2	1	2	3	1	1	4	1	4	2	3	1	3	3	3	0.00403393	0.00893808	0.107346	0.0588197	0.111819	0.0115423	0.055142	0.00287315	0.0968186	0.00463468	0.0857673	0.00101819	0.0530451	0.0400329	0.00621078
DNAJA1	P31689;P31689-2	44.868	18	15	17	15	17	14	15	15	14	15	15	16	17	16	16	13	1.56531	1.65246	1.89087	1.56874	1.48039	1.53914	1.50784	3.10953	1.63216	1.27508	1.75338	1.28175	1.56311	1.29102	0.63839
DNAJA2	O60884	45.745	16	13	16	13	12	11	12	14	11	10	13	14	16	14	13	12	1.4814	1.46174	1.68752	1.63543	1.35198	1.86954	1.56951	1.99723	1.6674	1.35875	1.56331	1.22275	1.38199	1.42074	1.63553
DNAJA3	Q96EY1;Q96EY1-2;Q96EY1-3	52.488	15	9	11	9	10	9	10	11	7	9	9	7	13	10	9	13	0.732711	0.814914	0.786092	0.9483	0.719652	0.900688	0.790666	0.902847	0.958366	0.791595	0.381828	0.905199	0.78295	0.867319	0.842151
DNAJB1	P25685;P25685-2;M0R080	38.044	15	13	10	13	11	11	11	13	10	12	10	10	11	10	10	12	1.0751	0.762817	1.40652	0.762168	0.742625	1.06459	0.966967	0.762757	1.12327	0.903223	0.818014	0.653229	0.989284	0.767036	1.10319
DNAJB11	Q9UBS4;H7C2Y5	40.513	11	10	10	10	9	11	11	10	9	9	10	11	11	9	10	10	1.90063	1.76119	1.01092	1.44476	0.94102	3.4252	1.74657	2.33797	2.3925	1.8712	1.96808	1.64452	1.8023	1.69481	1.43953
DNAJB12	J3KPS0;Q9NXW2;Q9NXW2-2;V9GYN7	45.489	7	3	5	5	2	6	4	3	4	4	4	3	4	4	3	4	0.0782706	0.0697894	0.0642311	0.0176249	0.0890083	0.0860365	0.0277404	0.125113	0.0499841	0.0407919	0.0509743	0.0521731	0.0882877	0.0281346	0.0665418
DNAJB11;PET100	F5GXK8;A0A0A0MSK2;P0DJ07	9.3978	2	2	2	2	2	2	2	2	1	1	2	1	1	2	2	2	0.447687	0.553933	0.312677	0.537107	0.888778	0.475656	0.729626	0.249044	0.524823	0.902505	0.314301	0.427373	0.655831	0.552695	0.53977
DNAJB2	C9JRD2;C9JXB9;P25686-2;P25686;C9J1G2;E7ETU0;C9JX00	25.411	5	3	4	4	4	4	4	3	4	3	4	3	4	3	2	4	0.15187	0.180164	0.162833	0.164774	0.144027	0.14103	0.104901	0.0809772	0.0967218	0.127622	0.118938	0.142649	0.0850537	0.0603261	0.112531
DNAJC1	Q96KC8	63.882	6	4	4	3	4	3	3	5	3	3	4	4	5	5	3	3	0.0800257	0.0617014	0.0311688	0.0649433	0.0309423	0.039917	0.0871252	0.0579211	0.0565292	0.0421538	0.0793122	0.0620985	0.0546189	0.0314272	0.0327233
DNAJB6	C9J2C4;O75190-2;O75190-4;O75190-3;O75190;C9J2P2	25.377	1	1	1	0	0	0	0	1	0	1	1	1	1	1	1	1	0.0298682	0.0212581	NA	NA	NA	NA	0.0163116	NA	0.0138167	0.0102482	0.0176756	0.0240858	0.0188822	0.0149403	0.0323811
DNAJB9	Q9UBS3	25.518	1	0	1	0	0	0	0	0	1	0	0	0	1	0	0	1	NA	0.0498934	NA	NA	NA	NA	NA	0.0386273	NA	NA	NA	0.0513794	NA	NA	0.0604635
DNAJC10	Q8IXB1-2;Q8IXB1	86.135	4	4	4	2	3	4	4	4	2	4	3	2	4	3	3	2	0.0230493	0.0206832	0.017938	0.0121408	0.0228305	0.0364701	0.0275094	0.0321821	0.0336515	0.0199096	0.0150993	0.0222152	0.0194135	0.0195085	0.0183782
DNAJC11	Q9NVH1-3;Q9NVH1;Q9NVH1-2	57.196	17	11	14	14	13	13	14	11	10	13	13	13	13	13	14	15	0.57987	1.11215	0.863539	0.948684	0.785941	1.08858	0.993182	0.824512	1.06626	0.874614	0.787512	0.699645	0.89815	1.04137	0.991186
DNAJC12	Q9UKB3;S4R3E2;Q9UKB3-2	23.415	4	1	2	2	2	1	1	2	2	2	3	1	2	2	2	1	0.0534636	0.0802284	0.0724931	0.0885931	0.0477326	0.045056	0.112941	0.157457	0.146925	0.167586	0.0414442	0.0787002	0.106327	0.138275	0.153094
DNAJC13	O75165	254.41	17	9	13	13	13	13	16	8	6	14	11	12	14	11	13	8	0.0332994	0.0445762	0.0451407	0.0486549	0.0343848	0.063396	0.0230222	0.0247688	0.0633227	0.0310405	0.0430603	0.0628972	0.0318146	0.0425145	0.0233469
DNAJC19	Q96DA6;G5E9V2;F2Z3A7	12.498	3	2	2	2	3	3	1	3	3	3	3	2	3	3	3	3	0.314806	0.179347	0.16855	0.23762	0.285819	0.092298	0.494863	0.377549	0.461649	0.343861	0.21766	0.349374	0.354712	0.356122	0.331138
DNAJC16	Q5TDG9;Q5TDH4;Q9Y2G8-2;Q9Y2G8	69.312	1	0	1	1	0	0	0	0	1	1	1	0	0	0	0	1	NA	0.0182369	0.0160484	NA	NA	NA	NA	0.0141582	0.0127686	0.0124035	NA	NA	NA	NA	0.00675933
DNAJC25	Q9H1X3;Q9H1X3-2	42.403	10	10	9	9	8	9	8	8	7	9	9	10	10	10	8	9	0.853221	0.848629	0.91924	0.713273	0.991069	0.81228	0.802648	1.08883	0.612436	0.965088	1.15673	0.71896	1.04665	0.632054	0.814941
DNAJC3	Q13217;X6R9L0	57.579	15	12	12	10	10	10	12	13	9	12	10	12	13	7	11	11	0.660076	0.580596	0.350718	0.338131	0.269824	0.973349	0.838092	0.865296	0.927987	0.391987	0.568553	0.723711	0.265614	0.474888	0.615691
DNAJC5	Q9H3Z4;Q9H3Z4-2	22.149	4	3	3	4	3	3	3	4	2	3	3	3	2	4	3	3	0.370934	0.483327	0.450351	0.350761	0.389111	0.309624	0.372183	0.477902	0.436052	0.367694	0.33482	0.239025	0.345637	0.388305	0.373593
DNAJC7	Q99615;Q99615-2;K7EIH8;K7EPP7;K7ESP1	56.44	7	7	5	5	6	6	6	7	7	4	5	4	5	5	6	4	0.688678	0.261174	0.362431	0.375331	0.405749	0.381751	0.311232	0.621331	0.310699	0.425089	0.333908	0.18705	0.224051	0.634123	0.24815
DNAJC8	O75937	29.841	12	10	11	6	11	9	12	8	8	8	8	6	9	10	11	7	1.24123	0.977427	0.361374	0.882458	0.784451	1.24451	0.823858	0.770181	0.732346	0.553996	0.481943	0.69148	0.903414	1.02153	0.608044
DNM1L	O00429-4;O00429-2;G8JLD5;O00429-5;O00429-3;O00429;O00429-8;O00429-6;O00429-7	78.099	32	24	26	21	19	22	25	24	16	23	20	27	26	21	25	22	1.23034	0.869703	0.72204	0.566307	0.561358	1.02526	0.788333	0.65824	0.82173	0.594335	1.1908	1.05738	0.725261	0.847034	0.477369
DNASE2	O00115-2;O00115;K7ENE5	33.615	2	2	2	2	2	2	2	2	2	2	2	1	1	1	2	1	0.179547	0.16862	0.161343	0.132922	0.132719	0.22519	0.10977	0.291432	0.198339	0.1179	0.122503	0.160027	0.111512	0.259555	0.0724117
DNM2	P50570;P50570-5;P50570-4	98.063	27	23	21	18	20	15	18	21	18	21	20	21	23	23	23	22	0.527559	0.403363	0.378443	0.423855	0.335658	0.477888	0.480576	0.702734	0.580535	0.499894	0.604836	0.52631	0.581949	0.539731	0.408375
DNPEP	E7ETB3;Q9ULA0;E7EMB6;C9JBE1	54.502	22	19	19	19	17	19	17	15	13	16	16	19	20	18	16	20	2.97195	2.90164	3.48394	2.55082	2.32823	2.61728	2.69823	2.51054	2.76764	2.85961	2.93216	3.6034	1.97089	3.06277	3.44585
DNPH1	O43598;H0Y8X4;O43598-2	19.108	10	7	8	6	7	7	7	10	5	6	8	8	8	6	8	8	7.24107	6.11644	9.73797	11.259	5.84417	6.79235	9.09137	6.21482	7.67712	9.79865	8.62807	7.55172	7.75597	10.6338	11.9376
DOCK7	Q96N67-4;Q96N67-3;Q96N67-5;Q96N67-2;Q96N67-6;Q96N67;H0Y7L2	238.27	3	2	1	2	1	1	2	1	1	1	1	2	2	1	1	1	0.00435625	0.0018071	0.00451479	0.00243635	0.00148017	0.00296711	0.00159764	0.00196311	0.00259463	0.00277457	0.00439514	0.00537704	0.00200327	0.00260284	0.00192412
DNTTIP1	H7C1J2;H7C1M5;Q9H147	26.352	1	1	0	1	1	0	1	1	1	1	1	1	0	1	0	1	0.0373441	NA	0.876448	0.0772426	NA	0.73157	0.232105	0.690413	0.625714	0.536288	0.233041	NA	0.123236	NA	0.104818
DNTTIP2	J3KP30;Q5QJE6;E9PRB3	66.174	2	0	1	1	1	0	0	0	2	1	1	0	0	0	0	0	NA	0.00397767	0.00361281	0.0174956	NA	NA	NA	0.0105269	0.00901084	0.0180955	NA	NA	NA	NA	NA
DOCK1	A0A096LNH6;Q14185	217.75	2	1	0	1	0	1	1	1	0	0	1	1	2	0	0	1	0.00300407	NA	NA	NA	NA	0.00253964	0.00452228	NA	NA	NA	0.00226891	0.0767048	NA	NA	0.00307184
DOCK4	H0Y7H7;H0Y599;Q8N1I0-2;Q8N1I0;Q8N1I0-3;F5GXW1	158.93	2	1	1	1	0	0	2	2	2	2	2	0	1	1	2	1	0.00297742	0.00269175	0.00774374	NA	NA	0.00621234	0.00568173	0.0061732	0.00859531	0.00782998	NA	0.00378563	0.00144887	0.0120376	0.00225673
DOLPP1	Q86YN1;A0A0A6YYB0;Q86YN1-2	27.03	5	4	5	5	4	5	4	4	1	4	4	4	4	4	4	5	0.476623	0.517647	0.505271	0.33219	0.494774	0.33932	0.377539	0.132231	0.423434	0.414544	0.727001	0.918707	0.442993	0.423979	1.12296
DPAGT1	Q9H3H5-2;Q9H3H5;Q9H3H5-3	45.127	5	3	4	3	4	2	5	4	4	5	3	4	4	3	5	3	0.483464	0.195561	0.292429	0.302001	0.218357	0.547624	0.407147	0.301188	0.485394	0.299821	0.160929	0.381461	0.0555146	0.468663	0.456303
DONSON	H7C304;H7C006	17.972	1	0	0	0	1	1	1	0	1	0	1	0	0	0	1	0	NA	NA	NA	0.0787259	0.0505088	0.0606622	NA	0.0844594	NA	0.0646227	NA	NA	NA	0.0627273	NA
DPH5	A0A087WXP7;Q9H2P9-3;Q9H2P9-2;Q9H2P9-6;Q9H2P9-4;Q9H2P9;Q9H2P9-5	27.389	3	2	3	3	3	3	2	3	2	3	3	3	3	3	3	3	1.22942	2.48764	2.29395	7.97966	2.21329	1.67855	1.46913	0.761801	3.1654	4.04938	1.15847	3.747	2.46209	2.6285	2.09159
DPF2	E9PN04;J3KMZ8;Q92785-2;Q92785	12.318	2	1	0	0	1	0	0	0	2	0	0	1	0	1	1	0	0.0415789	NA	NA	0.0416173	NA	NA	NA	0.102291	NA	NA	0.0459233	NA	0.0285205	0.0717881	NA
DPM1	Q5QPK2;O60762;H0Y368;Q5QPJ9	32.426	16	16	14	14	14	15	14	16	9	14	14	14	14	14	13	14	2.00627	1.29114	1.39104	1.0703	1.46194	1.887	1.95417	1.03252	1.59183	1.45273	1.62329	1.4047	1.60306	1.69194	2.35915
DPP3	Q9NY33;G3V1D3;G3V180;Q9NY33-4	82.588	33	30	26	21	26	21	26	29	21	26	27	28	32	32	22	30	2.65629	1.76898	1.52889	2.07784	1.27284	1.98913	1.96816	1.58376	2.35662	2.02509	2.34313	2.10325	2.29776	1.7491	1.21918
DPM3	Q9P2X0;Q9P2X0-2	10.094	2	2	2	1	2	1	2	1	1	2	2	2	2	2	1	2	3.01926	1.52131	1.57773	1.60284	1.22438	2.03144	1.56399	1.14455	2.11085	1.70643	1.39322	2.11496	1.34394	1.86041	4.08263
DPP4	P27487	88.278	25	22	17	18	13	17	15	18	10	15	16	19	23	20	17	20	0.891594	0.444555	0.458262	0.221129	0.616968	0.496717	0.780266	0.298457	0.320207	0.280957	0.5758	0.585468	0.592127	0.477593	0.741066
DPP7	Q9UHL4	54.341	14	13	8	7	8	9	8	10	7	7	8	9	12	8	8	12	1.72679	0.208236	0.2854	0.50404	0.35545	0.704623	0.968782	0.24613	0.219596	0.412435	0.592978	1.20067	0.34807	0.402301	0.427846
DPP9	Q86TI2;Q86TI2-4;Q86TI2-2;M0R2A8	98.262	18	15	12	10	12	9	15	13	13	10	10	13	15	15	11	11	0.419923	0.284204	0.278195	0.279981	0.204525	0.688548	0.376071	0.477566	0.445962	0.32864	0.282876	0.353322	0.392722	0.483629	0.238092
DPY19L1	Q2PZI1	77.318	4	2	4	4	4	4	4	2	3	3	3	3	3	3	3	3	0.0466203	0.0674518	0.0921869	0.0377496	0.0568139	0.124257	0.043344	0.0498444	0.0588121	0.0631343	0.0277961	0.0492244	0.0226864	0.0562119	0.0346269
DPY30	Q9C005	11.25	3	2	2	2	3	3	3	2	2	3	3	2	3	3	3	3	0.256876	0.329658	0.106733	0.330021	0.472449	0.573493	0.373276	1.24311	0.596553	1.08931	0.478191	0.366065	0.292334	0.575504	0.348807
DPYD	Q12882	111.4	48	40	37	38	39	39	34	36	33	37	36	39	37	35	35	32	1.78524	0.978943	1.38641	1.48447	1.41293	0.963939	1.38787	1.64936	1.51969	1.22686	1.70592	0.759778	0.883672	1.06508	0.622469
DPYS	Q14117	56.629	35	32	32	27	33	31	32	30	23	29	32	33	34	35	28	31	17.0987	23.0442	17.0368	18.4895	23.0242	16.8069	14.552	16.17	11.2596	23.7125	19.534	20.6911	19.6903	23.1674	16.4515
DPYSL2	Q16555;Q16555-2	62.293	17	14	16	11	10	8	9	2	6	6	6	10	16	8	11	10	0.487258	1.19311	0.309884	0.39894	0.129287	0.140384	0.0112481	0.109108	0.078362	0.07119	0.372863	0.843841	0.133465	0.240684	0.130561
DRAP1	E9PQX9;C9JCC6;Q14919;Q14919-2;E9PNC7	19.966	3	2	2	2	2	2	2	2	1	2	2	2	2	3	2	3	0.126626	0.140956	0.142984	0.0840748	0.0741291	0.0891044	0.120523	0.118943	0.104919	0.0983582	0.123965	0.133604	0.0955226	0.138142	0.134054
DRG1	Q9Y295	40.542	13	8	11	9	11	10	11	10	7	11	11	10	7	8	9	8	0.683984	1.06403	0.575071	0.566523	0.540767	0.850752	0.849983	0.515615	0.674725	0.674225	0.405517	0.298845	0.556096	0.461995	0.714104
DRG2	A8MZF9;P55039	38.129	8	5	4	5	5	6	6	6	2	5	4	4	6	3	6	5	0.205182	0.24101	0.204957	0.186013	0.395384	0.352243	0.300208	0.737881	0.548021	0.490471	0.226836	0.176918	0.35081	0.159646	0.235205
DSCR3	A8MTY9;O14972-2;O14972;A8MY26	27.958	5	3	4	4	3	4	3	4	2	4	4	3	5	4	3	5	0.257644	0.158347	0.215606	0.127572	0.181155	0.234503	0.220494	0.167792	0.229301	0.198275	0.129499	0.277311	0.166445	0.185268	0.245212
DSC1	Q08554-2;Q08554	93.834	2	1	2	1	1	1	1	0	1	1	1	1	1	1	1	1	0.0579456	0.0784947	0.0728297	0.0760676	0.037262	0.0550565	NA	0.0464642	0.0786412	0.0217191	0.0476128	0.0198942	0.0929702	0.0932427	0.0288357
DSC3;DSC2	J3QRL9;Q14574-2;Q02487-2;Q14574;Q02487	23.018	1	0	1	1	0	1	1	0	1	1	0	1	0	0	1	0	NA	0.013245	0.032052	NA	0.0197506	0.0248623	NA	0.0492256	0.0662286	NA	0.0602526	NA	NA	0.0436387	NA
DSG1	Q02413	113.75	6	0	6	3	1	1	1	0	1	0	2	0	2	1	0	1	NA	0.0734227	0.00944499	0.00749816	0.00571469	0.00504436	NA	0.00741971	NA	0.00592315	NA	0.00470713	0.00201156	NA	0.00710431
DSG2	Q14126	122.29	9	5	6	3	6	5	4	4	6	4	4	5	6	5	5	5	0.283738	0.25514	0.248776	0.208076	0.256967	0.419317	0.0386764	0.202236	0.301641	0.511432	0.264406	0.166649	0.12324	0.341392	0.0381516
DSP	P15924;P15924-3;P15924-2	331.77	114	94	100	90	88	97	97	91	83	101	100	90	96	90	96	90	1.61383	1.76993	1.2564	1.01569	1.78157	1.79658	1.30568	1.50934	1.44013	1.4379	1.2856	1.49976	1.93546	1.19118	1.49968
DST	F8W9J4;Q03001;E7ERU0;E9PHM6;F6QMI7;E9PEB9;Q03001-8	847.96	5	2	3	2	1	2	1	1	1	1	2	1	2	2	1	1	0.00569891	0.0189604	0.0138718	0.00986399	0.00516266	0.0109697	0.0122902	0.012962	0.0171146	0.00898954	0.0169851	0.000837565	0.00592559	0.00835974	0.0246909
DSTN	P60981;P60981-2;F6RFD5	18.506	10	9	7	8	7	7	6	7	2	7	7	7	9	7	6	10	1.83332	1.21982	1.66424	1.96209	0.99912	1.86469	2.11796	1.74581	2.06482	2.05508	1.94035	3.74716	1.87718	1.54805	5.19315
DTD1	Q8TEA8	23.423	3	3	3	3	3	3	3	2	3	2	2	3	3	3	2	3	0.173522	0.0962788	0.0716756	0.10953	0.161791	0.227168	0.0763671	0.184383	0.0527885	0.0547958	0.0838485	0.17482	0.129919	0.0824637	0.215244
DTX3L	Q8TDB6	83.553	15	10	9	11	6	7	8	8	5	10	10	12	11	10	10	7	0.204695	0.300246	0.167423	0.196095	0.186712	0.332707	0.171575	0.13769	0.377867	0.266763	0.175362	0.246872	0.287211	0.291068	0.130279
DTYMK	P23919-2;P23919;H7BZ20	21.064	7	6	6	5	6	5	5	4	2	5	5	4	5	6	5	5	0.682275	0.569214	0.435715	0.895255	0.486456	0.574228	0.513067	0.141744	0.72069	0.565116	0.352376	0.340098	0.773656	0.535739	0.315627
DUSP23	Q9BVJ7	16.588	13	9	8	9	8	9	7	9	6	9	7	10	11	6	9	9	1.37322	2.12165	2.63936	1.30763	2.09459	1.40097	2.85343	1.93438	3.87769	2.59981	2.40104	2.1313	1.00226	3.26834	1.30681
DUSP3	P51452;P51452-2;K7ES89	20.478	11	10	8	7	8	8	9	8	5	7	8	10	11	9	8	11	3.30226	2.79975	2.70812	3.50519	2.19741	2.15466	2.60532	2.9513	1.96162	2.30431	3.81657	2.97235	1.82829	3.1105	1.34337
DYNC1H1	Q14204	532.4	182	150	146	139	137	143	151	144	106	136	141	152	160	135	135	154	1.12843	0.797974	0.821435	0.800546	0.724868	0.99085	0.905921	0.78561	0.810516	0.771352	0.861545	0.888597	0.879595	0.769344	0.837084
DUT	P33316;A0A0C4DGL3;H0YNW5;H0YKC5;H0YKI0;P33316-2	26.563	2	2	2	2	2	2	2	2	1	2	2	1	1	1	2	1	0.0969443	0.0524877	0.0608755	0.0474293	0.0727419	0.0827823	0.0640216	0.0637792	0.0850236	0.0947855	0.0380296	0.0275093	0.0428491	0.0965901	0.056012
DYM	J3KSU8;Q7RTS9-2;Q7RTS9	14.003	1	1	1	1	1	1	1	1	0	1	1	1	1	1	1	1	0.0676734	0.033569	0.0475013	0.0427265	0.0239311	0.0622189	0.0538822	NA	0.0946163	0.0477475	0.0486453	0.0460297	0.0223187	0.0511636	0.0301809
DYNC1I2	Q13409-3;Q13409-7;Q13409-6;Q13409-2;Q13409;Q13409-5;E7EQL5;E7EQU2;E7ESD3;E7EV09	68.426	11	9	10	9	9	10	10	9	8	7	7	9	9	10	10	10	0.493241	0.485539	0.390972	0.435804	0.398781	0.463619	0.32347	0.38579	0.349164	0.353635	0.507299	0.348464	0.508408	0.50952	0.448336
DYNC1LI1	Q9Y6G9;E9PHI6	56.578	6	5	5	6	6	6	6	4	6	5	5	3	4	4	6	3	0.0807918	0.2016	0.162661	0.169106	0.161453	0.257349	0.0922529	0.191489	0.113937	0.148489	0.125579	0.0953884	0.13657	0.177359	0.0542934
DYNC1LI2	O43237;O43237-2;J3KRI4	54.099	6	3	5	3	3	4	4	3	3	6	4	5	4	5	4	1	0.116784	0.112543	0.0769996	0.105201	0.121424	0.168982	0.106323	0.133169	0.147944	0.648281	0.166343	0.204238	0.13073	0.115025	0.0297009
DYNLL2	Q96FJ2	10.35	4	4	3	2	2	3	2	4	3	2	3	4	4	2	2	4	9.15739	9.09497	7.78486	4.98276	5.91632	7.09446	9.21411	8.59332	8.84357	6.50143	7.87917	12.6904	4.48417	7.79384	7.38016
DYNLL1	P63167;F8VXL2;F8VRV5	10.366	2	2	2	1	1	1	0	1	1	2	1	2	2	1	1	2	2.92739	1.94338	0.678893	0.0527816	0.722312	NA	1.96561	1.2633	0.108532	0.0333284	1.74829	2.31809	2.01983	1.5154	3.54123
DYNLRB1	B1AKR6;Q9NP97	16.253	4	3	2	3	4	3	3	2	3	3	2	3	3	3	3	3	0.242725	0.294408	0.33768	0.440672	0.414231	0.465059	0.162648	0.400106	0.32352	0.335096	0.395255	0.220833	0.31224	0.38265	0.376382
DYNLT1	Q5VTU3;P63172	10.2	3	2	2	2	2	3	2	2	3	3	1	3	3	2	2	2	0.360091	0.569508	0.55046	0.492579	0.60126	0.650284	0.485002	0.862713	0.616793	0.297505	0.36493	0.595608	0.494936	0.562149	0.203364
DYSF	O75923-15;O75923-3;O75923-9;O75923;O75923-14;O75923-6;O75923-12;O75923-5;O75923-11;O75923-4;O75923-10;O75923-2;O75923-8;O75923-7;O75923-13	222.31	29	19	22	24	20	24	18	11	19	19	24	17	20	18	16	19	0.0874207	0.112265	0.121051	0.114736	0.324997	0.120363	0.0399518	0.103564	0.0889097	0.132553	0.0663585	0.076367	0.109426	0.102232	0.103305
EARS2	H3BTB7;Q5JPH6;Q5JPH6-2	56.825	13	11	12	11	10	11	11	10	7	12	10	8	8	7	11	7	0.706132	0.627507	0.546368	0.471055	0.448611	0.499984	0.717019	0.435095	0.72981	0.365988	0.434047	0.484627	0.394665	0.573715	0.341032
EBNA1BP2	H7C2Q8;Q99848	40.684	3	2	1	3	3	2	3	1	3	2	3	1	2	2	3	2	0.0585895	0.0268793	0.113137	0.0910914	0.0838265	0.141285	0.0253386	0.122714	0.147719	0.13648	0.048247	0.0325386	0.0878247	0.130733	0.0740046
EBP	Q15125;C9J719;C9JJ78	26.352	4	4	4	3	3	4	3	4	3	4	4	3	4	3	4	4	12.6251	20.7475	5.4145	8.89083	10.5714	7.77493	10.7567	7.96185	5.29277	5.61434	4.20201	7.54011	9.43968	7.40799	13.6716
ECE1	B4DKB2;P42892-3;P42892-2;P42892-4;P42892	83.573	6	6	2	2	3	2	2	3	2	2	3	4	1	1	4	4	0.126954	0.0101047	0.0134424	0.0315121	0.0307823	0.0131367	0.0969145	0.00791308	0.0158802	0.0287733	0.0499228	0.0267996	0.00846814	0.0454232	0.065278
ECH1	Q13011;M0R248	35.816	23	22	21	21	21	21	20	21	17	20	19	22	23	22	19	21	59.6945	63.4469	64.1881	65.7543	71.6311	57.8189	51.7455	74.1644	60.7919	61.907	56.0991	68.3333	56.6432	57.4704	78.9852
ECHDC1	Q9NTX5-2;Q9NTX5;Q9NTX5-6;H0Y5L2	32.997	23	18	20	20	21	21	19	19	19	21	20	18	20	20	21	19	6.49333	10.5946	6.15931	7.88555	5.83926	5.16612	6.32638	9.05051	7.22518	8.23098	7.87966	6.2597	5.65042	6.97852	4.1582
ECHDC2	Q86YB7;Q86YB7-2;F6RJU0;F5GWU3	31.126	17	16	15	11	13	15	16	16	12	13	16	16	17	14	15	15	19.9104	11.6022	11.8385	15.8207	17.9772	11.1823	13.862	12.082	15.212	14.3785	12.0997	14.4841	13.1388	13.7995	19.6017
ECHDC3	Q96DC8;Q96DC8-2;Q5W0J6	32.633	15	14	13	13	15	15	15	14	13	14	15	13	15	11	13	13	4.55196	11.608	9.58943	15.6991	13.7021	12.4516	13.0206	9.86915	7.97408	9.77534	6.69225	9.97568	8.31409	10.0822	8.50345
ECHS1	P30084	31.387	21	19	21	20	21	20	19	20	19	20	19	18	19	21	21	19	133.984	199.823	168.534	201.561	212.429	165.082	152.012	208.71	177.731	196.693	206.441	177.955	223.924	145.526	175.772
ECI1;DCI	P42126;Q96DC0;P42126-2;H3BS70	32.816	16	12	13	12	12	13	12	13	11	12	12	12	15	14	12	16	20.4113	28.2374	31.7709	25.0557	45.2287	20.7533	21.7659	19.1583	27.9069	24.287	15.8661	22.1147	22.9274	15.225	19.5185
ECI2	A0A0C4DGA2;O75521-2;O75521;F1LLU7	40.183	27	26	25	23	26	25	22	24	18	24	24	24	25	23	23	24	22.4226	21.1198	17.7163	16.6789	19.6122	20.7678	14.582	18.0139	13.2814	19.6743	20.6426	21.6988	22.7293	15.8775	17.7297
ECSIT	Q9BQ95-4;Q9BQ95-2;Q9BQ95;J3KTF5;K7EN32;K7EPL5	33.938	5	4	5	4	4	5	2	4	3	5	5	5	4	3	3	3	0.168056	0.171976	0.142316	0.165587	0.111142	0.0612946	0.156264	0.0630119	0.0963511	0.130066	0.153725	0.157448	0.116956	0.0783129	0.0355702
EDC4	Q6P2E9;Q6P2E9-2	151.66	7	4	5	5	4	4	5	3	5	5	7	3	5	4	5	5	0.0393799	0.0146828	0.197288	0.0220922	0.0188398	0.0420895	0.0242552	0.0363454	0.0369629	0.0315657	0.0271372	0.0277982	0.0238442	0.0383713	0.0332527
ECT2	H7C103;Q9H8V3-2;Q9H8V3-4;Q9H8V3;Q9H8V3-3	33.387	1	1	1	1	1	1	0	1	1	0	1	1	1	1	0	1	0.084701	0.0436402	0.0231451	0.0800034	0.0430704	NA	0.0300218	0.00599823	NA	0.0215501	0.115055	0.0179926	0.166109	NA	0.126799
EDEM3	Q9BZQ6;Q9BZQ6-2	104.66	8	5	6	8	6	3	8	6	3	5	6	5	6	4	5	5	0.109659	0.272926	0.23986	0.260719	0.0125197	0.38661	0.0387432	0.158467	0.0428618	0.21172	0.0397581	0.0560283	0.0298249	0.298204	0.0389444
EDF1	O60869;O60869-2;O60869-3	16.368	7	7	7	6	7	7	6	6	7	7	7	7	6	7	7	5	3.81275	5.45693	4.9103	7.60256	6.32063	4.19589	3.33979	4.3877	8.73489	6.23207	6.33992	5.67371	5.52321	5.43724	4.45433
EEA1	Q15075	162.46	54	47	42	44	46	45	41	45	42	45	42	45	42	44	50	43	0.75166	0.657221	0.750275	0.724878	1.14137	0.894242	0.776736	0.941908	0.722241	0.723407	1.02109	0.641547	0.982464	0.918441	0.723224
EEF1A1;EEF1A1P5	P68104;Q5VTE0;A0A087WVQ9;P68104-2;A0A087WV01	50.14	28	26	27	23	26	25	25	26	24	25	26	26	26	23	26	25	76.664	86.83	62.2243	69.8028	74.0949	70.2111	59.5833	100.405	89.1168	80.4759	76.918	70.0753	54.3494	80.2854	48.6345
EEF1B2	P24534	24.763	12	12	12	10	11	11	12	12	11	9	11	11	12	10	11	11	15.8213	17.0733	13.2782	13.012	9.10916	12.5236	14.6154	12.4063	14.3934	14.7046	16.2674	15.861	11.3746	11.9737	10.5176
EEF1A2	Q05639	50.47	1	1	1	1	1	1	1	1	1	1	1	1	1	1	1	1	0.0420136	0.0415952	0.0476685	0.0341908	0.0331221	0.0303186	0.106304	0.0101694	0.0350049	0.0276696	0.0553818	0.0293084	0.0402525	0.0569707	0.0109416
EEF1D	P29692;E9PRY8;P29692-2;E9PQZ1;E9PK01;P29692-4;A0A087X1X7;E9PI39;H0YE72;E9PQ49	31.121	19	19	19	17	19	18	19	19	18	18	18	18	19	16	18	17	9.60473	7.6065	6.93705	6.96637	7.03599	10.5809	10.8495	11.131	11.4766	9.15249	12.515	9.9195	7.79193	9.91653	9.59961
EEF1E1;EEF1E1-BLOC1S5	O43324;D6RBD7;C9J1V9;O43324-2;H0YAL7	19.81	10	8	7	6	7	7	8	8	6	8	6	9	7	7	8	8	0.688922	0.575149	0.488528	0.641129	0.581791	1.62384	0.973703	0.724494	1.03889	0.614914	0.777438	0.70125	0.79801	0.942107	0.898937
EEF1G	P26641;P26641-2	50.118	26	25	24	24	24	22	20	26	18	22	22	26	26	25	23	23	18.286	21.0076	19.2594	14.4479	13.1595	19.3478	20.0176	10.9747	20.5678	16.5435	17.2153	22.7574	12.7871	15.6118	14.0984
EEF2	P13639	95.337	65	58	58	54	59	57	56	56	49	53	61	59	64	62	54	62	21.4552	20.1485	20.0275	16.8915	17.0167	17.7973	25.5116	19.0886	20.9627	17.7318	27.4161	25.6042	18.4365	19.9533	18.9566
EEFSEC	P57772;P57772-2;C9J8T0	65.304	17	14	15	15	14	14	12	12	13	12	12	11	14	13	13	17	0.391571	0.45724	0.60817	0.377978	0.527534	0.357979	0.752684	0.485461	0.31314	0.428738	0.428752	0.393313	0.465175	0.472841	0.464599
EFHD1	Q9BUP0;H7C0I0	26.927	18	14	12	17	16	15	12	14	14	13	16	14	13	18	14	14	1.68533	1.3474	3.49648	2.27498	2.36185	0.667927	2.045	3.121	1.23878	3.14612	2.44171	0.828004	2.25143	1.48003	2.07867
EEPD1	Q7L9B9	62.402	1	1	1	1	0	1	1	1	1	1	1	1	1	1	1	1	0.0130636	0.013931	0.014337	NA	0.0169835	0.0301524	0.0123392	0.00700809	0.0155252	0.00878982	0.00420706	0.0226536	0.0164178	0.0154651	0.00837555
EFHD2	Q96C19;H0Y4Y4	26.697	8	4	3	5	6	4	6	5	5	5	3	6	6	6	6	7	0.292081	0.259006	0.229552	0.766591	0.157451	0.376899	0.371525	0.717875	0.290053	0.325026	0.742934	0.372327	0.624513	0.578495	0.565932
EFR3A	Q14156-3;Q14156-2;Q14156	87.579	7	3	2	4	2	4	2	2	3	4	2	5	4	4	4	2	0.0254971	0.0147786	0.0452186	0.0219519	0.0459075	0.0165293	0.0083103	0.0251686	0.0418569	0.0124265	0.0467554	0.0389686	0.0402493	0.0334785	0.0176743
EFTUD1	Q7Z2Z2-2;Q7Z2Z2	119.89	9	8	7	4	7	5	9	7	4	7	4	7	8	7	6	7	0.062642	0.0716583	0.02689	0.0458542	0.0622033	0.06893	0.0476364	0.0308112	0.0423847	0.0239652	0.0438492	0.045774	0.0499512	0.0488354	0.05316
EFTUD2	Q15029-2;Q15029-3;Q15029	105.38	24	18	16	20	16	20	20	17	11	16	18	16	19	16	18	15	0.506458	0.460309	0.567812	0.384388	0.475001	0.528878	0.626385	0.405336	0.553257	0.473414	0.43583	0.463603	0.294878	0.459651	0.358775
EGFR	P00533;E9PFD7;Q504U8;A0A0B4J1Y5;P00533-4;P00533-3	134.28	19	14	16	16	14	16	13	16	10	14	12	13	16	13	15	15	0.312249	0.31546	0.383518	0.306254	0.318664	0.454367	0.387377	0.34878	0.500502	0.248237	0.275749	0.250466	0.355876	0.306995	0.345757
EGLN1	Q9GZT9;Q9GZT9-2;Q9GZT9-3	46.02	7	5	5	5	5	5	7	4	5	4	4	5	6	6	5	1	0.167632	0.168488	0.142832	0.155068	0.154483	0.190587	0.135043	0.209956	0.139068	0.105895	0.116369	0.166789	0.138686	0.180319	0.0620075
EHBP1	Q8NDI1-3;Q8NDI1-2;Q8NDI1	132.32	17	12	11	11	12	9	12	10	12	11	13	9	9	11	13	7	0.1408	0.128725	0.0777863	0.137967	0.0607869	0.132798	0.0977617	0.192116	0.148911	0.160241	0.0973973	0.0999316	0.109203	0.184089	0.0429968
EHD1	A0A024R571;Q9H4M9;C9JC03;C9J2Z4	61.927	26	19	19	17	19	15	19	16	17	19	18	22	22	16	21	16	0.818376	0.709668	0.788555	0.746862	0.586752	0.770041	0.833483	0.689963	0.777933	0.756301	1.72552	0.848904	0.823199	1.03551	0.445882
EHD4	Q9H223;A0A087WUA5	61.174	13	9	6	4	7	6	9	9	8	11	8	10	11	9	10	8	0.199758	0.121829	2.7913	0.100837	1.66523	3.24844	0.167408	0.21858	2.72142	3.30942	0.186609	0.273786	0.131051	0.321746	0.121407
EHHADH	Q08426	79.494	61	56	55	50	50	52	52	51	38	50	49	56	57	55	51	57	68.9655	46.9884	44.9047	47.0616	41.9564	44.241	37.2293	40.2426	43.9085	39.7104	72.5562	47.2255	44.5705	39.8085	52.9854
EI24	O14681;O14681-3;E9PM05;E9PS58;E9PK61;E9PL33	38.964	11	9	7	9	7	10	8	10	6	8	7	8	8	9	6	9	1.65931	1.25536	1.29733	6.48861	1.28197	0.894521	1.10037	1.02578	0.883936	0.618792	0.688601	1.38326	1.35104	0.676104	1.24733
EIF1	K7EM18;P41567	13.607	5	4	5	3	4	3	3	4	3	3	4	4	5	4	4	4	1.79535	1.838	1.69768	1.56701	1.53765	2.44146	1.98643	2.47508	1.81394	1.64027	1.81221	3.08857	1.7892	2.08336	1.41624
EIF1AX;EIF1AY	P47813;O14602;X6RAC9;A6NJH9	16.46	6	3	5	4	5	5	5	3	4	5	6	5	4	5	5	4	2.64687	3.2511	3.16974	4.49307	3.97633	3.19915	1.58671	5.33984	3.33754	3.88933	3.43884	3.0778	4.15135	3.99943	2.76665
EIF2A	Q9BY44-3;Q9BY44;F8WAE5;Q9BY44-4;C9IZE1	62.288	13	7	11	10	11	12	11	10	10	12	11	10	12	11	11	6	0.115118	0.260366	0.226427	0.258728	0.275731	0.302423	0.230354	0.324972	0.29571	0.295272	0.256789	0.197004	0.328828	0.27038	0.101121
EIF2AK2	P19525-2;P19525	57.39	8	7	6	5	7	5	5	7	4	7	7	6	6	7	6	6	0.260114	0.264328	0.18487	0.292122	0.210119	0.268219	0.231413	0.211505	0.273053	0.277466	0.215244	0.265399	0.225746	0.196666	0.214676
EIF2B1	Q14232;F5H0D0;Q14232-2	33.712	14	9	11	7	6	9	8	7	6	6	9	10	11	9	8	7	0.507797	0.538376	0.482479	0.414781	0.460387	0.752907	0.334157	0.473377	0.413592	0.416447	0.503476	0.673551	0.533288	0.603301	0.385515
EIF2B2	P49770;G3V5E5;H0YJJ8	38.989	11	6	8	7	8	8	7	7	7	7	7	8	8	8	7	9	0.348149	0.576666	0.701555	0.516032	0.235401	0.4219	0.478563	0.68621	0.571355	0.680387	0.436514	0.648326	0.438279	0.303981	0.344162
EIF2B3	Q9NR50;Q9NR50-3;Q9NR50-2	50.24	9	5	6	5	5	6	6	8	7	7	6	6	8	7	6	6	0.161233	0.186144	0.134108	0.146084	0.163104	0.226405	0.225287	0.302579	0.187991	0.17984	0.203503	0.341422	0.235781	0.218415	0.119049
EIF2B4	A0A087WTA5;Q9UI10-3;Q9UI10;E7ERK9;Q9UI10-2	57.495	15	13	10	10	9	10	12	13	7	8	9	13	12	10	9	13	0.529737	0.403172	0.431542	0.482354	0.380683	0.492423	0.597425	0.34205	0.550216	0.438804	0.580287	0.804462	0.352348	0.574325	0.497721
EIF2B5	E9PC74;Q13144	78.346	10	5	5	6	4	3	5	6	4	5	4	6	8	6	3	8	0.0828712	0.128461	0.138909	0.127679	0.0829833	0.171059	0.120629	0.124485	0.174433	0.121312	0.119469	0.221641	0.13484	0.125756	0.137151
EIF2S1	P05198;G3V4T5;H0YJS4	36.112	26	22	22	21	20	20	20	21	16	21	20	23	22	20	22	24	2.20613	3.15948	3.20647	2.79852	2.55861	4.12749	3.61865	2.78583	3.84553	3.16827	2.95208	3.89504	2.78588	3.61627	2.42377
EIF2S2	P20042	38.388	21	13	11	13	13	13	15	14	13	15	15	14	16	12	16	16	1.52818	1.32694	1.42098	1.61523	1.26465	2.29526	2.50191	1.91938	1.64629	1.44586	1.37402	1.80973	1.74797	2.09188	1.68071
EIF2S3;EIF2S3L	P41091;Q2VIR3;F8W810;Q2VIR3-2	51.109	25	16	22	17	16	18	17	16	15	17	20	18	24	18	18	23	1.33754	2.40958	2.30956	1.68619	1.91136	2.39483	2.04652	2.05068	2.45831	2.03949	2.05822	3.03224	1.67063	2.40126	2.2244
EIF3A	Q14152;Q14152-2	166.57	75	66	62	57	57	57	58	65	51	58	57	63	69	58	55	58	3.07089	1.95254	2.03809	1.94784	1.65864	2.11822	2.59416	2.0063	2.24355	1.99816	2.38201	2.82109	2.05013	2.06621	2.14522
EIF3B	P55884;P55884-2	92.48	38	29	29	28	25	25	27	28	19	28	28	30	28	26	25	29	0.971127	0.842802	1.0834	0.666313	0.698308	1.34871	1.19438	0.790489	0.891941	1.0258	1.16888	1.01766	0.767187	1.05549	0.820472
EIF3C;EIF3CL	Q99613;Q99613-2;B5ME19	105.34	33	26	27	26	24	27	26	25	21	25	25	23	30	25	26	28	1.3563	1.40556	1.27128	1.13641	1.179	1.58015	1.22304	1.16129	1.15835	1.05209	1.32495	1.31099	1.35649	1.25788	1.17057
EIF3D	O15371-3;O15371;O15371-2	62.039	20	15	14	12	16	14	16	18	13	12	16	15	17	14	16	14	1.02138	0.796136	0.643544	0.667114	0.949693	0.759643	1.3265	0.79908	0.656205	0.733104	1.06433	0.87154	0.790283	0.798869	0.829931
EIF3E	P60228;E5RGA2	52.22	23	22	20	16	17	18	20	20	15	16	18	18	21	18	18	20	2.33704	2.0788	1.79419	1.9383	1.3761	1.70992	2.16381	1.9791	2.0374	2.07133	2.08864	2.35797	1.70748	1.99448	1.61591
EIF3F	O00303	37.563	14	10	10	13	10	10	11	11	8	12	12	11	12	10	11	11	1.92674	1.93823	1.95615	1.52434	1.16458	2.23098	1.78863	1.5675	2.52611	1.49507	1.53645	1.8328	1.43715	2.19735	1.42886
EIF3G	O75821;K7ENA8;K7EL20	35.611	14	13	14	8	10	7	12	11	5	7	11	10	11	10	10	12	1.42515	1.14322	0.859642	0.806181	0.740262	1.35313	1.13216	1.38369	0.844899	0.954583	0.835322	1.07182	0.983999	1.36753	1.10185
EIF3H	B3KS98;O15372;A0A087WZK9;E5RJT0	41.581	13	10	11	11	11	11	13	10	8	12	11	11	11	11	12	10	1.05377	1.29413	1.09207	1.02398	1.09116	1.7911	0.939727	0.842168	1.20064	1.16699	1.53467	1.38271	1.02631	1.16168	0.843047
EIF3I	Q13347	36.501	12	10	7	7	8	9	9	10	6	8	8	10	12	9	9	10	0.781993	0.945661	0.737958	0.800747	0.991435	0.954947	1.33097	1.23464	0.981357	1.07798	1.16932	0.904123	1.22532	0.934753	1.06323
EIF3J	O75822;O75822-2;O75822-3	29.062	11	9	10	11	11	11	8	8	11	11	10	11	10	10	11	9	2.0648	2.1399	1.6893	2.55453	2.1057	2.02645	1.9875	2.77005	2.20247	2.13329	2.15793	1.81417	2.23409	1.94144	1.8621
EIF3K	Q9UBQ5;Q9UBQ5-2;K7ERF1;K7ES31;A0A087WVB9;K7EQM4	25.059	8	6	7	6	7	5	6	5	4	5	5	6	8	6	5	7	0.960662	1.04007	0.972443	0.79491	1.01553	1.27852	0.943091	1.20475	0.803119	0.921235	0.959809	1.1267	0.861363	0.838435	0.938474
EIF3L	B0QY89;Q9Y262;Q9Y262-2;B0QY90	70.901	28	22	23	23	20	24	22	23	20	21	22	24	24	21	20	20	1.28426	1.44646	1.41475	1.17865	1.28568	1.62719	1.57624	1.48735	1.6165	1.36706	1.36933	1.15107	1.27227	1.46861	1.12896
EIF3M	Q7L2H7;Q7L2H7-2;H0YCQ8	42.502	19	15	18	17	15	15	15	17	9	12	15	16	19	14	15	15	1.96535	1.70364	1.42251	1.1026	1.19944	1.51757	1.60472	0.661543	1.2059	1.12619	1.52644	1.84594	1.60207	1.3534	1.46199
EIF4A1	P60842;J3KT12;P60842-2;J3QS69;J3KTB5;J3QL43;J3KSZ0	46.153	35	29	29	30	29	29	33	30	24	29	27	32	32	28	29	31	11.1963	11.1208	11.4616	9.50838	9.19226	14.8566	13.9612	11.1432	13.4558	10.4363	11.8473	12.8638	8.64537	11.7735	9.60011
EIF4A2	Q14240;Q14240-2;E7EQG2	46.402	13	11	12	11	10	11	10	12	9	12	12	11	11	9	11	12	1.66569	1.59944	1.38707	1.37743	1.65894	1.8663	2.08577	2.68916	1.91504	1.38654	1.61349	1.56699	1.64094	1.69793	1.21407
EIF4A3	P38919	46.871	17	17	16	17	14	16	16	17	14	16	16	17	17	14	14	17	1.8569	1.82927	2.07469	1.35548	1.85619	1.99477	1.71776	2.45683	1.98755	1.62112	2.23236	2.21785	1.52751	1.89093	1.8813
EIF4B	E7EX17;P23588;P23588-2	69.697	20	17	15	13	14	13	16	17	12	12	13	16	17	13	14	17	1.61334	1.50852	1.36004	1.12414	1.01881	1.36842	1.49282	1.28967	1.01081	0.962493	1.56246	1.41039	1.11961	1.22922	1.35508
EIF4E	P06730;P06730-2;D6RBW1;P06730-3;H0Y8J7	25.097	12	8	9	9	6	6	8	7	9	8	8	9	10	9	6	7	1.69093	1.4294	1.28623	1.06271	1.07136	1.37317	1.64655	1.66558	1.35599	1.16382	1.57485	1.81012	1.48072	1.19776	0.814518
EIF4G1	E7EX73;E9PGM1;E7EUU4;Q04637-8;Q04637-7;A0A0A0MR52	158.64	55	44	48	44	47	44	45	48	39	45	45	39	48	41	45	45	2.48235	1.86887	1.57799	1.6894	1.42734	1.88783	1.96605	1.679	1.831	1.475	1.58089	1.81277	1.40483	1.48229	1.15383
EIF4E2	C9JEL3;B9A044;B8ZZ50;O60573-2;O60573;B4E1E4;B9A023;B8ZZL3	24.602	2	1	2	2	1	1	2	2	1	1	1	0	1	2	2	0	0.151088	0.135292	0.158492	0.0525075	0.0450241	0.154577	0.114044	0.140134	0.0695694	0.0544712	NA	0.0830548	0.11166	0.154803	NA
EIF4EBP2	Q13542	12.939	1	0	0	0	0	0	0	1	0	0	0	0	0	0	0	0	NA	NA	NA	NA	NA	NA	0.0709963	NA	NA	NA	NA	NA	NA	NA	NA
EIF4G2	P78344;D3DQV9;P78344-2;H0Y3P2	102.36	24	17	18	19	18	21	19	20	18	17	16	21	19	19	16	18	0.213955	0.764057	0.735027	0.681827	0.71441	1.01012	0.308617	0.86329	0.769347	0.739364	0.440412	0.294303	0.314558	0.866137	0.266897
EIF4H	Q15056-2;Q15056	25.2	11	8	9	8	7	7	9	9	8	6	8	8	7	9	8	8	3.68475	4.49218	3.59874	4.32937	4.3398	4.82318	3.57702	2.04987	2.98582	3.16885	4.91942	3.95826	4.34902	3.91576	2.17035
EIF5	P55010;H0YLZ1;H0YN40	49.222	17	15	13	12	12	13	15	15	11	12	12	14	15	15	14	14	1.5009	1.61865	1.45926	1.40945	1.69445	1.51064	1.60458	1.55167	1.09584	1.56485	1.29212	1.63664	1.59479	1.35719	1.52388
EIF5A;EIF5AL1	P63241;I3L397;I3L504;Q6IS14	16.832	12	10	10	12	10	12	12	11	8	10	11	11	10	12	12	12	34.1394	37.1963	37.7915	31.4123	32.0677	36.6127	24.2007	12.5227	29.776	24.6543	31.4706	39.8269	24.0097	31.9699	30.1216
EIF5A	P63241-2	20.17	1	1	1	1	1	1	1	1	1	1	1	1	1	1	1	1	0.32069	0.199657	0.102028	0.081679	0.438995	0.0973548	0.344423	0.0694942	0.0261387	0.0158046	0.147777	0.125966	0.227961	0.101579	0.30764
EIF5B	A0A087WUT6;O60841	138.68	28	18	16	19	20	20	18	20	21	18	22	16	21	18	15	15	1.62526	0.263989	0.248312	0.255342	0.284648	0.277368	2.80707	0.312832	0.278141	0.296721	0.202108	0.718252	0.271505	0.219028	1.47362
EIF6	P56537;P56537-2	26.599	12	10	8	6	7	7	6	8	5	5	6	5	11	9	7	12	2.42867	2.08703	2.49586	1.81039	2.25728	3.40273	1.39237	1.41	2.4046	1.82771	1.39749	1.70087	2.23218	2.76863	2.81567
ELAC2	Q9BQ52-4;Q9BQ52;G5E9D5;E7ES68;Q9BQ52-3;Q9BQ52-2	87.563	10	7	4	4	5	6	6	6	8	7	6	4	8	5	5	7	0.118983	0.595805	0.557182	0.0573425	0.0477079	0.372299	0.129508	0.0848609	0.103004	0.0606467	0.0355636	0.425122	0.144794	0.536608	0.142257
ELANE	P08246	28.518	5	4	0	1	0	0	1	2	0	1	1	2	5	3	2	4	1.84302	NA	0.0644301	NA	NA	0.0391748	0.078329	NA	0.0101157	0.0132617	0.0555356	0.932288	0.465097	1.32593	0.0822089
ELAVL1	Q15717;Q15717-2	36.091	15	13	12	12	14	13	13	13	12	12	12	15	14	11	13	13	2.25671	1.68654	2.07943	1.96204	2.00828	2.54037	2.01927	2.7394	1.90441	1.7509	2.00523	2.51533	2.0699	1.82277	1.95031
ELMO1	Q92556;Q92556-2;Q92556-3	83.829	5	3	3	3	4	4	4	4	3	3	2	5	4	4	5	3	0.0420162	0.049086	0.0537024	0.0681606	0.0266114	0.151886	0.131193	0.075649	0.0612874	0.0504435	0.176027	0.118811	0.118785	0.16368	0.0984601
ELMOD2	D6RBS5;Q8IZ81;D6RHX2	20.204	7	7	7	6	7	7	7	6	7	7	7	6	6	7	7	7	1.34158	1.49082	0.920868	0.727899	1.31339	1.34039	1.79388	1.14851	1.55661	1.11182	1.2133	1.0464	0.860578	1.34511	1.60984
ELOVL2	Q9NXB9	34.584	3	3	2	2	2	2	2	1	2	2	2	3	2	1	2	1	0.126944	0.133804	0.161062	0.105042	0.250665	0.147945	0.0322102	0.0661438	0.215932	0.0730643	0.162827	0.0951736	0.0299747	0.0826781	0.0388082
ELOVL1	Q9BW60-2;Q9BW60	29.485	1	1	1	1	1	1	1	1	1	1	1	1	1	0	1	1	0.0521513	0.109148	0.077119	0.0681674	0.0677248	0.141825	0.0608807	0.0665704	0.116701	0.0827858	0.0364276	0.0702604	NA	0.0619613	0.0659727
ELOVL5	A0A0A0MTI6;Q9NYP7;Q9NYP7-2	30.742	3	3	3	2	2	2	2	2	2	2	2	2	3	3	2	3	0.702026	0.431781	0.273077	0.428525	0.269204	0.230443	0.169975	0.191121	0.614068	0.173751	0.728371	0.60405	0.332834	0.441732	0.469657
ELP2	Q6IA86-4;Q6IA86-2;Q6IA86-3;Q6IA86-5;Q6IA86;Q6IA86-6;Q6IA86-7	78.576	9	6	6	3	3	5	7	6	3	6	2	6	6	4	6	4	0.0540528	0.062966	0.0384076	0.017942	0.0405931	0.0558491	0.0884883	0.0392142	0.0619678	0.0151817	0.0633884	0.0712024	0.024691	0.0651224	0.0498276
ELP3	Q9H9T3;B4DKA4;Q9H9T3-4;Q9H9T3-5;Q9H9T3-2	62.258	7	5	5	5	4	5	6	6	3	5	5	7	5	6	7	5	0.0967563	0.0735858	0.0913382	0.0478065	0.0568683	0.0867035	0.0925818	0.0598924	0.083869	0.068851	0.0835814	0.0900446	0.0918646	0.114225	0.0834577
Em:AP000351.3;GSTT2B;GSTT2	Q6ICJ4;P0CG30;P0CG29;A0A087WY67	25.948	13	11	9	10	3	4	10	9	3	7	11	3	3	5	11	12	3.63823	0.788895	3.69658	0.0354501	0.0602019	0.566738	1.75404	0.0362264	1.19276	4.34393	0.0394944	0.0419218	0.0701982	5.78888	5.58831
ELP5	I3NI50;I3L200;I3L2A9;I3L2T0;I3L3N8;I3L437;I3L1Q3;Q8TE02-3;Q8TE02-2;Q8TE02;Q8TE02-4	4.7626	1	1	1	1	0	0	1	1	0	0	1	0	0	1	1	0	0.126393	0.116693	0.112506	NA	NA	0.0597136	0.0978671	NA	NA	0.0787068	NA	NA	0.111445	0.079257	NA
EMC1	Q8N766-2;Q8N766;Q8N766-4;Q8N766-3	111.63	23	18	18	15	14	16	18	19	9	16	16	14	19	15	17	17	0.386922	0.314758	0.279205	0.153996	0.209614	0.320594	0.313528	0.153645	0.274491	0.200969	0.225669	0.349874	0.19444	0.221977	0.280694
EMC10	M0R2A0;Q5UCC4-2;Q5UCC4	38.975	4	3	3	3	3	3	3	3	2	3	3	3	3	3	3	3	0.212241	0.133103	0.120307	0.130728	0.103675	0.0512702	0.133391	0.0842676	0.147463	0.112779	0.110691	0.176336	0.0892786	0.14235	0.0937637
EMC2	Q15006	34.833	7	4	6	5	5	5	2	6	5	4	4	3	6	2	5	5	0.0986277	0.192577	0.164654	0.147134	0.212807	0.0464371	0.174766	0.283224	0.180468	0.113047	0.0808759	0.158814	0.0897681	0.125248	0.174925
EMC3	Q9P0I2;Q9P0I2-2;C9JLM9	29.952	6	2	5	5	5	5	4	3	5	5	5	5	5	3	5	5	0.0775999	0.131993	0.234759	0.152755	0.201032	0.216921	0.0927963	0.151041	0.179378	0.164582	0.151452	0.152755	0.118971	0.171465	0.136979
EMC4	S4R329;H0YK61;H0YNK0;H0YNK8;H0YLP8;Q5J8M3-3;Q5J8M3-2;Q5J8M3;H0YN63;H0YMH5	7.8036	3	2	1	1	0	1	1	1	2	0	1	2	1	1	2	2	0.520551	0.181603	0.336619	NA	0.24283	1.08906	0.147772	0.388359	NA	0.053345	0.25142	0.105049	0.119289	0.935032	0.54289
EMC8	O43402;M0R1B0	23.773	4	2	3	3	3	4	3	3	1	3	3	3	1	4	3	1	0.213818	0.136433	0.142874	0.122824	0.0919113	0.205393	0.228429	0.0427556	0.198204	0.0880501	0.0514942	0.0519497	0.189118	0.177676	0.027113
EMC6	Q9BV81	12.017	2	1	0	2	1	1	2	2	1	0	0	1	2	0	1	1	0.0767034	NA	0.0425889	0.0369146	0.0826772	0.153615	0.115747	0.0767628	NA	NA	0.0897706	0.0754662	NA	0.00999282	0.0649759
EMC7	H0YDX2;H0YDT8;Q9NPA0	18.244	1	1	0	0	0	0	1	1	0	0	1	0	0	0	1	1	0.121281	NA	NA	NA	NA	0.11061	0.119034	NA	NA	0.110414	NA	NA	NA	0.143174	0.145334
EMD	Q5HY57;P50402	24.938	5	5	5	5	5	5	5	5	4	5	5	5	5	5	5	5	1.71471	0.914396	0.813701	0.954882	0.680732	1.06358	1.1149	0.817863	0.91463	0.852374	0.696878	0.857154	0.895924	1.05075	1.13216
EML2	O95834;K7EIK7;O95834-2;O95834-3;A0A0C4DGQ7;C9JRL6	70.678	13	8	12	9	12	8	12	9	11	12	13	10	13	8	11	8	0.417851	0.493155	0.264284	0.40855	0.169682	0.447877	0.466455	0.654983	0.618091	0.549426	0.362447	0.589344	0.285988	0.551355	0.259613
EML1	F8W717;O00423;O00423-3	88.716	1	1	1	1	0	1	0	0	0	1	1	1	1	1	1	1	0.0468028	0.00865068	0.035648	NA	0.0325949	NA	NA	NA	0.0401782	0.0480475	0.00507129	0.0283103	0.0254219	0.0443939	0.00640011
EML3	G3V1D0;B7WPE2;H0Y3M3;Q32P44;Q32P44-2;G3V195	95.024	8	6	7	7	2	6	7	7	5	6	7	5	6	3	7	6	0.0781153	0.0608144	0.0504974	0.0085766	0.0430684	0.116601	0.0620398	0.0313607	0.109124	0.0407912	0.0444095	0.0854899	0.0138272	0.0695987	0.0481165
EML4	Q9HC35;B5MBZ0;Q9HC35-2	108.91	43	33	36	31	30	33	28	31	23	30	30	35	37	34	35	38	2.34537	2.42047	2.52692	1.59342	2.79808	1.94501	2.39582	1.80442	1.61012	1.78576	2.53951	3.03447	2.19908	2.58634	3.1514
ENDOG	Q14249	32.62	5	4	3	2	3	3	2	4	2	1	3	5	4	2	2	5	0.338632	0.26176	0.12066	0.189237	0.165872	0.0965372	0.217693	0.140183	0.0797932	0.174005	0.295173	0.206087	0.329423	0.135465	0.246763
EMP3	M0QXN1	17.428	1	0	0	0	0	0	0	0	1	0	0	0	0	0	0	0	NA	NA	NA	NA	NA	NA	NA	0.0356519	NA	NA	NA	NA	NA	NA	NA
ENAH	Q8N8S7-3;Q8N8S7-2;Q8N8S7	60.348	2	0	1	0	0	1	0	0	0	0	1	0	1	0	1	0	NA	0.00937862	NA	NA	0.0288317	NA	NA	NA	NA	0.0074465	NA	0.00663086	NA	0.00137944	NA
ENGASE	Q8NFI3;F8W925;Q8NFI3-2;Q8NFI3-3	83.986	4	1	2	3	0	4	3	2	3	2	1	1	3	1	4	3	0.00859965	0.0199768	0.027505	NA	0.0212943	0.0222631	0.0118421	0.0261861	0.0127888	0.00351585	0.014688	0.0209031	0.0110784	0.0354726	0.0290578
ENO1	P06733;P06733-2	47.168	34	30	33	32	31	31	30	31	26	29	31	31	32	33	32	33	64.5899	56.829	45.1747	70.9924	48.6318	59.7814	64.6969	78.1842	56.3876	62.4494	61.3223	52.1806	73.7966	58.4049	62.2697
ENO3	P13929;P13929-2;P13929-3;E5RGZ4;K7EPM1;K7EKN2	46.986	24	24	18	23	23	20	22	21	19	19	21	24	20	20	19	22	36.2887	9.27379	25.7576	11.9573	5.85086	4.5713	11.0736	17.5446	10.7629	17.9676	44.8427	4.9692	24.0619	8.95595	3.73085
ENOPH1	Q9UHY7;D6RA00;A0A087WTH0;A0A0C4DGY8;Q9UHY7-2	28.932	9	7	5	5	6	6	6	7	3	6	6	4	6	5	7	6	0.620988	0.344164	0.380385	0.537848	0.376651	0.590113	0.524117	0.290938	0.496221	0.497626	0.357809	0.626688	0.320826	0.581051	0.477754
ENOSF1	Q7L5Y1;Q7L5Y1-4;Q7L5Y1-5;J3QL81;Q7L5Y1-2;Q7L5Y1-6;Q7L5Y1-7	49.786	16	7	10	9	8	8	11	7	7	7	8	8	13	10	8	11	0.431754	0.342872	0.361731	0.383546	0.32098	0.442863	0.350707	0.333771	0.213838	0.474291	0.443019	0.67303	0.389833	0.149396	0.577814
ENPEP	Q07075	109.24	9	6	7	6	8	5	6	7	3	7	7	9	6	9	6	8	0.0600123	0.0963133	0.0587131	0.117013	0.0508917	0.114124	0.0601615	0.0495005	0.0754706	0.101277	0.113126	0.0496433	0.0918921	0.0867609	0.0590495
ENPP1	P22413	104.92	23	15	16	18	16	15	17	16	11	17	17	16	17	15	18	17	0.67691	0.629415	0.542772	0.55967	0.434739	0.897698	0.510177	0.283858	0.644961	0.571315	0.394601	0.556393	0.539028	0.674562	0.520998
ENSA	A6NMQ3;Q5T5H1;O43768-2;O43768;O43768-9;O43768-3;O43768-4;O43768-6;O43768-5;O43768-7	15.634	5	4	5	5	5	5	5	4	5	5	5	5	5	5	5	4	0.706344	1.34719	1.00178	1.12974	0.966668	0.897886	0.628072	1.46006	0.822145	1.13551	1.43236	0.977609	1.47564	1.12894	0.415937
ENPP4	Q9Y6X5	51.641	2	1	1	0	1	1	2	1	0	1	1	1	2	1	1	0	0.0106014	0.00582413	NA	0.00461248	0.00918238	0.043973	0.0079274	NA	0.00925135	0.00647328	0.00332438	0.0245527	0.0195008	0.0034008	NA
ENTPD5	O75356;G3V4I0	47.517	26	24	22	19	23	22	21	23	17	22	23	22	24	24	21	25	12.4176	9.73853	10.7727	8.21385	12.2769	10.8715	9.42343	10.3352	8.10407	10.4395	10.1344	9.96294	11.0914	10.4494	11.45
ENTPD8	Q5MY95;Q5MY95-2	53.903	4	2	2	3	2	3	4	1	2	3	3	2	3	2	3	1	0.0720993	0.0644115	0.0721773	0.026003	0.0292457	0.052867	0.0251678	0.0121599	0.10917	0.0730656	0.0368405	0.0890023	0.0295475	0.0707695	0.0105357
ENY2	E5RHX8;Q9NPA8-2;Q9NPA8;J3KNT2;E5RI00;E5RHT9;E5RJ84	11.315	3	2	3	3	3	2	3	3	3	2	3	2	3	2	3	2	0.238883	0.394149	0.371104	0.338926	0.343691	0.434369	0.460523	0.402449	0.17621	0.340419	0.313703	0.356389	0.344463	0.41466	0.569242
EPB41	Q4VB86;P11171-4;P11171-3;P11171-2;P11171;P11171-6;P11171-5;P11171-7	69.889	17	12	14	12	11	12	16	15	11	13	9	12	13	14	13	13	0.36843	0.391988	0.280913	0.234203	0.26076	0.406731	4.04735	0.341358	0.431742	0.176343	3.15301	0.274101	0.356919	0.289459	0.302991
EPB41L2	E9PHY5;O43491;H0Y5B0;Q6R5J7;I6L9B1;E9PK52;O43491-4	104.36	4	2	0	0	2	1	0	2	1	2	1	1	0	0	1	0	0.0222145	NA	NA	0.0355752	0.000997655	NA	0.0168148	0.00265574	0.0523732	0.0287714	0.00533222	NA	NA	0.00630967	NA
EPB41L5	Q9HCM4-2;Q9HCM4-4;Q9HCM4-3;Q9HCM4	57.885	10	5	8	7	6	8	8	7	5	8	9	7	6	3	8	8	0.268462	0.199525	0.217206	0.126731	0.164146	0.217345	0.154814	0.111253	0.209734	0.182073	0.203768	0.156875	0.0685957	0.189587	0.265553
EPDR1	Q9UM22;Q9UM22-2;Q9UM22-3	25.437	4	4	3	3	3	3	4	3	2	4	3	2	2	3	4	3	0.139489	0.0670457	0.0780237	0.0441115	0.126413	0.123283	0.232395	0.0924993	0.21733	0.0643605	0.0577508	0.056761	0.0809308	0.124728	0.127402
EPHX1	P07099	52.948	44	43	42	41	44	41	40	43	29	39	42	43	43	42	40	42	221.57	206.291	157.967	223.205	208.301	202.552	164.307	181.41	126.607	193.996	179.85	148.213	196.525	169.981	203.482
EPHX2	P34913;E5RFU2;P34913-2;P34913-3;E5RFH6;H0YAW7	62.615	38	32	33	29	32	31	30	31	22	26	31	33	36	30	29	37	19.1245	20.934	19.8709	18.3544	23.8065	19.1897	20.9795	25.3334	14.3312	21.4913	20.6958	26.8762	18.6874	20.2953	28.157
EPM2A	O95278-3;O95278;O95278-7;O95278-8;O95278-2	37.187	7	4	5	5	3	4	5	4	2	4	5	2	5	5	4	4	0.111194	0.278101	0.32942	0.0845982	0.180466	0.209503	0.0777607	0.0502853	0.219413	0.232262	0.274234	0.210849	0.19047	0.164491	0.186765
EPN1	Q9Y6I3-3;Q9Y6I3;Q9Y6I3-1	57.504	10	9	8	8	8	8	10	6	9	8	9	9	8	9	9	7	0.449505	0.262586	0.296835	0.239765	0.348207	0.564487	0.298909	0.254015	0.247305	0.264604	0.403602	0.41339	0.422098	0.385452	0.204859
EPM2AIP1	Q7L775;A0A096LNL1	70.369	2	2	2	2	2	2	2	2	1	2	2	2	2	2	2	2	0.0422959	0.0622653	0.0536436	0.0497106	0.0356239	0.0420163	0.0364025	0.0214562	0.0510615	0.0410632	0.0357578	0.0446666	0.0349507	0.0506247	0.0400106
EPPK1	A0A075B730;A0A087X1U6	553.12	19	3	14	4	8	14	10	3	13	7	3	11	6	4	7	4	0.00482604	0.0514742	0.0032523	0.0204396	0.0378292	0.0246706	0.00518959	0.0553041	0.0184931	0.00877143	0.0178622	0.00682643	0.0138602	0.0145858	0.00568332
EPRS	P07814;V9GYZ6	170.59	67	61	52	53	55	48	51	56	41	52	48	51	63	48	49	62	2.22757	1.76302	1.9012	1.73591	1.5987	2.07182	2.12868	2.10249	1.71137	1.63131	1.9043	2.10675	1.45861	1.84591	1.37701
EPS15	P42566;B1AUU8	98.655	14	11	8	10	9	9	12	12	10	8	9	12	12	8	12	10	0.197535	0.148375	0.176142	0.113507	0.142225	0.248315	0.207658	0.206367	0.134854	0.153195	0.478277	0.151281	0.145349	0.176025	0.128227
EPS15L1	M0R165;Q9UBC2-4;Q9UBC2-3;Q9UBC2;Q9UBC2-2;M0R2S2	83.474	7	4	6	6	4	6	6	3	4	6	4	4	5	3	6	2	0.077802	0.0725988	0.0823148	0.0522978	0.120769	0.108533	0.0292021	0.0485654	0.0739434	0.0417724	0.0260113	0.0571427	0.0332422	0.0785335	0.0372765
EPS8L2	Q9H6S3;Q9H6S3-3	80.62	21	16	17	16	18	17	16	16	14	18	16	17	17	16	19	16	1.47925	1.94088	2.3817	2.85945	2.23889	1.78875	1.25538	2.11112	2.10796	1.38701	1.74252	1.74587	2.9242	2.26292	1.4211
EPS8	Q12929-2;Q12929	62.87	1	0	0	1	0	1	1	0	1	0	0	0	1	1	0	0	NA	NA	0.00462288	NA	0.0101432	0.00903342	NA	0.01106	NA	NA	NA	0.00454787	0.00564383	NA	NA
EPT1	A0A087WW58;Q9C0D9;C9JAG1	45.078	3	3	2	2	2	2	2	2	1	2	2	2	2	1	2	2	0.433093	0.509518	0.321954	0.191105	0.36093	0.60559	0.462042	0.184102	0.405374	0.345744	0.351761	0.395085	0.0933915	0.351616	0.498123
ERAP1	Q9NZ08;Q9NZ08-2	107.23	34	23	28	24	20	29	23	28	21	28	23	28	32	29	28	32	0.297727	1.18365	0.868433	0.279731	1.59585	0.584632	1.53187	0.608755	1.44132	0.714284	0.740217	1.2863	1.04386	2.37135	1.71735
EPX	P11678	81.04	1	1	1	0	1	1	1	0	1	0	0	0	0	1	1	1	0.00551378	0.00578495	NA	0.00447247	0.00234845	0.00300539	NA	0.00107368	NA	NA	NA	NA	0.0232617	0.00963355	0.00325548
ERAP2	Q6P179-3;Q6P179;D6RGW0	105.52	10	6	9	7	5	1	9	4	5	5	9	3	7	6	1	0	0.0496066	0.0693629	0.0683632	0.0360428	0.00228172	0.156744	0.0455558	0.0664882	0.0511707	0.0694438	0.0217621	0.0461811	0.0483599	0.00226823	NA
ERC1	G8JLD3;X6RLX0;Q8IUD2;Q8IUD2-2;Q8IUD2-3;X6RM00;Q8IUD2-4;Q8IUD2-5	124.82	15	10	10	10	9	8	11	10	11	14	13	13	8	12	11	11	0.135688	0.10932	0.123591	0.131884	0.150306	0.186519	0.130999	0.188343	0.190486	0.163163	0.172331	0.0837044	0.150393	0.176238	0.122012
ERBB2	J3QLU9;P04626-5;P04626-4;P04626;B4DTR1;P04626-3;P04626-2	117.1	2	2	1	1	1	1	1	1	0	1	1	1	1	2	1	0	0.0185585	0.0125987	0.0246099	0.0210459	0.0161578	0.0149422	0.00628444	NA	0.0265288	0.0191423	0.00369745	0.00847322	0.022435	0.00718626	NA
ERGIC1	Q969X5;Q969X5-2	32.592	15	15	13	14	14	14	14	15	10	14	14	14	13	9	13	12	8.41043	6.44533	6.05066	5.77575	4.42461	7.81324	8.34564	5.50632	7.08296	5.413	6.37561	7.27839	6.25819	6.68329	3.99057
ERCC2	K7EKF3;E7EVE9;A8MX75;P18074-2;P18074	22.548	1	0	1	1	0	0	1	1	0	1	0	0	1	1	1	1	NA	0.0162605	0.0445531	NA	NA	0.0301043	0.0489673	NA	0.0538228	NA	NA	0.0645509	0.0383707	0.0268331	0.0500498
ERCC5;BIVM-ERCC5	A0A087WUH0;R4GMW8;P28715;P28715-3	133.11	2	2	2	2	2	2	2	1	1	2	2	1	1	1	2	2	0.0124202	0.00970909	0.016286	0.0109717	0.0065406	0.0104131	0.00569194	0.00548589	0.0127167	0.00847471	0.00308234	0.00524719	0.00384411	0.0097915	0.0200362
ERGIC3	H0Y5K5;Q9Y282;Q9Y282-3;H0Y621;Q9Y282-2	44.568	8	3	5	6	6	6	6	6	3	6	5	3	5	5	6	7	0.0966354	0.153913	0.181027	0.223103	0.209651	0.258272	0.203097	0.133532	0.239928	0.207942	0.12585	0.120325	0.221694	0.21607	0.30715
ERGIC2	H0YI58;H0YI50;A0A087WU02;Q96RQ1;H0YHJ8	18.339	2	2	1	1	2	2	2	2	1	2	1	2	1	1	1	2	0.322479	0.11946	0.0911891	0.135176	0.127087	0.242439	0.222702	0.113677	0.294838	0.0938351	0.260048	0.192416	0.105015	0.143349	0.186253
ERH	P84090;G3V279	12.259	6	4	5	5	5	5	5	4	3	4	4	5	6	3	5	6	4.65979	4.90407	4.25459	3.8519	4.41517	4.09263	4.31654	5.93588	4.14567	4.60459	5.60265	4.155	2.63935	3.44207	5.22286
ERI3	O43414;H0Y4B0;O43414-3;O43414-2;F6QUN3;F6UGJ8	37.238	4	3	3	3	3	3	3	2	1	3	3	3	4	1	3	4	0.143933	0.135133	0.122667	0.169288	0.119028	0.175872	0.105927	0.101928	0.153339	0.130163	0.125347	0.12926	0.0716952	0.158217	0.128258
ERICH5	Q6P6B1	39.935	4	3	3	0	3	3	2	3	4	1	4	3	2	3	2	1	0.0567331	0.0443313	NA	0.0743654	0.0216851	0.0143703	0.0245226	0.144658	0.010696	0.101146	0.0453606	0.0266736	0.0656169	0.0192581	0.0159574
ERLEC1	Q96DZ1-3;Q96DZ1;Q96DZ1-2	51.91	4	3	2	4	4	3	4	4	4	3	3	2	2	2	2	2	0.0646559	0.0410004	0.0927471	0.0694084	0.0497153	0.0639972	0.116029	0.111937	0.100203	0.0524446	0.0347826	0.0450327	0.0500198	0.0499384	0.0291148
ERLIN1	O75477;B0QZ43	38.925	15	13	15	12	11	12	11	13	10	10	13	10	14	12	11	14	4.26014	5.29603	3.59403	4.04878	5.25393	3.73906	4.84199	5.28787	4.11711	5.48269	3.27847	5.45743	4.01257	4.36642	5.65355
ERLIN2	E5RHW4;O94905	37.725	18	16	16	15	15	16	15	14	13	16	15	15	17	15	16	16	8.299	7.35264	6.21089	5.95806	9.65682	9.18676	9.73228	10.8503	7.66917	7.94618	7.16101	6.79125	6.93279	7.5526	9.9965
ERMP1	E7ER77;Q7Z2K6	93.159	7	5	4	4	3	6	5	4	4	6	5	4	5	4	6	5	0.124112	0.0242571	0.0509784	0.0226885	0.0418198	0.150464	0.0561886	0.0573153	0.137094	0.0637913	0.0485297	0.102034	0.0404572	0.10888	0.0792097
ERO1L	Q96HE7	54.392	17	16	15	13	15	14	15	14	13	16	14	13	15	14	16	15	2.09965	1.82311	2.28633	1.71162	2.09341	3.30064	2.51507	1.29339	3.16441	2.01963	1.56417	2.07496	1.5671	2.18206	2.05187
ERO1LB	Q86YB8;Q5TAE8	53.543	5	4	2	3	3	3	4	3	1	4	2	1	3	4	3	4	0.159451	0.0143364	0.036021	0.0257482	0.0264129	0.081581	0.0460795	0.0104873	0.0692202	0.0149752	0.00954313	0.0444604	0.0591719	0.0240574	0.0559807
ERP29	P30040;F8VY02	28.993	16	15	14	14	14	16	16	15	13	16	13	13	15	15	15	15	19.2527	23.3771	20.0119	18.5902	26.916	19.8261	23.7588	22.665	30.5528	18.6301	17.9972	15.0939	22.4665	19.5141	23.2747
ERP44	Q9BS26	46.971	24	22	22	20	21	22	21	22	13	18	20	19	23	20	17	22	6.3794	7.49631	5.92465	6.40863	6.64477	8.70803	8.25624	2.6702	5.96145	4.41284	5.913	5.83173	8.59273	4.7843	5.35984
ESD	P10768;X6RA14;H7BZT7	31.462	14	12	14	12	13	10	11	11	11	10	12	12	13	13	8	13	15.952	20.0976	14.1521	18.502	17.2914	13.8749	18.4249	19.4421	15.8609	16.4058	16.3439	23.0362	18.3864	17.218	23.0458
ESPN	B1AK53;B1AK53-2;A0A0A0MSQ4;H0Y7L4	91.732	10	7	6	4	4	5	6	8	3	4	4	6	6	6	3	8	0.352828	0.288678	0.205512	0.226935	0.299762	0.252107	0.2938	0.183847	0.182023	0.211598	0.49158	0.232757	0.229243	0.127685	0.296627
ESRP2	Q9H6T0-2;Q9H6T0	77.363	9	5	5	5	4	4	6	5	4	6	4	5	6	7	5	6	0.126613	0.154866	0.165015	0.120038	0.0916901	0.175392	0.126878	0.13547	0.197921	0.135936	0.0953554	0.0964547	0.0833988	0.178842	0.0566893
ESYT1	Q9BSJ8;Q9BSJ8-2	122.85	41	31	30	28	30	32	34	35	15	29	30	33	36	28	33	32	2.40363	1.44209	1.53817	1.20017	1.25151	1.61299	1.18493	0.442711	1.58492	0.951447	1.67107	1.38539	1.29474	1.4639	1.50321
ESRRB	E7EWD9;O95718-3;O95718-2;O95718	56.19	1	1	1	1	1	1	1	1	1	1	1	1	1	1	1	1	0.446432	0.596637	0.832625	1.17936	0.887062	1.02675	0.225555	0.0606556	0.537479	0.475582	0.11774	0.117249	0.937305	0.676894	0.992646
ESYT2	H7BXI1;A0FGR8-2;A0A087WXU3;A0FGR8;A0FGR8-6;A0FGR8-4	98.008	16	13	13	11	12	12	10	11	9	10	13	10	10	12	11	14	0.265695	0.19241	0.17696	0.235335	0.162272	0.168083	0.185717	0.152942	0.167485	0.200741	0.124864	0.128112	0.138517	0.166152	0.279942
ETF1	P62495;B7Z7P8;P62495-2	49.03	17	15	14	12	12	14	14	13	14	14	12	16	15	14	14	13	0.99644	0.699127	0.543314	0.627608	0.735821	1.0326	0.864776	0.929969	0.779534	0.55077	0.935359	0.89982	0.998554	0.912524	0.540826
ETFA	P13804;P13804-2;H0YNX6;H0YLU7;H0YK49;H0YL12;H0YKF0	35.079	23	23	23	22	23	23	23	22	18	23	22	23	23	23	22	23	66.5743	72.6601	72.7002	77.0024	92.4234	95.0321	86.442	84.4788	83.0166	96.9226	61.611	76.7303	98.4189	75.5814	82.928
ETFB	P38117;P38117-2;M0QY67	27.843	22	21	20	19	19	20	20	20	19	19	20	19	21	21	19	21	52.6652	55.5661	62.097	64.4742	85.3267	74.2678	70.105	87.8162	71.3475	75.7554	59.6476	61.1367	90.4159	62.6068	55.9003
ETFDH	Q16134;Q16134-3	68.495	40	35	33	32	30	35	29	33	27	30	31	34	35	34	31	34	12.4455	11.5724	13.5562	12.6465	16.7634	14.1806	12.6639	13.3578	14.248	13.478	13.6676	14.1393	15.6132	10.7051	11.4583
ETHE1	M0QXB5;O95571	28.444	10	9	5	5	5	5	7	8	3	4	7	8	9	5	7	9	3.70151	1.57757	3.80309	3.76041	2.62379	3.47653	3.30387	4.22036	3.16201	3.07904	2.54971	3.29954	1.22696	3.89425	2.64639
ETNPPL	Q8TBG4-2;Q8TBG4;E7ENR6;Q8TBG4-3	55.039	13	8	10	7	10	7	5	3	8	7	8	9	6	9	5	2	0.265453	0.347508	0.138935	0.261752	0.0906022	0.0666123	0.484811	0.137965	0.0927267	0.157052	0.452043	0.111788	0.37963	0.0620667	0.0223549
ETNK2	Q5SXX7;Q9NVF9-3;Q9NVF9;Q9NVF9-2	17.374	1	0	0	0	0	0	0	0	1	0	0	1	0	0	0	0	NA	NA	NA	NA	NA	NA	NA	0.102482	NA	NA	0.0702007	NA	NA	NA	NA
EWSR1	B0QYK0;Q01844-6;Q01844-3;Q01844;Q01844-5;A0A0D9SFL3;C9JGE3;Q01844-2	64.929	8	7	7	6	6	6	5	7	5	6	6	8	8	7	6	8	1.07459	0.808561	0.628158	0.46997	0.681007	0.784226	1.13384	0.648065	0.609508	0.726992	0.867349	1.14371	0.779914	0.696006	1.00969
EXOC3L4	Q17RC7	79.895	23	17	21	20	18	21	18	15	14	19	17	19	20	16	19	17	0.588731	1.27025	1.09259	0.649824	0.736574	0.96371	0.487178	0.58172	1.22827	0.736818	0.6771	0.771936	0.611989	0.829169	0.57414
EXOC2	Q96KP1	104.07	2	2	1	1	1	1	1	1	1	2	1	1	1	1	2	2	0.0168591	0.0119236	0.0168801	0.00936198	0.0260173	0.0329448	0.0107577	0.00318833	0.00890457	0.00951262	0.000764925	0.0156958	0.0138567	0.0133955	0.0101462
EXOC4	Q96A65	110.5	11	7	7	9	4	6	10	7	4	9	4	5	9	8	5	6	0.0670215	0.174889	0.220252	0.0245597	0.246172	0.44384	0.0472474	0.0377432	0.102818	0.0245498	0.0373315	0.165123	0.126699	0.0391688	0.0314902
EXOC5	A0A0A0MSI8;O00471;F8W9B8	82.118	6	5	2	4	3	3	3	5	3	4	3	4	3	2	3	3	0.03327	0.0217637	0.0447558	0.0331307	0.0244079	0.0469308	0.0456086	0.0364553	0.0414407	0.0179133	0.0859463	0.0222778	0.00926502	0.0211666	0.0220631
EXOC7	A0A0A0MSB8;Q9UPT5-2;Q9UPT5-5;Q9UPT5-1;Q9UPT5-6;Q9UPT5;A0A0A0MRE1;B4DJ07;Q9UPT5-4	78.808	6	3	2	2	4	5	5	4	1	4	5	3	5	3	4	3	0.0154668	0.0136242	0.0275037	0.0295902	0.0299887	0.0427947	0.0384862	0.0148113	0.0353663	0.0391827	0.0336555	0.0400339	0.0199463	0.0272822	0.0246293
EXOC6	Q8TAG9-2;Q8TAG9	93.406	1	0	1	1	1	0	0	0	1	0	1	0	1	1	1	1	NA	0.00945148	0.0156799	0.00702262	NA	NA	NA	0.00898831	NA	0.00804465	NA	0.00355768	0.00621438	0.00865228	0.00693573
EXOC8	Q8IYI6	81.798	3	2	2	2	1	2	2	2	1	0	2	1	3	3	1	2	0.0243483	0.0145793	0.00725668	0.0133943	0.0132352	0.0143648	0.00574711	0.013219	NA	0.0188788	0.0030234	0.0298583	0.0181572	0.0048943	0.017216
EXOSC10	Q01780-2;Q01780	98.088	3	2	1	1	0	1	2	1	0	1	1	2	1	0	0	2	0.010918	0.00766009	0.00715931	NA	0.00520165	0.0120386	0.00305891	NA	0.00727163	0.00463001	0.0100796	0.00713689	NA	NA	0.0226916
EXOSC4	E9PI41;Q9NPD3	28.413	4	4	1	3	3	3	4	2	2	3	3	4	4	3	3	4	0.332338	0.0219463	0.138158	0.155389	0.0832302	0.141893	0.0637879	0.14122	0.217501	0.156147	0.120289	0.280316	0.0894038	0.131001	0.147723
EXOSC2	Q13868-3;Q13868;A3KFL5;A3KFL2;Q13868-2	29.408	2	2	2	2	2	1	2	2	1	2	2	2	2	2	2	2	0.0932864	0.0853509	0.0990205	0.0642814	0.047553	0.118732	0.0713153	0.0509346	0.0774653	0.0882684	0.11942	0.0668651	0.060441	0.100418	0.0942521
EXOSC3	Q9NQT5	29.572	1	0	0	0	0	0	0	0	0	0	0	0	1	0	0	1	NA	NA	NA	NA	NA	NA	NA	NA	NA	NA	NA	0.021644	NA	NA	0.0276887
EXOSC6	Q5RKV6	28.235	4	3	3	3	3	3	3	3	2	3	3	3	3	2	3	3	0.286351	0.148295	0.217612	0.144498	0.125483	0.211253	0.142252	0.122933	0.178165	0.137841	0.154059	0.185581	0.0983163	0.108935	0.203677
EZR	P15311;E7EQR4	69.412	27	23	23	23	22	23	23	24	18	23	19	25	26	21	22	24	3.3244	3.68718	3.53592	5.05647	3.96428	3.39252	3.17535	2.8609	5.36454	1.86432	4.76808	4.87124	4.02542	3.35786	3.01563
EXOSC7	Q15024	31.821	1	1	0	0	1	1	0	1	0	1	1	1	1	1	1	1	0.0438735	NA	NA	0.0189523	0.0226746	NA	0.029734	NA	0.0237175	0.0150198	0.0163446	0.0149615	0.0211882	0.0446564	0.0117448
EXOSC8	Q96B26	30.039	1	0	1	1	1	1	0	0	0	1	1	1	1	0	0	0	NA	0.0292901	0.0229397	0.0255578	0.0286105	NA	NA	NA	0.023325	0.0386205	0.0327662	0.0266796	NA	NA	NA
F11R	Q9Y624;Q9Y624-2;A0A087WY82	32.583	11	8	8	7	7	6	7	7	6	6	7	6	9	6	6	10	0.521139	0.391512	0.428516	0.511592	0.503733	0.561204	0.451391	0.479346	0.463394	0.314715	0.418919	0.694522	0.467469	0.386835	0.426164
F12	P00748	67.791	11	9	8	8	6	7	7	8	6	6	5	7	11	8	6	9	0.647595	0.435852	0.385095	0.141054	0.203088	0.40152	0.439455	0.253178	0.303042	0.18415	0.185263	0.461515	0.347847	0.201972	0.34088
F2	P00734;E9PIT3	70.036	9	5	5	3	5	2	5	6	3	4	4	5	9	6	6	8	0.143615	0.114659	0.0929602	0.107238	0.0572023	0.143809	0.205824	0.108224	0.151155	0.124464	0.163339	0.232145	0.142638	0.194906	0.208537
F7	F5H8B0;P08709-2;P08709	41.879	8	4	6	5	5	5	4	5	1	5	4	5	7	3	5	6	0.554157	0.461778	0.337831	0.323395	0.235375	0.469345	0.236818	0.0274609	0.383848	0.293038	0.256732	0.76605	0.294284	0.317972	0.636702
F9	P00740;P00740-2	51.778	8	5	3	2	2	2	4	3	2	2	2	5	7	3	4	6	0.228142	0.19136	0.099153	0.0848518	0.0962749	0.299495	0.205078	0.255065	0.124248	0.136348	0.234184	0.419065	0.145382	0.18875	0.26475
FAAH	O00519	63.065	15	6	9	12	14	12	11	9	10	4	13	10	11	9	9	11	0.111499	0.132635	0.317566	0.40972	0.245623	0.224399	0.150675	0.347791	0.0401101	0.276242	0.154576	0.263458	0.11848	0.205565	0.241672
FABP1	P07148;A8MW49	14.208	14	13	14	13	12	14	13	12	11	13	13	14	13	12	14	11	307.18	510.654	371.106	363.119	380.347	357.207	348.91	430.331	450.997	387.639	462.83	317.25	369.535	397.219	280.813
FADD	Q13158	23.279	3	2	1	2	2	2	2	1	2	1	2	2	2	2	2	1	0.0750537	0.0646945	0.109085	0.130432	0.0510408	0.150978	0.0295103	0.0600807	0.0363441	0.0863179	0.0446591	0.0355246	0.118437	0.143592	0.0371846
FADS2	O95864;O95864-4;O95864-2	52.259	4	2	2	1	3	3	3	0	0	1	1	3	2	3	4	2	0.0365584	0.0314265	0.00956787	0.0375639	0.113708	0.0684725	NA	NA	0.00606395	0.0136984	0.0617886	0.0219853	0.0625057	0.0326959	0.0273069
FADS1	A0A0A0MR51;O60427;F5H8G5;F5H852;F5GWE3;H0YB97;H7C2V0;O60427-2	57.885	2	2	2	0	2	2	1	1	0	0	1	2	1	1	0	1	0.0213816	0.0113927	NA	0.00929983	0.021108	0.00533409	0.0038768	NA	NA	0.00572942	0.019818	0.00548182	0.0100568	NA	0.00155814
FAF1	Q9UNN5;B3KT28;B1ANM7;Q9UNN5-2	73.953	3	0	1	1	1	3	2	0	1	2	2	0	0	1	1	1	NA	0.0131447	0.0135461	0.00911916	0.0570638	0.0650247	NA	0.0180073	0.0352613	0.0310117	NA	NA	0.0135204	0.0144014	0.00774142
FAF2	Q96CS3	52.623	15	12	12	12	13	13	14	12	9	12	12	10	12	13	13	15	1.03039	0.742633	0.827859	0.725491	0.719817	0.686543	0.970412	0.621694	0.841641	0.677202	1.19575	1.4173	1.00427	0.702618	1.35554
FAH	P16930	46.374	37	27	30	28	28	31	28	28	21	27	30	32	33	28	28	30	20.2969	20.9587	31.2774	33.4884	35.8589	31.3724	39.4232	45.5087	30.4939	32.5006	42.9997	31.0089	18.9139	29.5629	23.8739
FAHD1	Q6P587;Q6P587-2;Q6P587-3	24.843	11	9	9	10	7	9	9	10	8	8	9	9	10	10	9	11	4.58973	3.89916	7.24452	3.44473	3.62879	2.8061	6.35175	5.31703	4.21846	5.93384	4.7402	5.01249	4.1639	4.04933	4.73838
FAHD2A;FAHD2B	Q96GK7;Q6P2I3	34.596	16	14	15	11	12	13	12	14	11	12	13	14	16	14	12	16	3.92079	4.88063	3.81993	4.99534	4.98367	3.17293	4.30948	11.3132	3.47907	5.1008	3.90926	5.75341	5.22591	4.01369	6.2071
FAM107B	Q9H098;C9J6N5;C9JQ40;C9JW51;Q9H098-2;C9J3Q3;X6RET8;C9JP05	15.558	8	6	6	5	6	6	6	7	7	6	7	6	7	6	7	7	1.59673	1.796	1.07869	1.45341	1.74313	1.39755	1.80426	1.97725	1.26086	1.73743	1.91668	1.5659	1.73247	1.56527	1.86548
FAM114A1	Q8IWE2;Q8IWE2-2	60.741	17	13	14	12	15	13	12	12	11	14	14	12	15	13	11	13	1.1114	0.885968	0.711676	0.936406	1.31203	1.17238	1.02486	1.06894	0.954257	1.05128	0.982657	1.01847	1.12746	0.869218	0.937223
FAM114A2	Q9NRY5;E7ESJ7	55.468	7	3	2	2	5	1	1	2	3	2	5	2	4	4	1	4	0.0682198	0.0383724	0.0350086	0.0613538	0.00767421	0.033679	0.0286761	0.0472029	0.0484168	0.0541988	0.0205426	0.0631746	0.0797641	0.0538114	0.0614688
FAM120A	Q9NZB2;Q9NZB2-6;Q9NZB2-4;Q9NZB2-5	121.89	37	30	29	29	28	30	30	29	21	27	29	31	33	30	28	29	1.04741	0.867467	0.830247	0.837371	0.713769	0.990557	0.838629	0.905797	0.927685	0.843789	0.929402	1.03196	0.896828	0.782579	0.871476
FAM120B	A0A0D9SEJ5;F5GY05;Q96EK7;Q96EK7-2;Q96EK7-3	105.19	6	4	4	5	3	4	4	4	2	5	5	4	2	1	4	3	0.0207175	0.019077	0.0220669	0.0140851	0.0132812	0.0201734	0.0245076	0.00545043	0.0360481	0.022396	0.0163633	0.00943259	0.00748301	0.0169286	0.0158642
FAM134A	Q8NC44;F8WE68;C9JIF3;F8WAL5	57.829	4	3	4	2	0	3	3	3	0	2	3	1	2	2	2	2	0.0675732	0.038571	0.0330977	NA	0.0501751	0.0613579	0.0491265	NA	0.0365616	0.046359	0.0231584	0.024502	0.0369314	0.0358511	0.0588978
FAM134C	Q86VR2;K7ENZ6;K7EMF4;K7ELM8;K7EJ34;K7ENF4	51.396	8	7	8	7	7	7	7	7	5	7	8	7	6	8	8	8	0.854444	0.656595	0.636903	0.487267	0.524487	0.79085	0.624005	0.253088	0.60059	0.516368	0.562115	0.402102	0.230263	0.599869	1.05551
FAM136A	E7EQY1;Q96C01	26.776	5	5	4	3	4	4	4	4	4	3	2	2	4	5	4	5	0.968421	0.655232	0.535594	0.534187	0.836246	0.761007	1.00899	0.909085	0.557194	0.349892	0.461229	0.833798	0.820857	0.811265	0.704298
FAM151A	Q8WW52;Q8WW52-2	64.027	9	3	4	8	4	7	5	4	5	5	5	8	0	5	2	4	0.13477	0.0489781	0.415791	0.0577688	0.174208	0.183036	0.0684873	0.110438	0.108448	0.0473277	0.677218	NA	0.17338	0.0461438	0.050669
FAM160A2	Q8N612;Q8N612-2;E9PJK5;Q8N612-3	105.57	9	5	5	4	7	3	4	4	2	6	5	5	6	2	3	4	0.0444105	0.090206	0.0199399	0.0354322	0.0160977	0.0357597	0.0267017	0.0153106	0.0496057	0.0600206	0.0298172	0.0351816	0.0170743	0.0204574	0.0112977
FAM160B1	Q5W0V3;Q5W0V3-2	86.557	10	9	9	9	8	6	9	6	8	8	7	6	7	8	9	9	0.172846	0.18362	0.235106	0.122915	0.0912285	0.206216	0.114799	0.201901	0.178634	0.12051	0.100114	0.117968	0.160505	0.200882	0.151302
FAM162A	F8W7Q4;Q96A26;E9PH05	16.515	7	7	7	7	7	7	7	7	6	7	7	6	7	6	7	7	11.3243	15.7651	11.3206	14.0095	19.1954	11.1879	8.71536	13.6876	12.7889	13.425	10.3084	10.4729	14.4875	7.97532	10.3897
FAM169A	D6RB01;Q9Y6X4	68.054	5	5	2	2	1	1	2	3	3	4	4	1	1	1	2	2	0.0601306	0.0109308	0.0078473	0.00422882	0.0029011	0.0214623	0.0297836	0.0230442	0.0390211	0.032364	0.00414576	0.0112671	0.00524547	0.0311938	0.0124968
FAM175B	Q15018	46.9	4	4	4	2	3	3	3	3	3	2	3	2	4	3	3	3	0.137026	0.106129	0.0547543	0.105563	0.0865598	0.115439	0.0719717	0.0921942	0.0619491	0.0906089	0.0807841	0.0988482	0.0892584	0.0984385	0.107866
FAM185A	Q8N0U4;C9JFL0;Q8N0U4-2	42.301	6	5	3	3	2	3	3	4	2	3	4	5	5	3	4	6	0.146162	0.11563	0.0905346	0.0270721	0.111516	0.148723	0.143319	0.0802322	0.102173	0.147748	0.115072	0.166398	0.10277	0.117788	0.15417
FAM177A1	G3V583;Q8N128;Q8N128-2	16.322	2	0	1	0	1	0	0	1	0	1	1	0	1	0	0	1	NA	0.0187604	NA	0.0227725	NA	NA	0.0339706	NA	0.0375497	0.0143302	NA	0.0644093	NA	NA	0.0652802
FAM184A	H0YBA5;H7BY63;A0A087X2A7;Q8NB25-4;Q8NB25-2;Q8NB25-3;Q8NB25	43.191	1	1	1	1	1	1	1	1	0	1	1	1	1	0	1	1	0.0198561	0.0352245	0.0312938	0.0452414	0.0119932	0.167046	0.012107	NA	0.146428	0.0855908	0.0124993	0.0224369	NA	0.0475696	0.0153199
FAM195A	Q9BUT9	17.828	3	3	2	2	1	2	1	2	1	2	2	2	2	2	2	3	0.13573	0.071744	0.0579995	0.032256	0.0333482	0.0260995	0.0899137	0.109434	0.0963805	0.0725402	0.114055	0.152998	0.0680708	0.0602048	0.0917308
FAM210A	K7EK00;Q96ND0;K7ERQ2	30.292	6	4	4	3	4	2	5	5	3	4	2	4	5	6	4	5	0.15319	0.168676	0.0907154	0.140094	0.0702845	0.153304	0.32797	0.562134	0.170267	0.0637934	0.349679	0.2906	0.197353	0.101062	0.276671
FAM213A	Q9BRX8-2;Q9BRX8	24.462	13	12	12	11	10	10	10	11	9	12	8	9	12	11	10	13	13.0065	14.1578	8.66236	8.18001	11.8172	7.73257	7.55305	10.9106	7.81246	5.05293	12.5607	7.87965	11.8018	9.18414	11.8058
FAM210B	Q96KR6	20.424	2	2	1	2	1	1	2	2	0	1	1	2	2	2	1	2	0.344498	0.0425957	0.10079	0.0314374	0.0462627	0.222343	0.472414	NA	0.0487519	0.0252984	0.155662	0.349655	0.212734	0.0651756	0.302147
FAM21A;FAM21C	A0A087WYF6;E7ESD2;Q641Q2-2;Q641Q2;F8W7U3;A0A0A0MR88;A0A096LPC5;Q9Y4E1-5;Q9Y4E1-6;Q9Y4E1-2;Q9Y4E1;Q9Y4E1-4;J3KP36;Q9Y4E1-3	136.57	13	8	6	7	9	6	8	6	7	7	8	6	6	6	7	9	0.0612606	0.096045	0.115198	0.0930139	0.0743812	0.100859	0.0431799	0.0927999	0.129214	0.094099	0.0367999	0.0381777	0.0323448	0.094479	0.0743735
FAM213B	J3QKK8;A0A0A0MRV4;J3KRV9;J3KPF6;J3KPF5;A0A0A0MT35;Q8TBF2-4;Q8TBF2-2;Q8TBF2-5;Q8TBF2;Q8TBF2-7;Q8TBF2-3;Q8TBF2-6;Q8TBF2-8	16.549	1	1	1	1	1	0	1	0	0	0	1	1	1	1	1	0	0.21264	0.0273018	0.0202347	0.0313039	NA	0.0401943	NA	NA	NA	0.0290331	0.0990355	0.0790491	0.0500388	0.101811	NA
FAM3C	Q92520;C9JP35;C9JMN4	24.68	8	7	4	3	4	6	7	3	4	6	5	2	4	5	8	5	0.461313	0.370273	0.304403	0.318156	0.317529	0.822813	0.240416	0.309399	0.55714	0.587788	0.109879	0.248434	0.157283	0.694991	0.276526
FAM26D	B0QZ26;Q5JW98-2;Q5JW98-4;Q5JW98-3;Q5JW98	14.049	1	1	0	1	0	1	1	1	0	0	0	0	1	0	0	1	0.465359	NA	0.611595	NA	0.396296	0.817645	0.493301	NA	NA	NA	NA	0.562043	NA	NA	0.615365
FAM45A;FAM45B	Q8TCE6;Q6NSW5	40.513	10	7	5	7	7	6	6	5	6	7	6	8	6	6	6	5	0.224442	0.140774	0.270295	0.231974	0.195601	0.250113	0.184365	0.298327	0.310044	0.250539	0.366136	0.215241	0.164783	0.306511	0.168504
FAM49B	Q9NUQ9;Q9NUQ9-2	36.748	8	4	5	5	5	7	6	5	6	3	3	4	6	5	6	3	0.250736	0.145127	0.247944	0.171864	0.210265	0.285307	0.160363	0.159379	0.114333	0.067743	0.138591	0.196859	0.124575	0.277665	0.109422
FAM63A	Q8N5J2;Q8N5J2-3	51.777	3	3	2	3	3	3	3	2	2	2	2	2	3	2	3	2	0.0617498	0.0577918	0.0916325	0.0644445	0.0750928	0.0686434	0.0826971	0.0534688	0.0911554	0.0712247	0.0358583	0.0377869	0.0677411	0.0788421	0.0551593
FAM83H	Q6ZRV2;J3KPS2	127.12	8	6	6	7	8	6	5	4	6	6	8	3	4	6	6	5	0.0497396	0.0257349	0.0357143	0.030589	0.0239527	0.0215136	0.0259368	0.0367885	0.0344758	0.0424625	0.0141847	0.0201727	0.0216486	0.044667	0.0229377
FAM69A	A0A087WZK6;A0A087X2C2;A0A087WZ97;Q5T7M9	42.122	1	1	1	1	1	1	1	1	1	1	1	0	0	1	1	1	0.0221075	0.0209081	0.0150818	0.0172623	0.0113592	0.0328694	0.0237403	0.0509295	0.0206029	0.023175	NA	NA	0.00731335	0.0287181	0.0105518
FAM84B	Q96KN1	34.474	4	3	2	2	4	4	4	3	3	4	3	3	4	3	3	4	0.356233	0.177268	0.21552	0.188991	0.256117	0.130764	0.141074	0.0886072	0.238248	0.145742	0.114239	0.0922221	0.334092	0.0932804	0.375547
FAM8A1	Q9UBU6	44.123	8	7	7	6	5	6	4	6	5	6	7	5	7	5	4	7	0.374522	0.348029	0.324547	0.173762	0.251084	0.168407	0.317267	0.323747	0.409016	0.354493	0.153513	0.30286	0.133202	0.197133	0.297095
FAM96A	Q9H5X1;H0YKV4;Q9H5X1-2	18.355	3	2	2	3	3	3	3	3	3	3	3	1	0	3	2	3	0.392659	0.389313	0.635963	0.562193	0.621908	0.844853	0.560106	0.633787	0.741797	0.527437	0.0180432	NA	0.45755	0.500435	0.563879
FAM96B	Q9Y3D0;H3BNV7;J3KS95	17.663	4	3	3	1	3	2	2	2	2	3	2	2	2	1	2	2	0.236827	0.243876	0.0939504	0.250545	0.10169	0.203493	0.185454	0.0985317	0.193235	0.113776	0.268555	0.119619	0.0751723	0.191415	0.071218
FAM98A	Q8NCA5-2;Q8NCA5;E9PH82	55.272	10	7	8	6	6	7	6	5	5	7	7	6	9	7	6	7	0.253821	0.408518	0.28588	0.323366	0.202697	0.380991	0.384113	0.192226	0.292054	0.269547	0.318951	0.422476	0.328082	0.271676	0.179116
FAM98B	Q52LJ0-2;Q52LJ0	45.547	6	4	5	5	4	5	5	3	4	5	5	5	5	4	4	4	0.0737493	0.204656	0.217525	0.149565	0.20804	0.260752	0.0796534	0.253228	0.210861	0.231484	0.180192	0.174277	0.149288	0.0990657	0.0917838
FAM98C	Q17RN3;Q17RN3-2;K7EQL1;K7EQT7	37.329	4	4	3	4	4	4	4	4	2	3	4	4	4	3	3	4	0.320191	0.131718	0.206922	0.20454	0.14207	0.255444	0.181747	0.0728435	0.169882	0.176409	0.112527	0.175828	0.188603	0.196043	0.249158
FARP1	Q9Y4F1;C9JME2;Q9Y4F1-2	118.63	23	18	17	18	16	15	16	17	12	17	15	16	20	16	18	17	0.356363	0.231952	0.270591	0.208035	0.195023	0.36807	0.351826	0.261468	0.302509	0.198803	0.304411	0.364388	0.300018	0.401333	0.301051
FARP2	O94887;O94887-3;O94887-2	119.89	9	5	8	6	5	4	5	3	6	7	5	6	8	3	6	6	0.0301352	0.0620823	0.0493081	0.035803	0.0301058	0.0508563	0.0173718	0.0467395	0.0627627	0.0336195	0.0563895	0.0448513	0.0116499	0.0488995	0.0608288
FARS2	O95363	52.356	6	4	4	4	5	4	3	4	2	4	4	5	5	3	3	5	0.102223	0.0808838	0.149005	0.117461	0.0755579	0.0994772	0.0846891	0.0904761	0.122846	0.0874484	0.082732	0.113081	0.0574025	0.0938745	0.098117
FARSA	Q9Y285;K7ER00;Q9Y285-2;K7EPH2	57.563	14	10	11	10	10	10	8	12	9	10	10	11	9	12	10	13	0.458472	0.45266	0.377023	0.53179	0.313855	0.796916	0.425367	0.406736	0.403723	0.510468	0.503128	0.453411	0.699156	0.403656	0.47607
FARSB	Q9NSD9;Q9NSD9-2	66.115	24	16	16	16	16	18	19	18	15	16	15	19	20	21	18	19	0.67559	0.745415	0.586078	0.864568	0.912096	1.48442	0.800465	0.881075	0.674704	0.850614	0.940648	0.58015	1.19435	0.718027	0.724273
FAS	P25445-6;P25445	35.386	7	6	6	4	5	4	6	5	5	4	1	5	5	7	5	3	0.165689	0.247461	0.111092	0.156818	0.113114	0.306389	0.135887	0.226506	0.177641	0.0398553	0.102174	0.183205	0.352196	0.223337	0.0741034
FASN	P49327	273.42	160	139	144	131	142	138	127	133	100	125	126	145	157	146	132	149	21.224	24.2204	19.5573	28.8678	19.2364	11.2456	11.5441	16.2712	17.6367	10.6418	34.834	28.8465	30.4409	28.6429	16.8834
FAU	E9PR30;P62861;E9PM49	10.905	4	2	1	3	2	2	4	2	2	3	3	2	3	1	3	2	4.12394	6.53138	6.41913	5.26804	3.36735	7.66492	1.83309	11.1689	6.00582	4.86479	8.22967	6.9178	0.992853	9.29031	10.1244
FASTKD2	Q9NYY8-2;Q9NYY8	74.535	1	1	1	0	0	0	0	1	1	1	1	0	1	0	1	1	0.0112037	0.0101078	NA	NA	NA	NA	0.00934421	0.0139963	0.0067203	0.00806058	NA	0.00664076	NA	0.00819122	0.00674511
FBL	M0QXL5;M0R2Q4;P22087;M0R0P1;M0R299;M0R2U2;M0R1H0;M0R2B0	26.639	12	10	7	8	9	8	9	10	6	9	10	7	9	7	9	10	2.48921	1.31852	1.65548	1.29071	1.61503	2.85095	2.22089	1.80013	1.78033	1.30629	1.35957	1.13513	1.3865	1.58446	2.12632
FBP1	P09467	36.842	31	28	26	26	26	26	27	25	22	27	25	28	30	27	27	30	89.8117	76.6801	89.0823	130.37	94.0279	66.0694	85.1269	63.7394	89.365	119.369	104.953	73.6636	98.2881	112.852	46.1047
FBLL1	A6NHQ2	34.803	1	1	1	1	1	1	1	1	1	1	1	1	1	1	1	1	0.325755	0.286787	0.370779	0.293883	0.212983	0.362322	0.171011	0.488592	0.477867	0.236293	0.0643323	0.10058	0.190683	0.350353	0.329222
FBN1	P35555	312.24	2	0	0	0	0	0	0	0	0	1	1	0	2	0	1	0	NA	NA	NA	NA	NA	NA	NA	NA	0.00068745	0.0009286	NA	0.00213997	NA	0.0023451	NA
FBXL8	Q96CD0;J3QRK9	40.516	7	3	4	4	6	5	4	4	4	7	5	4	5	3	4	6	0.112776	0.113668	0.101267	0.153944	0.0724997	0.0993048	0.107213	0.127128	0.204697	0.140295	0.0868572	0.136874	0.0971973	0.111325	0.201267
FBXO22	Q8NEZ5;Q8NEZ5-3	44.508	7	5	4	4	6	4	5	4	5	7	6	5	5	4	5	5	0.215768	0.148316	0.141671	0.0971781	0.0571901	0.148436	0.150787	0.174156	0.254283	0.183087	0.116844	0.104053	0.0875596	0.168487	0.09856
FBXO2	R4GNH2;Q9UK22	12.814	2	2	2	1	1	1	1	0	1	1	1	1	1	1	1	0	0.117479	0.0602108	0.0528384	0.0939491	0.0348832	0.0644011	NA	0.0557747	0.0878063	0.0500767	0.0944087	0.103426	0.0833428	0.0795232	NA
FBXO3	G3V1E0;Q9UK99;Q49AF1;E9PJM3;Q9UK99-3;Q9UK99-2	41.09	3	3	2	1	3	2	2	2	3	3	3	2	2	1	3	2	0.0344073	0.0264744	0.0243523	0.054806	0.0217644	0.0289079	0.0354488	0.0374282	0.0505774	0.0641184	0.0498978	0.0332495	0.00845269	0.0731393	0.0336159
FBXO6	Q9NRD1;J3KQ72	33.932	7	6	6	3	4	4	5	7	3	6	3	4	5	5	6	7	0.185904	0.183614	0.116915	0.165432	0.0808487	0.17389	0.241986	0.0681444	0.250785	0.179453	0.106033	0.183371	0.136804	0.243511	0.180217
FBXO4	D6REP2;D6RAJ6;Q9UKT5-2;Q9UKT5;D6RAU6	17.541	2	2	1	2	1	2	2	2	2	1	2	1	2	1	2	2	0.0866774	0.0317911	0.0503139	0.0391371	0.0612938	0.0632817	0.0779834	0.0581364	0.0458479	0.0814551	0.0312159	0.0868699	0.041144	0.0896584	0.0968244
FBXO7	Q9Y3I1-3;Q9Y3I1-2;Q9Y3I1	45.78	4	4	4	4	4	3	4	2	1	4	4	4	3	2	3	4	0.138168	0.0834893	0.0760822	0.0717196	0.0563722	0.0943648	0.0295703	0.02408	0.0709356	0.0741325	0.0659726	0.0806676	0.0467283	0.0890263	0.122216
FCGRT	P55899;M0R0H0;M0R220;M0QYN1;M0QYN9;M0R0A9	39.743	10	8	7	7	7	6	7	7	5	8	8	8	7	7	7	9	0.760185	0.795329	0.764003	0.534018	0.551224	0.820201	0.463985	0.649049	0.714127	0.615907	0.613852	0.546227	0.590683	0.456986	0.280938
FDFT1	P37268;E9PNM1;P37268-2;P37268-4;P37268-3;P37268-5	48.115	20	17	16	15	17	17	14	13	10	13	14	15	15	12	13	16	2.1125	4.68181	0.833024	2.39348	2.12062	1.04936	0.646942	0.739397	0.586444	0.694403	1.78263	1.00853	0.726236	1.39531	1.22471
FDPS	P14324-2;P14324;A0A087WVN4;A0A087X1D8;A0A087X090	40.532	18	14	16	11	13	14	12	15	7	10	11	16	16	15	13	18	7.60616	29.6204	6.52151	13.1994	8.51766	3.36637	5.52699	7.31952	6.14765	4.65666	12.4469	14.8459	8.16475	7.82736	12.3308
FDX1	P10109	19.393	5	5	5	4	4	4	4	3	4	4	4	4	5	5	4	5	3.62291	5.12297	4.28831	3.80999	5.05829	4.68223	3.18393	3.63854	4.19389	3.01275	4.79198	7.39223	4.85412	4.0792	4.49473
FDXR	P22570;P22570-7;P22570-5;P22570-2;P22570-3;P22570-4	53.836	35	26	26	25	26	24	27	27	22	22	25	26	32	25	23	28	3.70871	3.78837	2.34098	3.44917	1.59168	4.05067	4.75078	3.15456	3.65623	3.06809	2.50207	5.00418	3.3879	3.52819	2.84811
FECH	P22830;P22830-2;K7ELX4	47.862	20	16	16	15	15	15	15	16	11	15	14	16	20	16	14	18	3.34483	3.98509	2.89693	2.59343	3.27377	4.82911	4.38562	1.95247	5.28039	4.41084	3.79211	4.11844	1.60954	2.95318	3.88703
FEN1	P39748-2;P39748;I3L3E9	35.673	3	2	1	2	1	2	1	2	2	0	0	1	0	1	1	1	0.0944793	0.0131761	0.0480147	NA	0.0505497	0.0220058	0.0552895	0.0740334	NA	NA	0.0279172	NA	0.0372262	0.032289	0.0465911
FERMT2	Q96AC1;Q96AC1-3;H0YJ34;Q96AC1-2	77.86	35	27	26	26	27	30	28	27	26	26	28	26	30	25	27	28	1.67232	1.41783	1.62539	1.3398	1.42544	1.54856	1.93284	1.56644	1.47605	1.87854	1.54141	1.79447	1.3215	1.83981	1.31046
FES	P07332-3;P07332;E7ENM8;P07332-2;P07332-4;E9PIJ7	86.662	4	1	4	3	4	1	3	2	3	4	4	2	2	3	2	2	0.00850511	0.0567118	0.0342336	0.0436813	0.0151398	0.0218558	0.0222734	0.0433124	0.0459411	0.0382879	0.0258725	0.012501	0.0224497	0.0100633	0.00999776
FGA	P02671-2;P02671	69.756	38	28	33	30	29	30	35	36	31	31	28	25	31	25	29	30	4.08197	5.90682	3.40264	3.20756	4.30111	12.8433	13.9808	9.12251	11.6073	5.76587	5.20968	8.17102	3.08585	5.48173	4.18487
FGB	P02675;D6REL8	55.928	29	22	25	18	19	22	22	25	19	24	23	20	24	21	23	27	3.23758	4.09238	1.9389	1.164	1.79521	7.07405	6.74797	3.61864	5.5549	3.38786	2.62983	6.64124	2.15516	4.05231	3.50481
FGD4	B7Z493;E9PJX4;F8VWL3;Q96M96;F8W1R0	95.45	5	4	2	3	3	3	3	3	2	2	3	4	4	2	5	3	0.0613106	0.0450216	0.0442982	0.0352756	0.044392	0.0493237	0.0363988	0.0442528	0.0312119	0.043743	0.050103	0.0416879	0.0203166	0.0672173	0.0393457
FGG	P02679-2;P02679;C9JEU5;C9JC84	49.496	26	22	21	16	15	19	21	20	18	21	22	17	24	20	18	20	4.24096	6.99503	3.55325	2.96126	4.41311	11.8431	14.4477	6.86913	12.1427	6.6305	4.84904	9.39051	3.52905	5.5478	3.98138
FGGY	Q96C11;Q96C11-3;F2Z2V1;Q96C11-4;Q96C11-5	59.992	22	19	21	17	15	20	18	18	14	16	18	19	21	22	19	20	1.98807	1.68203	2.03317	0.870678	2.24733	1.46267	2.15039	2.15699	1.68782	1.86296	1.17262	1.40843	2.02138	2.30851	1.49179
FGL1	Q08830	36.379	8	7	7	5	4	6	7	8	7	7	6	3	7	5	5	7	0.341124	0.368663	0.275616	0.254547	0.120425	1.3866	1.49592	0.466579	1.45063	0.374571	0.0833212	0.32632	0.215265	0.191764	0.370331
FH	P07954-2;P07954	50.212	31	30	28	29	29	30	30	30	28	28	29	30	31	30	29	31	26.1883	33.5915	32.1118	32.1616	33.9937	33.3727	25.4801	30.1403	35.0218	32.7712	30.345	29.0862	36.2623	27.3702	35.1732
FHIT	P49789;E9PBZ0	16.858	5	3	3	3	3	3	3	4	3	4	4	2	2	4	5	4	0.451148	0.346525	0.502152	0.537114	0.122229	0.528708	0.863714	0.380048	0.681459	0.633451	0.499799	0.388615	0.488156	0.702575	0.612188
FHL1	Q13642-5;Q13642-4;Q13642-1;Q5JXI8;Q5JXI2;Q13642	33.578	8	2	3	4	3	4	4	3	4	4	4	3	7	2	4	6	0.0782627	0.225239	0.241863	0.0966263	0.146438	0.741989	0.211289	0.352756	0.2411	0.255633	0.171251	0.26652	0.0427436	0.342469	0.251523
FIBP	O43427-2;O43427;E9PJW6;E9PSD3	41.21	3	1	1	2	3	3	3	1	2	3	3	1	0	1	1	1	0.14375	0.175626	0.241424	0.268602	0.210696	0.0288803	0.017053	0.278619	0.268559	0.265561	0.00578563	NA	0.0149024	0.0079702	0.0261813
FIP1L1	Q6UN15-3;Q6UN15-5;Q6UN15;Q6UN15-4;A0A0B4J203	58.375	6	5	3	2	2	3	3	4	3	4	3	5	4	2	3	2	0.182817	0.0527066	0.119791	0.0687314	0.102181	0.0593738	0.127585	0.0779795	0.0951589	0.0720786	0.110961	0.0940183	0.0819584	0.0827142	0.101649
FIS1	Q9Y3D6	16.937	12	9	10	8	10	8	9	8	7	7	10	9	11	8	7	9	9.00203	5.95772	7.61086	4.67629	8.94093	9.43542	7.55177	8.07103	5.49408	6.78236	6.97416	6.61749	8.98654	7.16965	9.88784
FKBP11	F8VU90;Q9NYL4-2;Q9NYL4	19.814	6	5	4	5	3	4	5	5	4	5	5	4	5	4	5	5	1.77466	0.711296	1.16964	0.751666	0.526295	1.81438	0.391608	1.7399	2.34147	0.735953	0.818924	1.19456	1.25828	2.08303	0.725976
FITM2	Q8N6M3	29.855	1	1	0	0	0	1	1	1	0	0	0	1	1	1	0	1	0.0816587	NA	NA	NA	0.141386	0.0561927	0.0211336	NA	NA	NA	0.0366771	0.0249725	0.0202991	NA	0.0731874
FKBP15	A0A0A0MT60;Q5T1M5-2;Q5T1M5	136.27	8	6	7	5	2	6	8	6	6	5	3	6	6	6	6	4	0.0564642	0.0461892	0.0394925	0.0213114	0.046902	0.0739962	0.0269084	0.0634192	0.0445069	0.0242906	0.0491197	0.0427397	0.0528931	0.0463028	0.0170593
FKBP1A;FKBP12-Exip2	P62942;Q5W0X3;Q1JUQ5;A0A087WZM5	11.951	4	4	4	3	4	3	3	4	2	4	4	2	4	4	4	4	2.64191	2.56871	2.56399	2.76585	2.50468	2.67388	2.27446	2.45953	2.69262	2.8236	2.1058	2.32998	2.97994	3.4971	2.08483
FKBP2	P26885;F5H0N4	15.649	8	8	7	5	7	6	8	8	6	7	6	7	6	7	8	8	18.573	11.3736	12.4486	12.128	16.5982	20.2366	19.123	12.0349	15.3075	13.4815	12.2623	11.8411	13.1346	11.9245	27.9988
FKBP3	Q00688	25.177	11	8	10	9	8	7	10	9	7	9	9	8	11	8	8	8	9.11062	10.0995	8.58061	7.75089	8.12459	11.29	8.92829	10.7471	9.63562	8.93783	8.75645	7.07302	10.2776	8.60513	4.61609
FKBP4	Q02790	51.804	27	21	22	22	23	23	24	21	20	20	22	22	25	22	22	21	2.00477	2.68373	2.96546	2.07481	3.63514	3.30338	2.02952	3.00601	2.45065	2.12111	2.68551	2.53888	2.54698	2.2853	2.6645
FKBP5	Q13451	51.212	21	18	21	20	19	17	18	20	15	16	17	15	20	16	16	18	1.27633	1.09013	1.49256	1.13562	0.712922	1.02985	1.38168	1.071	1.14611	0.968615	1.0622	0.862345	0.830009	1.22183	0.901775
FKBP8	Q14318;Q14318-2;U3KQ64;M0R2K9	44.561	12	9	9	11	10	12	12	12	8	9	8	10	9	9	12	9	0.771157	0.436569	0.526732	0.756498	0.990725	1.0751	0.826907	0.715057	0.333652	0.510702	0.511594	0.450289	0.710359	0.905587	0.736599
FKBP7	Q9Y680-3;Q9Y680-2;Q9Y680	25.723	1	0	1	0	1	1	1	1	1	1	1	1	1	0	1	1	NA	0.027809	NA	0.00375115	0.0378318	0.0466522	0.00666143	0.00591386	0.0231945	0.00811492	0.0170084	0.0229749	NA	0.033898	0.0144515
FLAD1	Q8NFF5-2;Q8NFF5;Q8NFF5-3;Q5T196	54.187	14	11	9	8	9	8	9	12	3	9	9	11	12	7	8	9	0.391356	0.327819	0.352074	0.331824	0.237651	0.33526	0.42642	0.0917582	0.337726	0.273356	0.351136	0.293551	0.231756	0.302746	0.28125
FLII	Q13045;Q13045-3;Q13045-2	144.75	30	14	18	19	20	17	20	15	14	22	18	19	23	12	21	21	0.190593	0.194013	0.268101	0.256783	0.178522	0.361237	0.224328	0.208738	0.297037	0.216315	0.186085	0.372959	0.155614	0.301426	0.292107
FLNA	Q5HY54;Q60FE5;P21333-2;P21333;A0A087WWY3;F8WE98	276.55	4	3	2	2	1	4	2	3	3	1	0	4	2	2	3	2	0.118417	0.0120099	0.00691987	0.00110484	0.0113361	0.00325172	0.0088467	0.00835301	0.00774547	NA	0.0271063	0.0047416	0.00244512	0.0205913	0.00614346
FLNB	O75369-8	281.63	160	135	137	130	135	137	130	133	110	121	134	139	142	124	131	147	6.13263	5.18825	5.08398	4.05135	5.83468	5.45292	5.77865	6.35039	4.60971	6.14621	6.03414	7.85687	4.72527	6.7052	7.63888
FLOT1	O75955;O75955-2;A2AB10;A2AB12;A2AB13;A0A0G2JJQ6	47.355	19	15	15	12	15	14	16	15	12	15	15	13	18	16	14	16	0.994132	0.748298	0.929355	0.47991	0.845704	3.22495	1.13354	0.515551	2.13652	1.22216	0.521967	1.27889	0.864045	0.866344	0.699479
FLOT2	Q14254;J3QLD9;E7EMK3;K7EKW9	47.064	23	14	15	15	14	14	17	17	8	18	16	11	16	12	14	15	1.03951	0.742415	1.35315	0.599172	0.893692	4.17918	1.99004	0.53296	2.2371	1.15259	0.43462	1.20661	0.624007	1.26983	1.10444
FMO3	P31513	60.033	39	37	39	33	36	35	35	36	30	33	35	35	36	38	36	39	50.2493	31.5571	26.4895	34.1892	50.2995	34.8213	42.1992	33.195	28.7696	29.273	19.4225	19.8074	33.5362	52.1873	38.6545
FMO4	P31512	63.342	18	16	18	15	13	13	15	16	12	17	14	11	16	15	16	16	0.854712	0.731947	0.560072	0.654341	0.510228	0.746028	0.933171	0.769234	0.923532	0.819705	0.408123	0.677009	1.13379	0.947832	1.1536
FMO5	P49326;P49326-3;E9PJF3;P49326-2	60.22	44	33	37	36	34	37	34	37	28	34	35	31	40	36	36	40	13.5901	17.1914	23.6989	11.5795	12.4828	12.836	24.3948	23.8054	17.246	20.1472	7.91766	19.1351	11.064	28.6469	25.3584
FMR1	A8MQB8;Q06787-8;Q06787-2;Q06787-9;A0A087WXI3;G3V0J0;Q06787-6;Q06787-4;Q06787-5;Q06787-7;Q06787-3;Q06787;G8JLE9;R9WNI0	65.821	4	2	2	2	1	2	0	2	3	2	2	2	1	1	1	3	0.0474487	0.0279896	0.0324368	0.0195703	0.0358925	NA	0.0320398	0.0404262	0.0323096	0.0315031	0.0253518	0.01827	0.0208204	0.0140308	0.0585026
FN1	P02751-10;P02751-5;P02751-9;P02751-14;P02751-8;P02751-17;P02751-3;P02751;P02751-6;P02751-13;P02751-7;P02751-15;P02751-4;P02751-11;P02751-12	239.62	44	40	38	35	33	32	38	41	30	35	41	31	39	35	39	39	0.714239	0.450839	0.391574	0.252198	0.219843	0.410238	0.648616	0.386831	0.395298	0.498953	0.266193	0.443835	0.313032	0.543413	0.510555
FN3K	Q9H479	35.171	15	13	12	12	11	11	11	10	10	11	12	12	13	11	9	12	2.16943	2.13397	2.31694	2.82351	2.40624	2.7016	2.11014	3.18713	2.07174	2.61669	3.12161	2.56947	2.74999	2.57776	1.70784
FN3KRP	Q9HA64	34.412	7	5	7	6	7	7	5	6	6	7	7	4	4	6	7	4	0.611045	0.702719	0.664268	0.94625	0.832071	0.934029	0.908205	1.22126	0.318364	0.609024	0.439866	0.281145	0.818757	0.93608	0.352028
FNDC3A	Q9Y2H6-2;Q9Y2H6;G5E9X3	125.82	23	15	20	17	13	16	14	15	18	17	14	14	20	13	13	13	0.298054	0.41914	0.304312	0.178523	0.217335	0.260358	0.287428	0.466483	0.416932	0.227174	0.228551	0.330766	0.320615	0.216344	0.195199
FNBP1L	S4R347;Q5T0N5-3;Q5T0N5-4;Q5T0N5-2;Q5T0N5-5;Q5T0N5;A0A075B6Q2	70.525	2	0	1	1	0	0	0	0	0	0	0	1	0	1	0	0	NA	NA	NA	NA	NA	NA	NA	NA	NA	NA	0.0171479	NA	0.00849466	NA	NA
FNDC3B	Q53EP0-2;Q53EP0	69.571	4	2	3	2	1	1	2	4	4	2	2	2	3	2	0	2	0.0122937	0.0209769	0.0176415	0.008695	0.0151947	0.0213744	0.0474747	0.0355706	0.0295433	0.0139395	0.0142143	0.0285346	0.00964755	NA	0.0226035
FNTA	B3KVN2;P49354-2;P49354;E9PQP6	27.443	8	6	6	4	8	5	6	6	3	7	5	6	8	6	5	5	0.245692	0.313452	0.195299	0.406678	0.312031	0.375149	0.404634	0.229519	0.420248	0.292455	0.404298	0.526839	0.395699	0.368026	0.274246
FNIP2	Q9P278;Q9P278-2	122.11	2	1	2	1	1	0	1	1	0	2	1	1	1	1	2	1	0.0257719	0.0932883	0.0912579	0.00214166	NA	0.0476583	0.0454731	NA	0.00608881	0.0815735	0.0454827	0.037716	0.0326724	0.136442	0.0508385
FNTB;CHURC1-FNTB	P49356;B4DL54;P49356-2	48.773	3	2	2	1	1	1	2	2	0	3	1	3	2	3	2	1	0.0435804	0.0271275	0.0180004	0.0141043	0.0122305	0.0438041	0.0300517	NA	0.0627051	0.0113013	0.0334474	0.0295394	0.0395132	0.0278777	0.0103002
FOCAD	Q5VW36;S4R400	200.07	5	4	3	1	3	1	4	4	3	2	3	5	4	2	4	3	0.0216439	0.0121974	0.00359224	0.0113752	0.00264689	0.0144129	0.0137167	0.00842762	0.00908647	0.00916311	0.0146679	0.013988	0.00490057	0.0143014	0.00958598
FOXRED1	Q96CU9-3;Q96CU9;Q96CU9-2	52.104	9	9	5	5	5	6	6	7	3	6	6	7	7	6	6	7	0.268006	0.151744	0.16585	0.130042	0.170705	0.13572	0.21799	0.0684245	0.205857	0.162759	0.203871	0.230382	0.199669	0.17141	0.150691
FRK	P42685-2;P42685	41.98	3	2	2	2	2	1	3	1	2	3	3	2	2	1	1	1	0.0406542	0.0577488	0.054708	0.0342025	0.0116621	0.0277219	0.0133095	0.0425406	0.0524452	0.0617926	0.0334187	0.0357467	0.00359028	0.0138733	0.00914185
FPGT;FPGT-TNNI3K	E9PK10;E9PMM4;A6NHC7;E9PKE1;Q59H18-3;Q59H18-4;Q59H18-1;O14772-3;O14772-2;O14772;E9PMK0;H0YDF0;A0A0A0MRP2;V9GXZ4	11.435	2	1	1	1	2	1	2	0	1	2	1	1	1	1	1	0	0.0828477	0.0985891	0.0389379	0.125968	0.0506587	0.179699	NA	0.0668081	0.122462	0.0576499	0.0660973	0.0512533	0.0704681	0.106527	NA
FTCD	O95954;O95954-2;A0A0G2JQF2;B7WPK3;O95954-3	58.926	50	44	39	39	38	40	38	42	30	37	40	47	47	44	38	40	142.167	120.887	79.5971	153.35	127.59	77.2039	100.572	38.2613	82.0101	113.257	127.904	102.8	120.891	141.293	104.096
FTH1	P02794;G3V192;G3V1D1;E9PRK8;E9PKY7	21.225	12	12	8	12	12	12	12	12	8	12	12	12	6	12	12	7	48.708	0.906398	73.3872	34.8205	58.4853	75.2922	47.3733	4.77845	79.2756	87.3095	65.3425	0.306309	20.6393	58.3672	1.93562
FTL	P02792;A0A087X1B9	20.019	14	13	12	14	14	14	13	13	8	14	14	14	9	12	12	12	126.472	0.8998	118.001	54.1439	60.5658	137.373	76.5543	6.94503	121.816	122.367	83.3148	0.912661	30.0723	74.8448	2.76377
FTO	Q9C0B1	58.281	8	3	7	7	8	7	6	5	4	7	8	4	4	5	6	3	0.0952202	0.0965002	0.0983547	0.126591	0.104925	0.15671	0.070766	0.0573879	0.119359	0.128709	0.082864	0.105757	0.0834767	0.0966559	0.0593956
FTSJ3	Q8IY81	96.557	8	3	3	4	5	2	5	4	2	4	5	2	4	1	4	4	0.0304656	0.031826	0.0450752	0.0528628	0.034481	0.0682995	0.043852	0.0206987	0.0398795	0.0351143	0.0323142	0.0477547	0.0192886	0.0542163	0.0346139
FUBP1	E9PEB5;Q96AE4;Q96AE4-2	68.903	16	12	10	12	12	13	12	11	12	11	12	12	13	14	13	11	0.683145	0.710091	0.704677	0.6734	0.783103	0.989868	0.917427	0.998913	0.780584	0.745837	0.898125	0.695407	0.907957	0.895561	0.581953
FUBP3	Q96I24	61.64	23	17	17	13	14	14	18	16	14	14	13	12	13	14	15	14	0.712132	0.623189	0.748636	0.568112	0.752975	0.830516	0.622463	1.07207	0.628245	0.556995	0.54726	0.491637	0.546259	0.661712	0.473713
FUCA1	P04066	53.688	14	13	13	12	13	12	13	12	11	12	13	12	13	13	13	11	1.49776	1.48973	1.46292	1.24173	1.50138	2.12852	1.32634	1.02851	1.6282	1.35722	1.54594	1.80536	1.45832	1.09181	0.882252
FUCA2	Q9BTY2;Q9BTY2-2	54.066	8	6	6	4	5	4	5	6	3	5	6	4	6	5	7	2	0.139351	0.103451	0.0322423	0.0676048	0.055854	0.153882	0.212568	0.114522	0.0800642	0.077191	0.0338364	0.112151	0.0711839	5.20201	0.0113939
FUK	Q8N0W3;Q8N0W3-2;J3KSP6	117.62	22	14	15	16	15	16	14	16	5	14	15	18	19	13	16	13	0.323374	0.321126	0.240321	0.19308	0.194264	0.21312	0.218931	0.0797886	0.229928	0.185288	0.267906	0.328865	0.218699	0.266829	0.161931
FUNDC2	Q9BWH2	20.675	5	4	4	5	4	5	3	5	4	3	4	4	4	4	4	5	0.514713	0.430213	0.556946	0.258355	0.588161	0.247957	1.11031	0.774567	0.474958	0.487348	0.315522	0.488191	0.496012	0.885706	1.41162
FUNDC1	Q8IVP5	17.177	2	1	1	1	1	1	2	0	1	1	1	1	2	1	2	0	0.00946713	0.0235492	0.0217231	0.0270694	0.057149	0.0702491	NA	0.101926	0.0311358	0.00565876	0.0642083	0.0637662	0.0428286	0.0899469	NA
FUOM	A2VDF0;A2VDF0-2;X6R6T9;X6RK00	16.765	8	6	7	6	6	7	6	5	6	6	6	6	7	7	6	7	6.65688	4.34945	5.25163	6.74227	6.77889	3.39405	5.20586	4.61794	4.2915	5.76495	7.7995	4.81364	5.29682	8.35169	5.08688
FUS	H3BPE7;P35637-2;P35637	53.496	6	4	6	4	5	5	4	5	4	5	4	6	5	6	5	4	0.525712	0.453131	0.481392	0.605453	0.458205	0.328313	0.380456	0.672951	0.311138	0.500292	0.573368	0.486123	0.605182	0.400769	0.500213
FXN	C9JAX1;Q16595;H7C585;Q16595-2;Q16595-3	14.91	8	6	6	6	8	7	8	8	4	8	6	6	6	7	8	6	2.64373	3.33559	3.06808	4.10112	3.50903	4.47449	3.81768	2.46058	4.87519	3.86667	2.60819	2.48649	1.98619	3.73324	2.12444
FXR1	B4DXZ6;P51114-2;P51114;E7EU85;E9PFF5;P51114-3	68.326	10	7	8	6	7	6	7	8	7	8	8	5	7	5	5	8	0.200163	0.223161	0.108664	0.0896041	0.0947948	0.195934	0.252028	0.183183	0.118766	0.141367	0.131197	0.182018	0.0914963	0.0808398	0.155691
FYCO1	Q9BQS8;Q9BQS8-4	166.98	17	12	11	13	7	11	14	13	5	12	9	13	10	11	9	12	0.108975	0.0719397	0.12299	0.0668564	0.0955928	0.175173	0.093954	0.043554	0.0822189	0.0665998	0.0932583	0.0618548	0.0729178	0.0718566	0.0760001
FXR2	P51116	74.222	2	2	2	1	0	1	2	2	2	2	2	2	2	2	2	1	0.0213019	0.0188409	0.010539	NA	0.00886471	0.0130614	0.0236047	0.0261549	0.0227034	0.0151248	0.0127043	0.106465	0.0110737	0.0194543	0.0802289
FXYD1	K7EQG4;O00168	12.784	1	1	1	1	1	1	1	1	1	1	1	1	1	1	1	1	1.23492	1.0543	1.75623	1.09808	0.895908	1.38279	0.85936	1.24489	1.76174	1.04663	1.13257	0.723365	1.04301	1.40914	0.82056
G3BP1	Q13283	52.164	11	9	10	10	10	9	9	7	9	8	9	10	11	9	8	8	1.38114	0.970944	0.704477	0.678547	0.613077	1.03403	0.885654	0.310108	0.676203	0.549818	1.01202	1.29232	0.828386	0.851365	0.609949
FYTTD1	Q96QD9-2;Q96QD9;H9KVD1;H9KVD5;H9KVC6;Q96QD9-4;Q96QD9-3	33.004	2	1	2	2	0	1	2	1	2	2	1	1	1	2	1	1	0.0260208	0.0429799	0.0416689	NA	0.0155045	0.0622864	0.0232476	0.0599031	0.0580643	0.0325164	0.0247102	0.0186979	0.0212321	0.0211145	0.0158247
G3BP2	Q9UN86-2;Q9UN86	50.817	8	3	4	7	4	4	4	5	3	5	4	5	6	4	6	5	0.148078	0.339915	0.416506	0.188999	0.315304	0.129466	0.31338	0.25772	0.21584	0.162045	0.260367	0.336139	0.200796	0.337388	0.185976
G6PC	P35575	40.483	7	6	5	3	2	3	3	5	0	1	3	4	6	5	2	7	0.309255	0.313382	0.133335	0.0795186	0.0899507	0.0724851	0.266668	NA	0.0231796	0.0582163	0.277656	1.79229	0.311869	0.0595436	1.71607
G6PD	P11413;P11413-3;P11413-2;E7EM57;E7EUI8	59.256	3	3	1	1	1	1	1	2	0	1	2	1	2	3	2	3	0.0635296	0.00162492	0.0143606	0.00850401	0.010656	0.00931646	0.0159034	NA	0.010707	0.0201139	0.00772538	0.0318159	0.0292831	0.04918	0.0392747
GAA	P10253	105.32	28	21	21	23	22	23	22	23	15	18	22	28	26	20	21	23	2.5728	0.903569	2.81228	1.1601	1.48725	1.44478	2.65756	1.16657	1.21978	1.47309	2.25203	4.46325	1.24231	1.76116	1.63893
GABARAPL1;GABARAP	F5GZY7;Q9H0R8;Q9H0R8-2;H6UMI1;O95166	8.577	4	3	3	2	3	3	2	3	3	2	3	4	3	4	3	4	0.759144	1.01326	0.976975	0.603721	0.72714	0.965317	0.970327	1.16092	0.57016	0.816621	1.11212	0.473755	1.12542	1.18243	0.910069
GAK	O14976;O14976-2	143.19	11	8	10	9	9	8	9	9	8	9	7	7	6	4	11	8	0.123745	0.0893965	0.0745078	0.0735682	0.0534658	0.0720785	0.0893754	0.0891548	0.101735	0.0643406	0.0502076	0.0626986	0.0528333	0.105831	0.0668514
GALE	Q14376;Q14376-2;Q5QPP3;Q5QPP1;A0A0E3D6K8;Q5QPP4	38.281	20	19	17	16	16	16	15	15	14	15	15	18	19	14	15	18	9.11423	6.92491	11.2876	7.58656	7.85634	7.25327	8.69824	7.4213	6.26814	9.52235	8.74474	8.81962	5.11896	12.2886	12.0353
GALK1	P51570;P51570-2	42.272	30	24	20	20	25	21	21	22	16	20	19	27	30	23	19	24	15.5123	7.25548	18.8433	24.6038	17.0345	9.7869	8.53481	21.5759	14.2252	15.6259	27.3794	27.8292	13.2223	15.2982	14.7915
GALK2	Q01415;B7ZAX5;Q01415-2	50.378	15	14	11	11	11	12	12	11	12	12	11	12	14	13	12	13	0.865827	0.717718	0.730939	0.82535	0.81598	0.871882	0.739457	0.86403	0.977522	0.814803	0.799874	0.784996	1.48537	1.09294	0.906441
GALM	Q96C23;H7C320	37.765	17	16	17	14	15	15	14	16	9	15	15	16	15	13	15	15	5.25937	3.99266	5.36934	5.6287	4.56065	3.41255	4.87832	3.53096	3.68997	5.05327	7.35813	4.61553	4.96542	5.7449	3.86965
GALNS	P34059;H3BP66	58.025	7	5	5	4	4	5	6	7	3	5	4	6	6	6	5	6	0.370468	0.362261	0.312496	0.184433	0.157532	0.2471	0.400471	0.0579351	0.361792	0.159497	0.15397	0.420848	0.224054	0.163726	0.20783
GALNT2	Q10471	64.732	16	14	12	11	9	12	12	13	10	11	12	12	14	13	11	10	2.11194	0.359179	0.400082	0.240292	0.343282	1.17967	0.559066	0.446894	0.544205	0.25907	0.423708	0.517605	0.372316	0.376168	0.154303
GALT	P07902;P07902-2	43.363	21	16	20	18	16	18	18	18	10	17	19	19	20	17	18	20	3.75308	3.35978	3.63833	3.10171	2.81029	3.23417	3.46236	3.17183	3.05075	3.85317	3.99249	4.32729	2.5672	3.43701	3.08562
GAMT	Q14353;Q14353-2	26.318	12	11	10	10	11	9	9	10	2	8	11	10	12	11	9	11	5.5409	5.51474	5.52451	5.56185	4.16962	3.25545	6.29739	1.22562	2.98204	4.06106	5.94284	13.0213	2.44842	4.92913	5.88953
GANAB	Q14697-2;Q14697;F5H6X6;E9PKU7	109.44	60	52	48	47	44	48	46	50	41	46	47	54	58	50	50	54	28.36	17.3549	18.5042	13.6157	15.7282	21.6849	26.0083	12.9649	19.5745	14.9178	19.2716	22.8213	12.9347	17.3831	25.0306
GAPDH	P04406;E7EUT5	36.053	28	26	25	26	25	25	26	25	23	26	24	26	25	25	24	25	119.942	101.711	76.6514	88.5306	100.594	94.3723	114.542	124.084	131.896	105.009	137.97	83.1907	116.903	77.4462	66.1065
GAPVD1	F8W9S7;Q14C86-3;Q14C86-4;Q14C86-5;Q14C86-2;Q14C86;Q14C86-6;B0QZ65;B4DGD8;C9IZ08;A0A0A0MQV8;H0Y4E7;H0Y7I9	157.46	10	7	6	5	6	4	8	9	5	8	6	5	7	6	9	7	0.039291	0.0307172	0.0359547	0.0348404	0.0169334	0.0552469	0.0476516	0.0295344	0.0519309	0.0279746	0.0248351	0.0486594	0.452423	0.0480315	0.0346364
GAR1	Q9NY12-2;Q9NY12	20.834	4	3	2	3	1	4	4	1	2	2	1	3	4	4	3	1	0.297083	0.296296	0.312041	0.0142529	0.327521	0.471987	0.10519	0.293253	0.144858	0.127853	0.225046	0.463877	0.445644	0.38457	0.0916725
GARS	P41250	83.165	25	19	20	22	21	21	20	20	16	23	23	19	22	21	22	18	1.17533	0.97913	1.11317	1.15701	1.06741	1.35525	1.16886	0.886378	1.33823	1.38925	1.39167	1.50864	1.10445	1.3446	0.872094
GART	P22102;P22102-2	107.77	40	25	32	30	33	30	26	23	20	31	26	33	30	29	29	25	0.832902	0.799435	0.701487	0.962324	0.657717	0.71906	1.70947	0.600934	1.22325	0.926208	0.969683	1.03764	1.02373	0.961551	0.621273
GAS2	O43903;E9PRR5;E9PQ74	34.945	9	7	3	4	5	4	5	6	5	5	5	9	8	5	4	7	0.600353	0.492333	0.449002	0.250389	0.390577	0.703575	0.564259	0.705181	0.446765	0.371412	1.00744	0.615141	0.345757	0.646322	0.693318
GATM	P50440-2	44.883	38	35	35	32	31	33	31	31	26	29	32	33	37	33	34	35	128.285	188.553	85.9915	67.1035	76.7902	99.5307	116.239	149.041	111.209	138.409	125.049	204.068	102.128	100.287	104.796
GATC	H0YIV9;F8VRU3;O43716	18.606	2	1	1	1	0	0	1	0	0	0	0	0	1	0	0	0	0.263874	0.05733	0.0343419	NA	NA	NA	NA	NA	NA	NA	NA	0.389947	NA	NA	NA
GBA2	Q9HCG7;Q9HCG7-3;Q9HCG7-2	104.65	4	2	2	2	2	2	2	1	1	2	2	1	2	2	1	3	0.00527931	0.0195283	0.020832	0.0131605	0.011009	0.0102235	0.01056	0.00920691	0.0224897	0.013772	0.00496273	0.0140331	0.0105502	0.0108017	0.0300177
GBA	A0A0G2JNZ5;A0A0G2JLB3;P04062-4;P04062-2;P04062;A0A0G2JNZ0;P04062-3;P04062-5	50.263	2	1	1	1	2	2	1	2	0	2	1	0	0	1	0	1	0.00479242	0.0147336	0.00700814	0.0523336	0.0267387	0.00881743	0.0398136	NA	0.0452612	0.00888787	NA	NA	0.00951178	NA	0.0158163
GBA3	A0A087WTY7;Q9H227	53.532	17	9	16	15	15	14	15	11	10	11	16	12	11	10	15	11	0.382323	1.483	0.887604	1.41173	0.959544	0.980754	0.638582	0.907345	0.410754	1.03403	0.648536	0.452972	0.387843	0.930308	0.551142
GBE1	Q04446;E9PGM4	80.473	45	43	40	39	37	37	34	39	23	34	37	40	44	37	37	41	10.516	12.9878	9.97013	11.6023	6.44858	6.82953	8.45922	16.8412	7.58943	11.0396	9.94288	12.8628	8.39967	12.5485	5.68765
GBAS	O75323;O75323-2;C9J7B1;C9K068;H7C333	33.742	2	1	1	2	2	2	2	1	1	1	2	0	0	1	0	1	0.0397643	0.0121742	0.0133985	0.0772375	0.0437176	0.0433691	0.0790757	0.0543696	0.0763824	0.0604372	NA	NA	0.0443828	NA	0.0803321
GBF1	Q92538-3;Q92538-2;Q92538	206.01	20	16	6	10	10	10	15	15	9	11	7	14	10	11	13	12	0.110075	0.0327871	0.0764089	0.0475089	0.0291423	0.0873612	0.0971912	0.0505412	0.0543088	0.0372858	0.0747781	0.0591906	0.0646367	0.0838044	0.0582163
GBP1	P32455	67.93	23	20	22	19	20	19	19	20	17	16	20	16	20	15	18	18	1.47143	1.20142	1.23706	1.43222	1.5475	1.0781	1.32068	1.27722	0.873765	1.33228	1.11989	1.24199	1.11783	1.44681	1.1613
GC	D6RF35;P02774;P02774-3;D6RBJ7;P02774-2	53.02	22	16	17	13	16	16	13	18	12	16	17	16	20	12	15	20	3.75197	5.67883	2.56616	2.16314	4.07382	2.25335	4.14003	4.69805	3.20951	4.51676	1.8589	3.04679	2.68276	3.8429	3.11014
GBP5	E7ETN8;Q96PP8-2;Q96PP8	54.477	1	1	1	0	1	0	1	0	1	1	1	0	1	1	0	0	0.0625114	0.0098726	NA	0.110396	NA	0.0057355	NA	0.125234	0.0835633	0.0117318	NA	0.017528	0.12895	NA	NA
GBP7	Q8N8V2	72.512	2	1	1	1	2	2	0	2	0	2	2	1	1	2	0	2	0.00945715	0.0044038	0.00985908	0.0251198	0.0198622	NA	0.014391	NA	0.0130644	0.0243507	0.0110745	0.00351829	0.020005	NA	0.0190992
GCA	H7C2Z6;H7BXD5;P28676;C9JIZ3	16.712	3	3	3	2	2	3	3	2	1	2	3	1	2	3	3	1	0.179683	0.0494366	0.0590269	0.0586166	0.0700593	0.0753821	0.0253742	0.0252422	0.0526191	0.0516981	0.0124422	0.0458744	0.154925	0.268112	0.0287428
GCAT	O75600;O75600-2	45.285	8	7	7	6	7	6	6	5	4	6	6	6	7	5	6	7	1.027	1.00934	1.44251	0.949885	0.963489	1.02715	0.608001	0.563523	1.12915	0.406779	0.835457	0.338316	0.645285	0.88462	0.576083
GCDH	Q92947;Q92947-2	48.127	22	18	17	16	15	17	15	17	13	16	17	17	20	20	14	20	6.65039	7.86364	7.90138	11.8501	8.24064	10.3394	8.23207	6.17549	6.86083	8.69292	7.33023	4.10025	7.23699	4.41045	11.2056
GCHFR	P30047;P30047-2;H0YNX7	9.6981	5	4	5	4	4	5	5	5	2	5	5	5	5	5	5	5	2.7483	3.08159	4.43005	3.38476	4.13916	2.86963	5.47127	2.10809	4.32977	4.96624	3.33087	6.74017	2.97144	3.92665	8.74328
GCH1	P30793-3;P30793-2;P30793-4;P30793	23.131	1	1	1	0	0	1	1	1	0	0	0	0	0	1	0	1	0.0346936	0.147044	NA	NA	0.210933	0.0166543	0.0613121	NA	NA	NA	NA	NA	0.0387138	NA	0.0474697
GCK	P35557-2;C9JQD1;P35557-3;P35557	52.136	13	11	12	12	12	12	7	10	11	9	12	11	11	12	10	10	1.05081	0.747556	0.798927	0.934581	0.571081	0.37657	0.360743	1.20254	0.427794	0.606418	0.878118	0.80486	0.834336	0.44544	0.580379
GCKR	Q14397;A0A0C4DFN2	68.684	25	22	21	19	21	18	12	20	21	19	21	20	22	21	20	17	1.99399	1.26474	1.03539	1.88077	0.716039	0.28845	1.02455	2.12703	0.697501	0.759031	1.08015	0.909673	1.19906	0.917838	0.553377
GCLC	P48506;E1CEI4	72.765	31	23	25	23	24	21	23	26	18	23	25	25	29	28	23	28	2.80653	2.92338	2.74102	3.51143	3.59719	2.45798	3.23704	3.71886	2.44474	4.07624	3.185	3.11901	2.726	3.94514	3.26635
GCLM	P48507;P48507-2	30.727	6	6	6	5	6	5	5	6	5	6	6	6	6	4	6	5	0.911938	0.72757	0.600625	1.10584	0.60671	0.935831	1.04945	0.795391	0.8082	0.771241	0.721851	0.723768	0.462328	0.889411	0.685849
GCN1L1	Q92616	292.75	103	90	78	78	77	83	83	78	73	73	76	84	86	77	75	74	0.910481	0.691911	0.744181	0.642393	0.82178	0.896658	0.76427	0.719359	0.685429	0.567169	0.907337	0.797839	0.660529	0.675413	0.556692
GCSH	P23434	18.884	3	2	3	2	3	2	2	2	2	3	2	3	3	3	2	2	5.95111	6.99087	4.69133	5.46859	5.42154	4.02759	3.94434	8.129	4.01178	5.36936	4.96002	6.87069	5.47041	4.54048	4.48712
GDA	Q9Y2T3;Q9Y2T3-2	51.002	27	24	24	24	25	24	24	24	22	21	23	26	23	21	24	25	8.08623	6.83542	6.62962	10.8587	5.64407	5.77897	6.29694	9.77067	7.1183	7.9362	6.02327	5.27748	7.84625	8.94004	3.21352
GDI1	P31150	50.582	16	11	7	9	8	12	8	10	8	10	9	9	13	11	9	12	0.623845	0.684976	0.621999	0.617042	0.968793	0.752496	0.914372	0.755044	0.649149	0.864128	0.792431	0.690334	0.67792	0.691917	0.699684
GDAP1	Q8TB36-2;Q8TB36	33.479	1	1	1	0	0	1	1	1	1	0	1	1	1	1	0	1	0.0260305	0.0194689	NA	NA	0.0108564	0.024929	0.0251181	0.0260351	NA	0.0232598	0.0141219	0.0295751	0.0205169	NA	0.0183489
GDI2	P50395;P50395-2;Q5SX87	50.663	46	43	39	39	39	41	38	42	32	38	40	40	44	44	37	40	18.7963	14.3246	18.6347	16.7963	16.7572	17.8849	17.532	19.504	15.2481	17.1588	17.8083	22.5442	16.577	20.6711	15.1806
GEMIN5	Q8TEQ6	168.59	5	4	1	2	1	3	3	3	3	2	2	4	3	4	4	2	0.0339519	0.00406391	0.0144299	0.0052368	0.0085074	0.0170571	0.0321504	0.0145965	0.00655872	0.00787439	0.0171193	0.0130172	0.0205646	0.0170384	0.0105356
GET4	Q7L5D6;Q7L5D6-2	36.504	5	5	4	3	4	3	3	3	4	4	3	4	4	2	4	3	0.129759	0.12921	0.117839	0.101934	0.110456	0.13167	0.0969488	0.120063	0.0979679	0.114461	0.102106	0.13053	0.0401615	0.0944129	0.0787053
GEMIN7	Q9H840	14.536	1	1	0	1	0	0	0	0	0	0	0	1	0	0	0	1	0.049401	NA	0.0282914	NA	NA	NA	NA	NA	NA	NA	0.0243584	NA	NA	NA	0.0350304
GFER	P55789;H3BRW3;H3BRD2	23.449	6	4	4	3	5	5	5	5	4	4	4	5	6	3	4	6	0.466253	0.360692	0.215846	0.735945	0.301576	0.270878	0.541414	0.417607	0.367833	0.625685	0.293257	0.408254	0.234292	0.458349	0.72233
GFAP	K7EPT8	11.366	1	0	1	0	1	0	0	0	0	1	0	0	0	0	1	0	NA	0.0583519	NA	0.0704468	NA	NA	NA	NA	0.0435066	NA	NA	NA	NA	0.0456998	NA
GFM1	Q96RP9;Q96RP9-2;C9IZ01;F8WAU4	83.471	32	23	29	28	24	29	27	26	18	25	25	23	27	27	24	25	1.22924	1.46198	1.21428	1.05463	0.996372	1.70059	1.6218	0.926951	1.11727	1.06901	1.14603	1.24132	1.22521	0.91197	0.998006
GFM2	Q969S9-4;Q969S9-3;Q969S9;Q969S9-5;Q969S9-2	67.067	8	4	2	6	2	2	2	7	3	1	3	3	4	7	4	4	0.0911235	0.200091	0.274597	0.287876	0.220645	0.242241	0.213831	0.237472	0.240273	0.404224	0.06123	0.195084	0.301775	1.04416	0.292828
GFPT1	Q06210-2;Q06210	76.758	39	30	33	29	31	28	30	29	22	34	33	32	35	29	29	32	1.59368	1.99352	1.10512	2.26044	1.72594	2.62649	1.85258	2.62198	3.55938	3.12537	1.83098	2.40798	1.34949	2.1242	1.57946
GGA1	Q9UJY5-4;Q9UJY5-3;Q9UJY5;Q9UJY5-6;B0QYR6;Q9UJY5-2	61.378	3	3	2	2	2	3	2	3	1	2	1	2	2	2	2	1	0.0474737	0.0424984	0.0573782	0.0478947	0.0590814	0.0714705	0.0760175	0.0484515	0.0704987	0.0295976	0.0549449	0.025545	0.0364964	0.0686846	0.0333253
GGACT	Q9BVM4	17.328	6	6	4	5	6	5	5	5	3	4	5	5	6	5	5	6	3.36039	1.15039	1.69281	3.39007	2.07907	0.751435	1.79528	2.14805	0.60195	1.87328	2.67864	3.66044	2.07175	2.63936	1.77856
GGCT	O75223;M0QZK8;B8ZZK2;H7BZK5;O75223-3	21.007	8	8	6	7	6	7	7	8	6	7	7	8	8	7	8	7	2.04345	1.20328	1.17408	1.2688	1.4234	1.17217	1.76288	1.44317	2.00945	1.53265	1.82183	2.46677	1.82701	2.07781	1.02776
GGCX	P38435;P38435-2	87.56	20	20	19	17	16	17	17	17	12	16	15	17	17	18	17	17	2.25439	1.00708	1.09745	1.0752	0.928394	1.57355	1.39114	0.932623	1.17669	0.967011	1.3782	1.58568	0.923198	0.927744	1.78446
GGH	Q92820	35.964	14	13	14	12	13	14	13	14	10	14	12	12	11	13	12	13	5.435	4.16058	4.64909	3.0575	5.58737	9.42574	6.05976	4.81943	10.0561	4.61454	3.46041	4.15981	9.12423	5.05445	3.36997
GGT1;GGT2;GGT3P	P19440;B5MCK8;E7ET76;P36268-2;A6NGU5;P36268;P36268-3;P19440-2	61.409	8	8	7	8	8	6	8	8	6	7	8	8	8	8	8	7	0.602588	0.425376	0.484779	0.529029	0.0711215	0.494814	0.477463	0.601359	0.612427	0.374449	0.524793	0.31281	0.167535	0.472175	0.157467
GGT7	Q9UJ14	70.466	3	3	2	2	1	3	3	3	0	1	2	3	3	3	3	2	0.0732611	0.0268224	0.0955368	0.024034	0.0943361	0.146369	0.0509498	NA	0.0310516	0.0224246	0.0302943	0.039758	0.0602792	0.102527	0.102536
GGT5	P36269;P36269-3;P36269-2	62.26	2	1	1	1	2	2	1	1	0	0	1	2	2	0	1	1	0.0142398	0.0190275	0.0360153	0.0179791	0.0103157	0.0257604	0.0194818	NA	NA	0.0060095	0.0198617	0.097874	NA	0.0173396	0.00901954
GHDC	Q8N2G8-3;Q8N2G8;K7ESN3;Q8N2G8-2	53.518	13	10	9	9	8	8	10	8	8	6	8	8	12	11	12	11	0.540655	0.261023	0.264498	0.226633	0.205175	0.85432	0.400026	0.227692	0.272176	0.219251	0.976539	0.542028	0.921866	0.45262	1.27754
GHITM	Q9H3K2;Q9Y6G2	37.205	9	9	9	8	8	8	8	9	7	8	8	9	8	8	7	9	2.75844	1.92704	1.49823	1.50263	1.50317	1.92931	1.7986	2.54762	2.01274	1.81475	1.81915	1.74356	1.22163	1.37429	1.76932
GID8	Q9NWU2	26.748	3	1	2	1	1	0	1	0	0	0	0	1	2	1	2	2	0.0228097	0.0672002	0.0450175	0.0358747	NA	0.0430251	NA	NA	NA	NA	0.0241054	0.0448564	0.0366929	0.0796706	0.0660496
GIGYF2	Q6Y7W6-4;Q6Y7W6-5;Q6Y7W6;E7ESB6;I1E4Y6;Q6Y7W6-3	148.63	3	0	2	1	1	2	1	1	2	2	1	1	1	2	0	1	NA	0.00972547	0.00317786	0.0045083	0.0122895	0.00471948	0.00372865	0.00752957	0.00814109	0.00459359	0.0048087	0.00537382	0.0125287	NA	0.00437403
GIPC2	Q8TF65	34.354	5	4	5	5	4	4	5	5	3	3	5	4	5	4	5	4	0.270539	0.193251	0.226057	0.254117	0.290391	0.182983	0.346157	0.42836	0.201992	0.248826	0.292943	0.234613	0.289307	0.363238	0.251242
GIMAP1-GIMAP5;GIMAP1	A0A0D9SFP0;A0A087WTJ2;Q8WWP7	24.669	1	0	0	1	1	0	0	0	0	0	0	0	1	0	1	0	NA	NA	0.00919863	0.00675192	NA	NA	NA	NA	NA	NA	NA	0.0237071	NA	0.0116175	NA
GIPC1	O14908;K7ELJ2;K7EJ33;K7EIT0;K7ESN1;O14908-2	36.049	2	1	1	1	0	2	2	2	1	1	2	1	1	1	2	1	0.0114255	0.00657025	0.0142249	NA	0.0278686	0.055625	0.0415282	0.0293804	0.0232506	0.0193147	0.0128956	0.0492396	0.0149556	0.0398282	0.0221473
GJB1	P08034	32.024	7	4	7	5	6	6	7	4	6	6	6	5	4	6	7	5	0.984633	0.67758	0.983207	1.14768	1.93864	1.54124	0.299685	1.2571	0.707592	0.80869	0.308297	0.595201	1.09578	1.10027	1.4388
GIT2	R4GNG3;Q14161-9;Q14161-5;Q14161-3;Q14161;F8WAK2;F8VXI9;Q14161-2;Q14161-11;Q14161-7;Q14161-6;Q14161-10;Q14161-8;Q14161-4	71.504	2	2	2	2	2	1	2	2	2	2	1	2	2	1	2	1	0.0368443	0.0484316	0.0386919	0.0441307	0.29369	0.0592585	0.0302764	0.0370244	0.0535119	0.0318609	0.0381633	0.0437668	0.152233	0.0164483	0.0283484
GK;GK3P	P32189-1;P32189-4;P32189-2;P32189;Q14409	57.488	22	20	20	19	19	21	19	18	15	20	18	20	20	20	20	18	1.27293	1.6515	1.35604	1.46319	1.6878	1.32754	1.55395	1.06203	1.7052	1.40859	1.52067	1.65395	1.81895	1.18782	1.36029
GJB2	P29033	26.215	1	0	1	1	0	1	1	0	0	1	0	0	0	0	1	0	NA	0.0247073	0.0296591	NA	0.0204959	0.00994354	NA	NA	0.0098998	NA	NA	NA	NA	0.0309645	NA
GLA	P06280	48.766	3	3	2	1	3	3	2	3	0	3	2	3	1	2	3	2	0.0356834	0.0386189	0.0233053	0.0509512	0.0351101	0.050915	0.0495119	NA	0.060335	0.024567	0.0332201	0.0250068	0.0440276	0.0280017	0.0385589
GKN1	Q9NS71	21.999	1	0	0	0	0	0	0	0	1	0	0	0	0	0	0	0	NA	NA	NA	NA	NA	NA	NA	0.0887066	NA	NA	NA	NA	NA	NA	NA
GLB1	P16278-3;P16278;E7EQ29;P16278-2	72.75	17	15	14	14	13	12	16	15	7	14	14	14	17	10	11	16	2.13754	1.12474	1.56351	0.794804	0.788264	2.04783	1.68825	0.550258	1.31069	1.00414	1.09879	2.12106	1.06448	0.920526	0.948212
GLDC	P23378	112.73	55	47	43	39	50	43	37	46	31	35	43	45	53	49	46	44	19.1427	5.69692	5.09202	49.2167	7.12965	5.43774	18.8508	10.6015	8.86012	16.8967	7.50435	38.3927	6.51692	23.9248	3.21394
GLG1	Q92896;Q92896-3;Q92896-2;H3BM42	134.55	11	8	6	7	5	6	7	7	5	6	4	5	6	6	5	3	0.233614	0.425834	0.459735	0.119423	0.133996	0.203568	0.196538	0.521861	0.161114	0.132553	0.199686	0.132749	0.19714	0.147009	0.0247929
GLO1	Q04760;Q04760-2	20.777	14	12	11	12	13	13	10	11	8	12	12	11	12	10	11	14	17.8097	22.6015	16.8213	20.1323	19.2536	11.0249	20.5684	15.5259	11.0169	17.5418	17.2725	17.2532	12.2952	22.872	23.9701
GLOD4	Q9HC38-2;F6TLX2;Q9HC38;I3L3Q4;Q9HC38-3	33.232	24	21	22	17	19	19	17	21	13	15	19	19	24	21	18	23	5.80546	7.33006	6.92617	7.49135	6.1425	6.17686	6.61663	8.47611	5.52675	7.40287	6.35648	7.89512	10.2319	7.42344	6.39519
GLOD5	H7C348;A6NK44	14.308	3	1	2	1	1	0	1	0	1	1	1	2	2	1	1	1	0.0263984	0.0951081	0.044116	0.0375343	NA	0.108793	NA	0.0734203	0.0370069	0.041631	0.0680585	0.121738	0.113819	0.0321511	0.141912
GLRX	P35754	11.776	6	6	5	4	3	5	4	5	1	3	3	5	5	4	4	6	8.33729	7.69099	7.51253	8.06213	5.15835	10.0363	10.8323	13.4823	11.0653	8.29015	3.26933	6.76072	0.97319	8.80238	4.89002
GLRX3	O76003	37.432	16	15	15	12	12	12	12	13	10	13	12	14	16	14	13	13	1.49763	1.96459	1.63415	1.78154	1.83836	1.81289	1.54149	2.43097	2.35353	2.11526	1.28336	1.94938	1.60612	1.49873	1.07838
GLS2	Q9UI32;A0A087X004	66.322	25	19	20	19	24	21	20	22	16	19	21	22	24	21	18	19	1.11601	2.04671	1.75195	3.3234	2.32724	1.4171	1.08931	1.81448	1.23996	3.10864	2.14098	0.891549	1.93164	0.728306	0.937801
GLRX5	Q86SX6	16.628	2	2	2	2	2	2	2	2	2	2	2	2	2	2	2	2	1.55124	1.82365	2.38672	3.08313	3.19994	2.43658	1.79988	2.14559	2.57262	2.81841	0.943615	0.636596	1.4727	3.10795	1.10419
GLTPD2	A6NH11	31.641	6	3	6	3	3	3	5	4	2	2	5	4	4	4	4	5	0.373168	0.266344	0.172375	0.114635	0.0970707	0.216204	0.274759	0.144281	0.0863931	0.225468	0.131728	0.212538	0.138063	0.0990736	0.169592
GLT8D1	C9J880;Q68CQ7-2;Q68CQ7;C9JPK4;C9JA13	19.42	2	2	1	1	0	0	2	2	1	2	1	0	1	2	2	0	0.046447	0.0257554	0.0215223	NA	NA	0.0515567	0.0564407	0.0220011	0.0832786	0.0265291	NA	0.0271098	0.0371791	0.0537311	NA
GLUD1	P00367;P00367-3;P00367-2	61.397	51	45	44	47	43	46	44	46	37	43	45	44	45	46	44	45	144.711	214.247	235.779	165.959	136.891	150.395	159.313	172.608	235.02	201.87	142.968	175.993	185.286	167.861	138.819
GLUD2	P49448	61.433	7	5	6	7	4	5	6	6	5	7	6	5	7	6	6	4	0.309862	0.272812	0.304537	0.103434	0.356252	0.642156	0.466134	0.445131	0.51969	0.566138	0.153701	0.545829	0.26834	0.576332	0.114614
GLUL	P15104;A0A087WYJ1	42.064	16	13	11	12	13	14	12	12	8	10	11	12	16	16	13	15	1.78726	0.96658	5.6432	1.54948	6.57177	4.27769	4.81172	1.49608	2.44268	2.67737	2.18416	4.02596	15.4912	5.68882	3.67279
GLYAT	Q6IB77;Q6IB77-2	33.924	19	19	19	18	19	19	18	18	15	17	17	19	19	19	18	19	49.8087	50.3922	60.177	68.0876	75.7411	51.4825	64.8725	67.5354	47.4718	61.1273	61.542	57.2569	57.3056	50.7193	78.3177
GLYATL1	Q969I3;Q969I3-2;E9PP99	35.101	14	12	12	12	11	11	12	13	8	11	10	13	12	12	11	14	3.18706	2.63966	3.84161	3.17646	5.05382	4.85065	3.56825	3.27502	2.76365	3.12346	3.69782	4.00214	3.19662	1.93452	3.47961
GLYCTK	Q8IVS8;Q8IVS8-3;Q8IVS8-4;A0A0C4DGA0;Q8IVS8-7;Q8IVS8-2	55.252	14	14	12	12	13	13	14	14	8	10	13	13	12	14	13	14	1.68641	1.76272	2.3718	2.65762	2.70669	2.18437	3.12678	2.13227	2.09665	3.91305	1.57208	1.90323	2.69989	2.93865	4.01313
GLYR1	K7EMM8;Q49A26-5;Q49A26-4;Q49A26-2;Q49A26-3;Q49A26	57.215	5	4	3	2	3	4	4	4	3	2	2	3	3	2	4	3	0.118041	0.0651334	0.0360269	0.0715489	0.0766608	0.170827	0.112654	0.116299	0.0540174	0.0875542	0.0675659	0.0541974	0.0869596	0.0832915	0.0786087
GM2A	P17900;H0YBY3;E5RJD0	20.838	3	2	2	2	1	2	3	3	2	1	2	3	3	3	3	2	0.100402	0.256464	0.206475	0.15793	0.153227	0.204996	0.232606	0.249118	0.128938	0.193277	0.150897	0.264802	0.216184	0.219121	0.0898044
GMDS	O60547-2;O60547	39.053	8	4	6	6	3	6	5	6	6	4	3	5	5	4	6	5	0.283561	0.323585	0.267193	0.153604	0.357243	0.268016	2.39803	0.505245	0.347355	0.223852	0.286233	0.21348	0.256925	0.294519	0.177868
GMFB	P60983;G3V4P8	16.713	6	5	5	5	6	6	6	4	4	6	6	5	6	6	6	5	1.49621	1.68074	1.656	1.79719	2.27116	3.17588	1.13457	1.46609	2.25508	2.49856	1.26404	1.72982	2.50969	2.66462	1.1733
GMPPA	Q96IJ6;Q96IJ6-2;A0A087WUI8;F8WD54	46.291	21	15	15	15	14	15	15	14	14	15	18	18	20	15	16	16	1.73028	3.08555	3.30769	3.3878	2.65014	1.99938	1.82323	4.95696	4.01726	4.30211	1.91679	2.18204	2.33479	2.0409	1.82072
GMPPB	Q9Y5P6;Q9Y5P6-2	39.834	13	11	10	8	8	8	8	8	7	7	9	8	12	7	9	12	1.64081	1.31681	2.29842	1.92903	2.13514	1.83456	1.53244	2.40949	1.91061	2.80554	1.37533	1.48529	1.12546	2.01168	1.28549
GMPR2	A0A087WWM4;Q9P2T1;H0YMB3;F8WAN9;Q9P2T1-3;Q9P2T1-2;H0YLV5;H0YNJ6	38.217	14	9	11	11	9	10	10	11	8	10	11	8	12	9	10	13	1.18899	1.10134	2.81289	1.12185	1.0797	0.880403	3.35743	1.84431	2.79486	2.42021	0.980904	1.11375	0.94526	1.33407	1.30082
GMPS	P49915;P49915-2	76.715	11	8	7	8	8	8	8	7	6	6	7	10	6	9	8	9	0.266314	0.138733	0.1373	0.158048	0.133399	0.126965	0.20382	0.146328	0.129076	0.131723	0.170186	0.126211	0.188867	0.162392	0.216276
GNA11	P29992;K7EL62	42.123	12	7	11	11	10	12	11	8	10	10	12	9	11	9	10	8	0.417892	0.594989	0.5607	0.451662	0.511822	0.625791	0.495741	0.636449	0.613207	0.571144	0.561886	0.79051	0.494534	0.82415	0.492716
GNA13	Q14344-2;Q14344	33.287	5	3	5	5	4	5	5	2	3	4	3	4	4	5	4	4	0.109579	0.120499	0.135445	0.0904962	0.0833169	0.161674	0.0508531	0.117015	0.162427	0.0697852	0.0745995	0.161134	0.104176	0.102263	0.134949
GNAI1	P63096;P63096-2;C9JPP4	40.361	6	4	3	5	2	2	2	4	2	2	3	3	5	3	3	5	0.13368	0.0572619	0.150853	0.0468769	0.126781	0.127686	0.168329	0.0407779	0.0300463	0.0414351	0.101546	0.269071	0.0638527	0.0876171	0.21153
GNAI2	P04899;P04899-4;P04899-6;P04899-3;P04899-5;P04899-2	40.45	19	16	13	11	14	12	12	14	8	11	14	14	18	14	12	15	3.59322	3.22682	3.46636	2.61005	2.70473	3.32655	3.41119	3.80467	2.93844	2.67062	3.75024	4.37892	2.44744	3.89102	3.43612
GNAI3	P08754	40.532	7	4	4	4	4	4	4	4	3	4	3	7	6	5	4	6	0.793022	0.587142	0.931012	0.435181	0.680818	0.559006	0.978152	0.799317	0.560252	0.345284	0.611316	0.85605	0.543879	0.878581	0.952121
GNAO1	P09471-2;P09471	40.086	6	3	5	4	4	4	5	5	5	5	4	5	5	5	5	2	0.154342	0.191043	0.163881	0.138394	0.0997243	0.406457	0.23297	0.313976	0.268212	0.157339	0.218994	0.234448	0.197782	0.194605	0.0239236
GNAQ	P50148	42.142	4	3	4	4	4	4	3	3	3	4	4	4	3	3	4	3	0.116646	0.15959	0.159478	0.124347	0.134407	0.0756913	0.124598	0.187329	0.162628	0.10677	0.215227	0.217062	0.136751	0.280726	0.0885701
GNAS	P63092-3;P63092-2;P63092;P63092-4;Q5JWF2-2;Q5JWF2	44.179	11	9	10	10	11	9	9	9	6	8	7	9	10	7	8	9	0.497531	0.49218	0.863804	0.565601	0.485922	0.693071	0.512286	0.51462	0.529481	0.329412	0.473836	0.467725	0.42334	0.495417	0.368303
GNB1	P62873-2;P62873;B1AKQ8;F6UT28	36.297	7	5	4	2	5	1	4	2	2	2	2	3	6	5	4	6	0.71466	0.3116	0.392662	0.545064	0.0737575	0.669687	0.377288	1.0083	0.58893	0.0763167	0.12058	0.956889	0.953209	0.685773	0.818867
GNB2	P62879;C9JXA5;E7EP32	37.331	16	11	9	9	10	10	11	11	6	9	9	10	13	8	10	12	5.08873	2.95534	3.53864	2.67422	2.72618	4.70861	4.01988	2.42082	4.396	3.14117	3.46486	4.83121	3.95745	4.55048	3.31646
GNB2L1	P63244;J3KPE3;D6RHH4;H0YAF8;D6RAC2;H0Y8W2;D6R9Z1;D6R9L0;D6RFX4;H0YAM7;D6REE5;D6RAU2;E9PD14;D6RFZ9	35.076	25	21	22	19	19	18	20	20	16	18	21	23	24	19	16	24	14.1318	13.6396	12.7199	9.36672	10.0095	15.5343	15.3841	12.9953	12.8147	11.8534	15.9912	17.5805	11.0157	13.2515	11.475
GNE	Q9Y223;Q9Y223-2;Q9Y223-3;Q9Y223-4;Q9Y223-5	79.274	27	23	26	24	24	22	20	21	22	22	21	22	25	22	23	23	1.27702	1.21621	0.954244	0.944942	0.650344	1.17154	0.973992	1.3371	1.28122	0.934984	1.03885	1.16575	0.805111	1.1286	0.764882
GNG12	Q9UBI6	8.0061	6	6	4	3	4	3	3	4	4	3	3	4	5	5	3	6	4.06126	4.61296	7.12212	2.44738	1.96373	3.29777	4.0925	3.82235	3.54709	2.48732	4.84418	3.86131	3.34021	7.64458	2.87116
GNG10	P50151	7.2053	1	1	1	1	1	1	1	1	1	1	1	1	1	1	1	1	0.341887	0.19372	0.197644	0.113119	0.299674	0.342978	0.157548	0.131911	0.0936811	0.160766	0.221445	0.257801	0.426227	0.182495	0.129112
GNG5	P63218	7.3184	5	5	5	4	5	4	4	4	4	3	3	5	5	5	4	5	5.51042	3.95772	3.66187	4.43469	3.17136	5.23233	4.308	4.74222	3.83139	3.58173	3.56631	6.40872	7.32722	5.77794	5.30623
GNG7	O60262;K7ESC6	7.5217	3	2	1	1	2	1	3	1	1	1	2	2	2	2	2	1	0.327407	2.36584	2.8476	3.3248	2.02054	3.30053	0.217473	2.2856	2.6202	2.25677	0.167372	0.0882851	2.53374	0.235139	0.140981
GNL1	P36915;P36915-2	68.66	6	5	5	4	4	5	4	4	4	4	4	6	6	5	4	4	0.151341	0.104171	0.077659	0.0972963	0.094762	0.0817188	0.121059	0.103095	0.0863364	0.0795904	0.102268	0.105783	0.0837988	0.103294	0.0775494
GNL3	Q9BVP2-2;Q9BVP2	60.54	5	5	3	4	1	3	4	2	2	4	4	2	3	3	4	2	0.0415692	0.0269749	0.0378174	0.0056867	0.0262659	0.059972	0.0246477	0.0336801	0.0353188	0.0254964	0.0192996	0.0260043	0.0341803	0.0615528	0.0104004
GNMT	Q14749	32.742	18	18	14	11	14	17	14	17	10	10	14	16	16	17	13	18	18.3898	12.6947	20.1293	17.6806	39.9239	10.0916	14.7779	15.0685	11.2336	22.6152	29.8585	6.06741	16.4668	18.8226	49.0069
GNPAT	Q5TBH8;O15228-2;O15228	67.045	9	6	8	6	6	6	4	8	3	5	4	7	6	6	6	6	0.157715	0.403244	0.350215	0.29403	0.258328	0.204141	0.128707	0.175356	0.231256	0.249838	0.200752	0.137869	0.138041	0.087062	0.251462
GNPDA1	D6RAY7;D6R9P4;D6RFF8;P46926;P46926-2	26.987	3	2	2	2	0	3	2	2	2	2	3	2	3	2	3	2	0.115936	0.0542782	0.0767401	NA	0.0740065	0.0869545	0.0372921	0.0196377	0.0815527	0.0960921	0.0981888	0.142973	0.191762	0.108266	0.0422474
GNPNAT1	Q96EK6;G3V4W4;G3V5E4	20.749	11	10	8	6	8	7	7	8	4	5	8	7	10	8	6	10	9.20719	5.57991	3.84328	4.47938	5.75403	5.80049	5.7931	4.15989	4.07362	4.63909	4.56612	10.5759	7.95171	5.42621	12.1732
GNS	H7C3P4;F6S8M0;P15586-2;P15586;H0YFA9;F5H4C6	56.374	6	4	3	2	4	1	1	3	3	5	3	3	2	2	3	2	0.285322	0.120873	0.0657163	0.100696	0.0514932	0.031119	0.0768732	0.116835	0.112927	0.0551941	0.110771	0.0978243	0.0624397	0.0826047	0.136415
GOLGA2	A0A0C4DGS5;Q08379;Q08379-2	111.66	15	14	11	10	10	11	11	12	6	10	10	13	11	10	12	7	0.186559	0.275486	0.216046	0.170011	0.333805	0.180369	0.228449	0.0874507	0.204875	0.196334	0.222792	0.285763	0.156074	0.238407	0.104221
GOLGA3	Q08378;Q08378-4;Q08378-2	167.35	6	2	3	3	3	2	2	1	2	3	1	3	4	3	3	2	0.0114188	0.0109317	0.0135515	0.0123988	0.00526925	0.0119794	0.00494764	0.012395	0.0197741	0.00331829	0.0179881	0.0123638	0.00874841	0.0178117	0.005976
GOLGA4	H0Y6I0;Q13439-3;Q13439-4;Q13439;Q13439-5;C9JHJ5	246.6	7	4	3	4	5	5	5	6	4	3	1	5	6	2	4	5	0.0156617	0.0095314	0.00605124	0.00968262	0.0144298	0.0362949	0.0243259	0.011447	0.00964307	0.00267467	0.0149361	0.0196499	0.0108056	0.0253563	0.0158485
GOLGA5	Q8TBA6;Q8TBA6-2	83.023	8	4	4	5	4	5	7	6	7	5	1	7	6	6	4	5	0.0663104	0.048892	0.0898027	0.0321623	0.0990757	0.202459	0.104604	0.101	0.0775316	0.00919299	0.0949806	0.108055	0.0834063	0.055877	0.0576413
GOLGB1	Q14789-4;Q14789-3;Q14789;Q14789-2;E7EU81	367.42	26	16	17	19	19	17	18	15	17	16	17	15	21	11	18	15	0.0425472	0.0408109	0.0447341	0.0604637	0.0669078	0.0612351	0.0408973	0.0408386	0.0522211	0.0399918	0.0464273	0.0419385	0.0272096	0.0384829	0.0409905
GOLIM4	O00461;F8W785	81.879	15	13	11	10	11	13	13	13	9	12	9	10	11	14	12	12	4.03411	0.428588	0.423392	0.307659	0.360317	0.645291	3.45302	0.265562	0.486098	12.7575	0.318441	0.260731	0.399136	0.340533	0.325387
GOLPH3	Q9H4A6	33.81	7	4	3	3	4	3	6	4	2	2	3	4	6	2	3	4	0.177111	0.1601	0.191571	0.140761	0.0760094	0.497331	0.234162	0.0357122	0.166045	0.108421	0.205205	0.254895	0.118696	0.209707	0.0905487
GOLT1B	F5H6U7;Q9Y3E0;G3V1U5	14.307	3	3	2	2	2	1	2	3	2	2	2	3	3	2	1	3	2.06452	1.84563	2.02504	1.33933	1.58707	2.94854	1.28119	0.667446	2.36894	1.02427	0.424792	0.72672	0.378952	1.89936	2.22632
GOLT1A	Q6ZVE7	14.887	2	2	2	2	1	2	2	2	1	1	2	2	2	1	2	1	0.412452	0.264761	0.148191	0.177206	0.193718	0.290373	0.40948	0.229887	0.223237	0.220926	0.324861	0.265999	0.0571702	0.233235	0.172018
GOPC	Q9HD26-2;Q9HD26;F5H1Y4;Q9HD26-3	49.721	4	4	1	2	3	2	3	3	2	2	3	2	2	2	2	2	0.0653796	0.0203639	0.0561967	0.0573336	0.038696	0.120909	0.0693595	0.0553891	0.0810163	0.051148	0.028975	0.0358456	0.0298085	0.044135	0.0222766
GORASP2	Q9H8Y8;Q9H8Y8-3;Q9H8Y8-2	47.145	7	6	6	5	6	6	5	5	3	6	6	6	6	3	6	5	0.608019	0.481	0.766519	0.74187	0.607104	0.519213	0.628685	0.554356	0.93808	0.583149	0.474229	0.481018	0.24117	0.720169	0.223015
GOSR1	E9PCW1;O95249;K7EJC8;G5E9T8;A0A087WYX5;O95249-2;B4DQA8	28.293	7	6	5	7	5	6	5	5	6	6	6	7	6	6	5	5	0.366753	0.459497	0.540734	0.618151	0.579285	0.617415	0.438473	0.550981	0.691746	0.522096	0.375553	0.305942	0.485537	0.567713	0.405312
GOSR2	E7EQ34;O14653;O14653-2;I3L4Z6;I3L0K1;O14653-3;I3L1K7;I3L3V4	26.864	5	5	3	4	4	5	4	5	2	4	3	4	5	4	2	5	0.404363	0.338821	0.414262	0.284928	0.372808	0.427114	0.403606	0.424269	0.369279	0.215377	0.307672	0.50836	0.244759	0.264578	0.215303
GOT1	P17174;P17174-2	46.247	32	30	29	29	29	29	29	29	25	29	30	28	31	28	29	31	35.8681	37.6899	53.2166	61.1593	39.3145	56.0269	53.8978	51.274	60.1745	57.8358	37.4027	45.6736	44.3274	62.7319	44.7576
GOT2	P00505;P00505-2	47.517	36	32	31	30	31	31	30	31	23	29	29	32	35	34	30	36	59.0111	92.4596	54.7582	74.839	74.5031	71.6462	71.1417	50.7885	68.7766	68.3129	69.3605	112.335	72.5133	63.4186	78.2081
GPAA1	E9PLV6;E9PPZ9;O43292;E9PLG8;O43292-2	26.076	3	2	2	3	1	3	3	2	2	3	2	2	2	2	2	2	0.125572	0.0422643	0.100689	0.0156454	0.0570423	0.110353	0.0700243	0.0783079	0.113562	0.0544193	0.0857975	0.0675017	0.0989558	0.0894113	0.0650296
GPAM	Q9HCL2;Q5VW52	93.794	26	16	22	22	21	21	20	19	11	21	19	25	19	19	21	20	0.619453	0.560293	0.69275	0.47371	0.603351	0.768472	0.410594	0.150657	0.563764	0.407943	0.702871	0.447998	0.724619	0.520213	0.41424
GPD1	P21695-2;P21695	35.139	28	27	27	23	26	24	23	22	20	23	23	25	28	26	24	26	35.2404	38.5914	38.2575	48.3097	33.7051	26.2421	32.6293	39.2665	27.1068	49.8459	41.6888	46.1379	53.9733	44.7877	19.2579
GPHN	Q9NQX3;Q9NQX3-2;F5H039	79.748	27	18	24	20	24	20	24	25	22	23	23	20	24	19	23	22	0.642783	0.946901	1.22721	1.01843	1.21408	1.54957	1.16799	1.34546	1.35964	1.49979	0.712226	1.22626	0.974283	1.49608	1.12691
GPD2	P43304-2;P43304	67.531	1	1	0	1	1	1	1	1	0	1	1	0	1	0	0	0	0.0159341	NA	0.00717104	0.00493708	0.00147713	0.00796238	0.00966783	NA	0.00939052	0.00520233	NA	0.0122545	NA	NA	NA
GPI	P06744;A0A0A0MTS2;P06744-2;K7EQ48	63.146	38	35	35	32	34	34	31	38	25	34	34	36	38	34	33	36	23.0427	21.2962	16.4919	24.0744	12.9771	16.4344	27.1759	23.3439	19.2331	20.9847	24.9985	31.4052	26.1188	24.0291	17.7668
GPR89A;GPR89B;GPR89C	B7ZAQ6-2;B7ZAQ6-3;P0CG08;B7ZAQ6;A6NKF9;U3KPV2;E9PKY3	38.484	7	6	5	5	6	5	6	7	3	6	5	5	5	5	5	6	0.625871	0.435967	0.44661	0.333546	0.334824	0.64181	0.472265	0.262212	0.49333	0.33194	0.181406	0.272271	0.330911	0.419847	0.540428
GPLD1	P80108	92.335	1	1	1	0	1	1	1	0	1	1	1	1	1	0	1	0	0.0113184	0.0118451	NA	0.00885687	0.0116337	0.00937407	NA	0.00716783	0.0067231	0.00493321	0.00931939	0.00971921	NA	0.00518872	NA
GPR180	Q86V85	49.395	1	1	0	1	1	1	1	1	1	1	1	1	1	1	0	1	0.0262545	NA	0.022261	0.0144584	0.0143049	0.011126	0.0161704	0.0125642	0.0194039	0.0141884	0.0170525	0.0147797	0.0107628	NA	0.0240723
GPS1	C9JFE4;Q13098-5;Q13098-7;Q13098;A0A096LP07;A8K070;A0A096LPJ3;Q13098-6	53.371	15	13	12	11	11	11	12	12	7	12	11	11	12	13	13	11	0.824163	0.407793	0.496316	0.577648	0.422467	0.678993	0.688699	0.55878	0.56194	0.537318	0.588333	0.683623	0.476108	0.682216	0.490152
GPRC5C	A8MXZ4;A0A0C4DFY5;Q9NQ84;Q9NQ84-2	50.111	1	0	0	1	1	1	1	1	1	1	1	1	0	1	0	1	NA	NA	0.0449511	0.0584103	0.045317	0.0427664	0.0219343	0.0731977	0.0380856	0.0472491	0.0391827	NA	0.0463084	NA	0.0211805
GPT	P24298	54.636	31	27	26	25	25	27	22	26	20	23	25	26	29	26	23	29	17.7938	11.4998	28.3434	24.1177	16.2191	16.1642	16.1465	17.0699	19.8205	19.8218	21.2605	13.3664	20.4945	19.6324	26.4086
GPT2	Q8TD30;Q8TD30-2	57.903	8	7	7	8	8	6	4	8	5	5	7	3	7	5	4	6	0.228019	0.348554	0.466325	0.284633	0.189053	0.199906	0.275014	0.243775	0.339516	0.375357	0.0611425	0.173762	0.167866	0.0729141	0.102782
GPX1	A0A087WUQ6;P07203	21.938	11	10	6	10	9	10	10	9	8	8	10	10	8	10	9	10	2.26916	0.720051	4.17943	4.10039	3.31228	3.35357	4.68669	3.67967	1.71017	3.10092	2.8039	1.495	2.93515	3.404	3.36523
GPX2	A0A087WTS0;P18283;H0YJK8	21.804	13	2	6	3	9	4	9	12	7	10	11	3	8	10	8	8	0.105444	0.469514	0.138972	0.455127	0.0993918	4.04356	2.80395	0.246752	1.74752	2.22027	0.137649	0.673014	0.917369	0.950067	1.24474
GPX4	A0A087X2I2;A0A087WT12;P36969-2;P36969;K7ERP4;K7EJ20;K7EKX7;K7ENB4;R4GNE4;A0A0A0MTT1	22.024	9	9	8	8	9	8	8	8	7	7	8	9	9	9	7	9	1.42483	1.03241	3.33606	3.25026	2.83937	1.72759	3.27956	2.51731	1.46523	2.47026	3.65747	1.78831	2.37058	1.87506	4.53653
GRAMD4	Q6IC98	66.407	10	8	5	7	8	8	7	3	7	6	7	5	5	7	6	9	0.282399	0.0690733	0.252591	0.235866	0.301446	0.173838	0.0831651	0.167493	0.146709	0.258505	0.140793	0.0735682	0.219438	0.162119	0.392705
GRB14	C9JD37;Q14449-2;Q14449	47.583	6	3	6	4	4	4	3	2	3	3	3	4	6	2	4	4	0.162692	0.139801	0.164209	0.202285	0.118779	0.108269	0.108561	0.129303	0.054209	0.0927997	0.192203	0.0999578	0.042661	0.175795	0.0551003
GRB2	P62993;P62993-2	25.206	9	7	8	7	7	7	8	7	4	7	7	7	8	8	7	8	0.519319	0.44835	0.426905	0.461363	0.419802	0.672958	0.449788	0.557037	0.493613	0.554121	0.622846	0.483245	0.510563	0.664282	0.433069
GRHPR	Q9UBQ7;U3KQ56	35.668	25	23	24	21	21	22	22	23	16	20	22	24	25	22	21	24	63.547	78.4125	91.8576	75.2246	65.2698	60.0871	59.0471	93.2563	50.4684	58.0146	72.7977	85.1869	69.9133	89.4263	86.0228
GRHL3	Q8TE85-5;Q8TE85	67.695	1	1	0	1	1	0	0	1	0	0	0	1	1	1	0	1	0.210187	NA	0.0244918	0.0929465	NA	NA	0.01859	NA	NA	NA	0.106092	0.0358369	0.580103	NA	0.0698342
GRIPAP1	Q4V328-4;Q4V328;A0A087WT45;A0A075B793;Q4V328-3;Q4V328-2;A0A087WXA6	92.737	8	6	4	3	3	3	5	4	3	4	3	4	4	4	5	4	0.112574	0.0492306	0.0358724	0.0314743	0.0409634	0.083916	0.0546924	0.0378668	0.0466451	0.0233375	0.0603626	0.0316727	0.0619991	0.0518451	0.0480691
GRIP1	F5H4Q7;F5H4P8;F5H4N6;Q9Y3R0-3;Q9Y3R0-2;Q9Y3R0;F5H5I0;F5H424;F5H3G9;F5H3F9;H0YFK8	84.154	2	1	2	2	1	2	1	2	1	1	1	1	1	1	1	2	0.48329	0.868086	0.0818853	0.0174808	0.825542	0.0433406	0.312176	0.0166183	1.02396	0.749055	0.137293	0.190382	0.373118	0.171872	0.302673
GRPEL1	Q9HAV7	24.279	13	10	12	12	10	12	9	10	9	10	11	10	12	11	9	11	3.43648	4.51297	4.28209	4.32497	4.21862	3.94829	4.80055	4.09015	5.33883	3.71239	4.07757	4.62216	5.52377	2.21774	4.01127
GRSF1	H0Y8R1;F5H5I6;H0YAK1;Q12849;Q12849-5	47.27	6	3	4	4	4	3	3	4	4	4	4	4	5	4	3	3	0.114902	0.127932	0.120634	0.118157	0.126493	0.165719	0.293375	0.122321	0.100632	0.11956	0.0664436	0.270519	0.121704	0.179745	0.16628
GRTP1	Q5TC63;A0A087X0Y1;Q5TC63-3	38.553	3	2	2	2	1	1	2	1	2	1	1	2	2	2	1	3	0.0714376	0.0307132	0.0390208	0.0455596	0.0145894	1.13653	0.0179156	0.0572481	0.0358169	0.0212986	0.0392308	0.0522779	0.573411	0.0345878	0.0555484
GSDMD	G3V1A6;P57764;E9PIB2	57.734	10	7	6	6	7	7	6	8	4	8	7	8	7	8	6	7	0.45222	0.371167	0.35851	0.512864	0.30047	0.260273	0.353733	0.336223	0.439652	0.359783	0.509478	0.310188	0.278024	0.366282	0.244781
GRWD1	M0QX71;Q9BQ67	25.477	2	2	1	0	1	1	0	1	1	1	0	1	1	0	0	1	0.118887	0.0272761	NA	0.0449958	0.0196869	NA	0.0530254	0.0138836	0.0122278	NA	0.0332342	0.0202858	NA	NA	0.0227846
GSK3B	P49841;P49841-2	46.744	3	2	3	3	3	2	3	3	3	3	3	2	3	2	2	3	3.16505	3.3023	2.17001	2.69892	1.61754	3.25142	3.30196	1.94005	4.65869	3.31084	0.118631	2.09267	1.96378	4.56572	3.45528
GSPT1	P15170-2;P15170-3;P15170;H3BR35	68.6	20	12	18	14	13	15	15	17	11	14	16	15	18	12	15	13	0.455872	0.79456	0.60314	0.459847	0.612852	0.581689	0.590614	0.578418	0.555664	0.768485	0.711205	0.551414	0.487106	0.584587	0.520412
GSR	P00390-2;P00390;P00390-3;P00390-4;P00390-5	51.7	27	24	23	18	21	20	21	21	16	21	21	21	25	23	19	24	4.24205	4.12892	3.31505	3.72922	3.67601	4.74421	4.75178	4.52106	3.98726	3.76364	8.98578	4.75992	4.08186	4.20328	2.8348
GSS	P48637;P48637-2	52.384	30	23	26	25	24	22	22	20	20	24	22	22	25	20	21	24	2.78418	2.93511	3.03211	3.25209	2.53745	3.18215	2.88456	4.14929	4.47254	2.89889	2.87255	3.79165	2.77913	3.43427	2.09262
GSTA1	P08263	25.631	7	5	7	7	6	7	6	6	5	6	6	7	7	7	6	6	93.1112	1.74049	60.2738	1.33975	82.6597	31.4176	85.3971	70.5167	41.8232	38.3952	122.394	80.0985	5.21869	0.38051	9.13564
GSTA2	P09210	25.664	33	28	28	31	30	29	29	25	27	25	31	28	26	28	29	26	192.626	206.09	272.384	366.733	377.565	246.642	202.389	380.276	166.569	354.104	257.947	138.212	264.935	227.789	316.06
GSTA3	Q5JW85	19.742	3	2	3	3	3	2	3	2	2	2	3	3	2	3	3	3	1.25762	1.11042	0.653515	1.43298	0.308282	0.906237	1.23598	0.823047	1.72245	1.14872	1.38772	0.782132	1.12908	1.15182	1.97033
GSTA4	O15217-2;O15217	14.883	3	2	1	1	2	2	2	2	1	2	2	2	1	2	3	2	0.146212	0.0710483	0.0422628	0.4298	0.0872306	0.138713	0.0996655	0.299377	0.0654773	0.100642	0.260236	0.0328781	0.0907781	0.151182	0.134947
GSTK1	Q9Y2Q3;E9PFN5;Q9Y2Q3-3;Q9Y2Q3-2;Q9Y2Q3-4;C9JNT3	25.497	20	18	19	19	19	19	19	18	13	17	19	17	20	17	20	18	25.2117	27.7959	25.4783	26.7183	36.8404	39.0716	26.1894	26.5537	28.738	28.3875	28.3452	24.9332	34.109	24.0314	26.9689
GSTM1	P09488;E7EWW9;P09488-2;B9ZVX7	25.712	19	18	18	5	4	3	9	8	4	17	4	5	2	18	16	4	124.555	129.161	0.131061	0.104152	0.0574315	0.198999	0.178117	0.143883	91.2951	0.0937176	0.0868408	0.112824	326.291	113.54	0.230244
GSTM3	P21266;A0A0A0MTN3	26.559	11	8	8	2	6	6	8	7	7	9	6	7	11	7	6	7	3.38361	1.8471	1.10381	1.21329	1.3768	2.03204	1.16763	0.554083	4.73489	1.52051	0.462208	3.60945	0.488747	3.42496	0.535682
GSTM2	P28161;E9PHN7;E9PLF1;E9PHN6;F6XZQ7;P28161-2	25.744	2	1	2	1	1	1	1	1	1	1	1	1	1	2	2	1	NA	0.0488106	NA	NA	NA	NA	NA	NA	NA	NA	NA	NA	0.20055	0.100719	NA
GSTM4	A0A0A0MR85;Q03013;Q03013-2;Q03013-3	25.563	5	2	5	0	1	0	0	1	0	5	0	1	0	5	5	0	0.136032	0.497393	NA	0.00700859	NA	NA	NA	NA	0.30963	NA	0.00943314	NA	0.878377	0.379185	NA
GSTO1	P78417;P78417-3;P78417-2;Q5TA01	27.566	22	19	19	20	19	18	19	20	18	18	19	20	22	20	20	19	67.8834	86.345	75.66	113.224	89.3748	77.034	80.3257	107.701	83.7028	98.1056	71.4754	80.5583	96.8106	80.5575	90.9426
GSTP1	A8MX94;P09211;A0A087X2E9	19.48	4	3	3	2	4	1	1	3	1	4	3	2	4	3	4	4	0.319462	0.293669	0.0687455	0.246885	0.0251919	0.0487514	0.222522	0.0360703	0.345456	0.123091	0.0458995	0.537455	0.154743	0.395357	0.163969
GSTT1	P30711;A0A0G2JRQ5	27.335	17	14	13	12	13	13	13	13	10	12	13	17	14	14	1	15	6.91786	4.51724	4.93728	11.6111	9.337	3.67108	8.29083	8.38709	3.98344	5.14833	12.3509	6.78374	10.474	0.0685075	7.46357
GSTZ1	G3V4T6;A0A0C4DFM0;G3V5T0;A0A0A0MR33;G3V267;O43708-2	24.232	15	13	14	11	11	10	11	12	9	12	10	13	12	11	11	12	18.8883	13.9683	22.9328	20.2515	19.1069	17.0596	12.5027	8.60835	20.4687	15.3489	19.732	17.2939	15.297	24.1492	13.5281
GTF2I	P78347-2;P78347-4;P78347-3;P78347	107.97	22	17	16	16	13	17	16	16	13	12	14	14	18	17	16	14	0.349561	0.245535	0.290975	0.225887	0.302417	0.228406	0.227549	0.330509	0.250074	0.230706	0.325257	0.307736	0.410185	0.259406	0.258484
GTF2A2	A8MYR4;H0YK39;P52657	7.7969	1	0	1	1	1	1	1	0	1	0	1	0	0	1	1	0	NA	0.12002	0.177506	0.0971938	0.0968081	0.135387	NA	0.188132	NA	0.130063	NA	NA	0.125559	0.240805	NA
GTPBP1	O00178	72.453	4	1	1	2	1	1	1	2	2	2	3	3	1	1	2	1	0.0197708	0.00649193	0.021653	0.0108589	0.0119052	0.0145643	0.0190457	0.0115175	0.0235439	0.0292886	0.0214363	0.00439037	0.00979788	0.0229249	0.00412852
GTF3C3	Q9Y5Q9-2;Q9Y5Q9	47.258	1	0	1	0	0	0	0	0	1	1	1	0	1	0	0	0	NA	0.00706823	NA	NA	NA	NA	NA	0.0151145	0.00660153	0.00880996	NA	0.00462073	NA	NA	NA
GTPBP3	Q969Y2-3;Q969Y2;Q969Y2-4;Q969Y2-2	49.846	3	3	1	2	2	2	3	3	1	1	2	1	2	1	3	3	2.03223	0.010136	2.64258	0.209227	0.0396587	0.233166	2.74626	0.0175009	0.0191825	0.034087	0.168265	0.00951385	0.0122911	0.422068	2.34927
GTPBP10	C9J8R7;C9JNI1;A4D1E9	22.475	1	1	1	1	1	1	1	1	0	0	1	1	1	1	1	1	0.550024	0.294051	0.159715	0.725226	0.23912	0.18583	0.0795481	NA	NA	0.0695889	0.467246	0.149607	3.01139	0.120881	0.181546
GTPBP4	Q9BZE4;Q9BZE4-2;Q9BZE4-3	73.964	7	6	5	6	3	3	5	5	4	4	5	5	4	4	3	5	0.170246	0.435536	0.414272	0.359024	0.299731	0.474562	0.089868	0.138585	0.530659	0.413245	0.0533461	0.0553038	0.168905	0.37976	0.221519
GUK1	B1ANH5;B1ANH6;Q16774;B1ANH2	21.999	4	3	3	4	3	4	3	3	4	3	2	3	3	3	4	2	0.24858	0.276227	0.233271	0.370439	0.368737	0.237256	0.190597	0.406449	0.260176	0.376311	0.259079	0.197929	0.275832	0.152701	0.107425
GUF1	Q8N442	74.327	2	2	1	1	1	1	0	1	1	1	1	2	2	1	0	2	0.0287794	0.0123683	0.0093708	0.0102783	0.0141279	NA	0.0130748	0.00205989	0.00971449	0.00657765	0.010754	0.0194709	0.0065874	NA	0.900372
GUSB	P08236;P08236-3;P08236-2	74.731	29	28	27	24	24	22	22	26	18	23	23	26	27	23	23	27	6.47759	5.37035	5.48801	3.21898	3.98646	4.43125	6.68781	3.97418	3.99928	3.77828	5.51837	6.91462	5.03422	4.51081	4.09265
GYG1	P46976-2;P46976;G5E9W8;C9JQ42;P46976-3	37.478	5	3	3	4	4	4	3	3	4	4	4	4	5	3	3	2	0.246478	0.138715	0.24354	0.213005	0.172952	0.19463	0.289326	0.4986	0.306557	0.226398	0.190267	0.249415	0.183475	0.245838	0.134741
GYG2	O15488-2	51.999	13	11	13	11	12	12	10	11	8	8	12	7	12	10	10	10	1.72086	1.46065	1.60455	2.52601	1.72661	1.38175	1.63389	3.15146	1.28499	2.71425	0.655601	1.35123	1.53316	2.68747	1.64615
GYS1	P13807-2;P13807	76.482	8	6	4	5	6	6	5	5	4	5	4	6	7	7	5	5	0.356827	0.471691	0.498801	0.299519	0.508343	0.627928	0.589861	1.26887	0.462988	0.61862	0.472993	0.360132	0.390103	0.478219	0.423549
GYS2	P54840	80.988	36	30	28	25	26	28	29	28	19	27	27	30	30	30	27	31	7.53458	8.25447	8.40339	7.68891	8.13119	7.86501	7.30584	7.06341	6.8448	8.25134	6.02406	7.54712	6.76726	7.37822	8.59116
H1F0	P07305;P07305-2	20.863	9	9	9	9	9	9	9	8	9	9	9	8	9	8	9	8	34.2119	25.0425	27.3066	7.97129	28.8246	37.6035	32.1286	39.65	18.4165	30.1245	25.0104	31.3635	28.6614	26.7426	43.9928
H1FX	Q92522	22.487	10	7	5	5	6	7	9	8	8	6	7	8	8	8	7	7	1.44812	0.982676	1.27146	0.901412	1.61972	1.86773	1.25349	2.72492	0.635452	1.37914	0.554277	1.1722	1.22925	1.35658	1.7642
H2AFV;H2AFZ	Q71UI9;C9J0D1;Q71UI9-4;Q71UI9-2;P0C0S5;Q71UI9-3	13.509	5	5	4	5	4	5	4	4	2	4	4	3	5	4	3	5	2.58321	2.52749	3.31293	3.56574	3.44177	3.14442	3.12247	4.93329	2.45045	3.38979	3.81749	2.72758	6.90517	3.10615	2.65392
H2AFY	O75367-3;O75367;O75367-2;B4DJC3	39.488	18	13	15	12	12	14	14	13	12	13	13	12	16	13	12	15	1.54174	1.54311	1.69101	1.40147	2.26584	2.63219	1.76778	1.91106	2.12834	1.67833	1.19072	2.20199	2.12869	2.09774	1.9045
H2AFX;HIST1H2AA	P16104;Q96QV6	15.144	2	1	1	1	1	1	1	1	2	1	1	1	1	1	1	1	0.0387627	0.500209	0.0546189	0.103158	0.135788	0.20137	0.664674	0.0113857	0.0304315	0.0178677	0.0141001	0.540492	0.310084	0.196564	0.85775
H2AFY2	Q9P0M6	40.058	7	5	2	1	4	4	4	4	4	5	4	3	6	3	4	1	0.303514	0.14873	0.224033	0.0647293	0.164073	0.120828	0.0806214	0.39247	0.134211	0.107356	0.338922	0.420808	0.0901517	0.0876406	0.0160798
H3F3A	P84243	15.328	12	11	12	10	10	10	12	12	9	10	11	12	12	11	10	12	287.218	275.06	288.062	178.272	215.698	202.214	195.4	242.292	189.813	215.358	278.532	269.92	219.6	272.163	330.383
H6PD	R4GMU1;O95479	90.172	45	43	37	34	36	35	41	39	26	35	37	42	41	35	37	40	6.03461	4.93912	2.29717	3.58634	4.56917	9.23336	9.07865	3.34081	7.45027	6.1428	3.279	6.53559	4.00646	6.46948	10.1071
HAAO	P46952;C9IY88;P46952-2	32.556	24	20	22	22	20	22	21	22	16	19	21	24	22	22	22	23	23.2089	18.0865	28.8285	27.6029	23.6129	14.161	21.0618	16.586	17.5846	30.8991	34.9445	30.3038	17.6496	27.1751	33.8214
HACD2	Q6Y1H2	28.368	5	4	4	5	4	4	4	5	4	4	3	4	4	4	5	5	2.82043	1.29114	1.14837	0.856098	1.19939	0.984168	1.40538	1.34888	1.68336	1.07344	0.896141	1.07141	0.779779	0.88639	2.31159
HABP2	Q14520-2;Q14520	59.864	1	0	0	0	0	0	0	0	0	0	0	0	1	0	0	1	NA	NA	NA	NA	NA	NA	NA	NA	NA	NA	NA	0.0133642	NA	NA	0.014321
HACD3	Q9P035;H3BS72;H3BPZ1;Q9P035-2	43.159	18	14	13	13	14	13	15	15	10	14	13	16	17	13	11	16	5.5242	5.82643	5.11089	4.37707	7.0337	3.52651	4.94262	4.48505	5.66514	5.14066	6.88445	6.89518	4.23905	3.59169	7.74218
HACL1	Q9UJ83-2;Q9UJ83;Q9UJ83-3;Q9UJ83-4;C9J306;B3KPX4	61.064	18	16	16	10	10	11	11	14	10	12	12	13	16	12	10	18	1.2561	1.53137	0.943594	0.721825	0.652461	1.0837	0.844996	1.27621	1.25054	0.960022	1.95308	1.47933	0.654962	0.481951	2.05765
HADH	Q16836;E9PF18;A0A0A0MSE2;Q16836-3;Q16836-2	34.293	16	14	15	16	16	15	16	15	15	15	15	16	16	16	16	15	67.3354	74.4111	84.5706	79.9992	91.643	72.9252	66.355	73.4754	72.6773	82.0714	96.3992	79.9153	81.9988	73.7617	75.3296
HADHA	P40939	82.999	49	45	47	46	46	45	46	45	44	45	46	47	49	44	44	49	43.4139	49.8489	52.3214	53.3392	71.535	61.8658	46.9448	51.291	54.6948	50.8667	56.7867	58.543	50.0875	44.0376	41.8561
HADHB	P55084-2;P55084;F5GZQ3;B5MD38	48.879	29	28	27	27	28	28	26	28	23	26	28	29	29	28	27	27	34.7307	36.5567	40.3646	46.1033	59.098	45.944	45.3641	66.0541	48.1275	46.0282	44.327	43.4798	38.3352	42.9071	33.1378
HAGH	Q16775;Q16775-2;H3BPK3;H3BPQ4;H3BQW8	33.805	21	19	18	15	16	17	17	17	15	13	19	19	20	17	18	18	20.4752	20.8097	19.3453	20.192	23.5308	13.1888	19.5941	21.7907	14.7649	20.9755	23.6161	23.7489	23.9731	21.2897	25.9655
HAL	P42357;P42357-2;P42357-3	72.697	24	18	18	19	21	17	21	20	16	20	24	19	17	19	16	17	1.57022	1.75166	2.41591	3.57445	1.54541	4.32281	2.5608	1.52377	2.05937	4.87518	2.00034	0.899117	2.05214	1.01506	0.510005
HAO1	Q9UJM8	40.924	33	32	30	27	29	27	27	29	19	27	28	31	30	30	27	32	58.6393	49.5787	51.8946	54.8392	31.9842	39.8868	41.2551	51.0194	47.6681	41.777	64.5638	40.2985	65.9316	50.4431	56.6148
HAO2	Q9NYQ3;Q9NYQ3-2;Q5QP02	38.838	18	13	11	12	12	10	11	12	11	14	9	15	15	11	10	15	3.86451	2.64063	2.57782	2.99205	1.72883	2.2583	1.87291	4.11997	2.41089	2.20829	4.74901	2.47531	2.64615	2.43506	1.32655
HARS	P12081-4;P12081;B4DDD8;B3KWE1;P12081-3;P12081-2;B4E1C5;E7ETE2	54.846	23	17	16	16	16	18	17	17	14	17	19	15	20	16	16	18	1.176	0.725627	0.829889	0.912625	0.896447	1.03397	0.760263	1.10021	0.844952	0.927732	0.787971	0.826252	0.878577	0.82754	0.622429
HARS2	P49590-2;P49590;B4DQ67	54.114	3	1	2	0	1	1	1	2	1	1	1	1	2	1	1	1	0.0172521	0.0253307	NA	0.0146561	0.0394818	0.0132466	0.00474257	0.0222383	0.0140686	0.0209366	0.0143529	0.0231942	0.0234331	0.0139637	0.0123569
HAX1	O00165;O00165-2;O00165-5;Q5VYD6;O00165-3;O00165-4	31.62	9	7	5	5	6	5	7	7	6	4	5	8	7	4	7	5	0.373112	0.307918	0.342777	0.313931	0.235024	0.324698	0.381856	0.217646	0.255264	0.336102	0.364983	0.34024	0.132382	0.40363	0.253183
HAT1	O14929-2;O14929	39.786	1	1	0	1	1	1	1	1	1	1	1	1	1	1	1	1	0.029144	NA	NA	0.0255236	0.021673	0.0310539	0.0216933	0.0411499	0.027308	0.0170015	0.0297043	0.0321381	0.0288881	0.0378617	0.0294859
HBA1	P69905;G3V1N2	15.257	10	10	10	10	10	10	9	10	10	9	10	10	9	10	10	10	72.6034	21.3918	16.4415	8.91775	15.0184	45.0285	15.787	10.6927	12.221	6.92081	7.0569	12.006	70.2805	18.7779	32.1088
HBB	P68871;F8W6P5	15.998	11	11	10	10	10	10	10	10	9	9	9	10	11	10	10	11	65.8052	11.8991	15.3924	7.27112	9.10895	41.4232	25.7237	6.86054	12.4005	4.59325	8.30739	7.9702	64.1146	19.5575	43.1823
HBD	P02042;E9PFT6	16.055	6	5	4	3	1	3	4	5	3	1	2	0	3	4	4	6	0.940009	0.53872	0.428264	0.0202369	0.181462	1.2362	0.510623	0.219376	0.0484904	0.106558	NA	0.0876076	0.62415	0.570615	0.660115
HBS1L	Q9Y450;Q9Y450-4;B7Z524;H0YDX7;J3QT46;E9PHZ9	75.472	11	10	10	11	10	10	11	10	10	11	8	8	8	11	9	8	0.216893	0.237176	0.24006	0.229027	0.237862	0.222078	0.239365	0.348219	0.262932	0.229151	0.165227	0.14458	0.234687	0.162094	0.117084
HCCS	P53701	30.601	4	4	4	4	4	4	4	4	2	4	4	4	4	3	4	3	0.316425	0.188165	0.211226	0.192474	0.135972	0.197146	0.335401	0.13617	0.333377	0.206635	0.163133	0.261786	0.158162	0.273277	0.153718
HCFC1	P51610-2;P51610;A6NEM2;P51610-4	201.85	12	7	9	8	7	9	7	8	8	6	8	6	8	4	9	10	0.0576244	0.0512811	0.0413328	0.0356124	0.0397466	0.0403591	0.0319081	0.0472888	0.0285407	0.0380778	0.0257583	0.0305683	0.106175	0.046943	0.0576768
HDAC1	Q13547;Q5TEE2	55.102	6	4	4	3	4	4	3	4	4	4	4	5	5	4	5	4	0.080667	0.191036	0.0779988	0.136389	0.205825	0.124479	0.102765	0.336719	0.196075	0.158744	0.111308	0.108343	0.183615	0.258817	0.0882869
hCG_1994888;DNAJC25	A0A024R161;Q9H1X3-3	16.499	2	1	1	1	1	1	1	0	1	1	1	2	2	0	1	1	0.117495	0.137518	0.146993	0.113208	0.0830188	0.185043	NA	0.0232807	0.122564	0.144281	0.0467989	0.104466	NA	0.114247	0.100149
HCN2	Q9UL51	96.949	1	1	0	0	0	0	1	1	1	0	0	1	1	1	0	1	0.0279836	NA	NA	NA	NA	0.00214766	0.0273109	0.00450763	NA	NA	0.0308532	0.0374427	0.0228169	NA	0.0165112
HDAC6	Q9UBN7;Q9UBN7-2	131.42	25	22	22	19	17	19	18	17	15	16	20	20	21	20	18	25	1.42048	1.14399	0.879639	0.59308	0.565388	0.794437	1.20242	1.02431	0.772188	0.607578	0.680888	1.4105	0.517823	1.38922	0.698483
HDAC10	C9J8B8;Q969S8-2;Q969S8;Q08AP5;Q969S8-5;Q969S8-4	66.217	2	2	2	1	2	1	1	2	1	2	2	2	0	1	2	1	0.0409357	0.0166024	0.0119774	0.0183608	0.00979778	0.0188581	0.0242625	0.0131959	0.0218759	0.0105207	0.0236274	NA	0.00891698	0.0142403	0.0218246
HDAC2	Q92769-3;Q92769	51.998	1	1	1	1	0	0	0	1	1	1	1	1	1	0	0	1	0.0099398	0.0167242	0.012958	NA	NA	NA	0.0109861	0.0454481	0.0249734	0.0279878	0.0265642	0.0249304	NA	NA	0.0201463
HDDC3	Q8N4P3;H0YNP9;Q8N4P3-2;H0YKT9	20.329	7	7	6	7	6	6	6	7	6	6	7	7	7	5	7	6	2.77056	1.13709	1.13695	1.65665	1.84742	1.29615	1.82048	2.72417	2.1326	2.53411	1.95254	2.56889	1.74715	1.89189	1.93694
HDGF	P51858;P51858-2;P51858-3	26.788	18	16	14	15	15	15	16	14	11	15	18	15	17	17	16	15	13.2614	9.78845	13.2551	10.7692	14.2329	13.2641	10.8335	16.9385	10.6702	15.4874	12.1994	13.9983	9.8963	14.015	10.4924
HDGFRP2	Q7Z4V5-2;Q7Z4V5;Q7Z4V5-4;Q7Z4V5-3;K7ERA4	74.229	9	8	7	7	4	2	6	8	5	4	5	6	6	8	5	7	0.253229	0.209187	0.129776	0.0982637	0.0433501	0.14594	0.214746	0.173419	0.0859406	0.121318	0.0919658	0.160877	0.18796	0.12809	0.215637
HDHD1	Q08623;E7EVH9;Q08623-3;Q08623-4;Q08623-2	25.249	7	5	6	4	6	6	4	4	5	6	5	4	3	6	7	5	0.317369	0.738195	0.27	0.939204	0.738376	0.398294	0.323726	0.762282	0.352533	1.15456	0.260207	0.291644	0.729961	1.24416	0.466675
HDHD2	K7ER15;Q9H0R4;K7EQD2;K7EMY7	22.49	12	11	11	10	11	10	11	11	5	10	10	12	10	10	10	10	2.88269	2.08139	2.69193	2.49083	1.85774	2.61785	2.79207	1.07459	2.53759	2.5646	2.00029	2.37488	1.62755	2.89247	2.98877
HDHD3	Q9BSH5	28	18	15	15	14	13	11	15	15	8	11	11	16	18	12	11	16	5.51837	15.3709	14.8986	12.4647	11.7218	13.7913	8.49515	7.33628	11.6528	14.4778	6.65302	10.9846	6.34086	15.4098	12.08
HDLBP	A0A024R4E5;Q00341;Q00341-2;H0Y394	141.44	75	70	66	66	60	64	71	66	52	65	58	62	65	64	67	64	4.97947	6.20361	5.33803	3.49024	4.30718	6.21645	6.60843	4.46616	4.70466	4.37765	4.716	4.452	5.22347	4.38534	4.41829
HEATR3	Q7Z4Q2;Q7Z4Q2-2	74.582	4	3	3	4	4	3	3	3	3	4	3	2	2	2	3	2	0.0347548	0.0244806	0.0813064	0.089516	0.0193726	0.0264785	0.0256958	0.0122097	0.118584	0.0852594	0.0118363	0.0167797	0.0153714	0.0243795	0.0178026
HEATR1	Q5T3Q7;Q9H583	233.27	1	1	1	1	1	1	1	1	0	1	1	1	1	1	1	1	0.00959184	0.00223857	0.00417618	0.00212464	0.00206197	0.00468348	0.00524617	NA	0.00419764	0.00249684	0.0042648	0.00671616	0.00479329	0.00409201	0.00508333
HEATR5A	F5H619;Q86XA9;H7C5W6;Q86XA9-2	222.7	3	2	3	3	2	2	1	2	1	2	2	2	3	1	2	2	0.078234	0.141853	0.0958556	0.107468	0.147347	0.00535107	0.114222	0.13843	0.105506	0.138204	0.0187472	0.0177641	0.0261445	0.119283	0.106471
HEATR5B	Q9P2D3-3;Q9P2D3;Q9P2D3-2	214.99	7	4	4	5	6	4	5	4	3	4	3	4	5	3	3	5	0.0394467	0.0407652	0.0168781	0.0412782	0.0441996	0.0153517	0.0365339	0.0454427	0.0378609	0.0400717	0.0205728	0.0421477	0.0318507	0.0326922	0.0496052
HEBP1	Q9NRV9;F5GWX2	21.097	13	11	12	12	13	13	12	12	11	13	1	11	11	12	12	12	10.2914	10.4437	9.76849	7.6424	8.37684	7.29749	8.82926	6.6334	6.11591	0.0495222	10.8904	5.71569	7.54275	6.49922	7.84582
HEBP2	Q9Y5Z4;Q9Y5Z4-2	22.875	10	8	9	9	9	8	9	10	8	9	9	10	9	10	8	8	3.66213	4.25929	7.32728	9.03132	9.63119	10.5811	7.06284	7.66305	6.17617	8.04578	6.79923	5.6259	9.44479	4.94599	5.33096
HECTD1	A0A087X2H1;Q9ULT8;H0YJP0	289.63	24	16	22	23	19	19	20	16	16	20	20	14	13	17	21	18	0.069122	0.0720808	0.0895272	0.0696186	0.0524375	0.0746198	0.0741883	0.0636189	0.0936071	0.0843381	0.0475151	0.0540632	0.0629046	0.0841363	0.0604949
HECTD3	Q5T447	97.112	14	10	12	12	11	12	10	11	7	11	11	9	11	10	11	11	0.11535	0.122988	0.137377	0.131338	0.110775	0.0714125	0.127384	0.0756309	0.153319	0.109916	0.0783837	0.103344	0.0678667	0.0900476	0.0968881
HEL-S-109;NUCB2;Nucb2	V9HW75;A0A087WSV8;P80303-2;P80303;Q2L696;E9PKG6;E9PLR0;E9PLE9	50.222	18	15	12	15	15	9	14	12	15	16	13	14	14	15	11	15	1.872	0.595182	0.977928	1.00408	0.327744	3.3634	0.926518	1.09315	1.25569	0.766037	1.92531	2.01087	1.0808	0.471108	1.8087
HEPACAM	Q14CZ8	46.026	5	5	3	2	3	0	3	5	3	3	3	2	4	3	3	4	0.365245	0.0732098	0.0646529	0.0724736	NA	0.0342251	0.0821012	0.205767	0.0853502	0.0246301	0.0475969	0.0468146	0.0818525	0.182007	0.0418568
HELZ	A0A075B6R3;J3QS41;P42694-2;P42694	64.229	1	0	0	0	0	0	0	0	1	1	0	0	0	0	0	0	NA	NA	NA	NA	NA	NA	NA	0.0311814	0.0170631	NA	NA	NA	NA	NA	NA
HELZ2	Q9BYK8;Q9BYK8-2;Q9BYK8-4	294.65	2	2	1	1	1	2	2	1	2	2	2	0	2	0	0	0	0.00426235	0.00176829	0.00228342	0.000801097	0.00368837	0.00715213	0.00158449	0.00425101	0.00630866	0.00424035	NA	0.00218127	NA	NA	NA
HERC4	Q5GLZ8-6;Q5GLZ8-3;Q5GLZ8-2;Q5GLZ8	106.71	4	4	4	3	3	4	3	4	2	3	4	2	4	3	4	2	0.0940905	0.111873	0.0738578	0.115183	0.0807388	0.0445684	0.0371247	0.0910422	0.070668	0.129505	0.0374835	0.0667105	0.121597	0.101257	0.191889
HERC1	Q15751	532.22	1	0	1	1	1	1	0	1	0	1	1	0	1	1	1	0	NA	0.00323749	0.00251658	0.00248857	0.00170852	NA	0.00131348	NA	0.0031531	0.00262389	NA	0.000351667	0.00198303	0.00225174	NA
HERPUD1	Q15011-3;Q15011-4;Q15011-2;Q15011;H3BTA8;H3BTT7;H3BP08	26.22	3	3	2	1	2	1	1	2	1	1	1	2	2	2	1	1	0.0943009	0.0902719	0.0285039	0.0414086	0.0168804	0.0248905	0.0423611	0.0273381	0.0265817	0.0171504	0.0500302	0.151769	0.0781542	0.0260571	0.148306
HEXA	H3BS10;H3BP20;P06865;H3BU85;H3BTD4	58.44	15	11	9	11	10	10	13	11	9	10	8	13	14	11	14	12	0.855495	0.444997	0.890106	0.495798	0.335609	0.921644	0.942416	0.771854	0.997258	0.523954	0.669275	1.17764	0.585907	0.600299	0.510715
HEXB	P07686;Q5URX0	63.111	16	13	15	15	13	13	15	15	13	16	12	13	16	12	15	10	1.64422	1.2819	0.984683	0.926363	0.737459	1.58252	2.43705	1.54093	2.21319	0.972782	1.21657	2.2195	1.08553	1.34714	0.459419
HEXIM1	O94992	40.623	3	3	3	2	3	3	1	3	3	2	2	3	3	2	3	2	0.129855	0.107097	0.0463502	0.134435	0.088366	0.0254243	0.0959688	0.153632	0.110315	0.095838	0.0926308	0.0742636	0.0807753	0.113484	0.0279197
HGD	Q93099	49.963	26	25	22	21	23	23	22	24	9	20	22	20	24	21	20	25	20.1268	21.8378	21.2985	18.4409	15.3505	14.0292	20.5984	6.11832	19.3563	15.8576	17.7079	20.1998	18.6148	16.1003	28.4601
HGH1	Q9BTY7	42.129	13	9	10	7	8	10	11	10	8	7	10	6	9	10	9	10	0.650474	0.487503	0.239636	0.378372	0.31928	0.494942	0.380343	0.352511	0.251985	0.447269	0.146817	0.360199	0.354923	0.412378	0.332172
HGS	O14964;O14964-2	86.191	9	6	8	7	6	6	7	6	4	6	6	6	7	6	8	6	0.240238	0.175818	0.151944	0.150636	0.161132	0.0880891	0.101983	0.141847	0.251732	0.174027	0.168206	0.179804	0.222604	0.156804	0.171843
HIBADH	P31937	35.329	16	12	14	12	12	12	10	14	8	11	11	11	16	14	11	14	14.8375	15.2404	18.6374	16.2493	19.6087	14.5751	20.5996	19.6772	15.6282	20.1964	14.0366	14.8658	14.1336	17.8353	19.0052
HGSNAT	Q68CP4-2;Q68CP4	70.495	2	2	1	1	0	0	2	2	1	1	1	2	2	1	1	2	0.0636397	0.0109381	0.00721791	NA	NA	0.00989811	0.0229016	0.0097338	0.00845725	0.00601168	0.0127806	0.0188307	0.00994118	0.0133488	0.0179217
HIBCH	Q6NVY1;A0A087WXI1;Q6NVY1-2;B8ZZZ0	43.482	34	27	30	25	30	30	26	29	20	26	26	29	32	29	26	30	15.9204	16.4161	19.122	24.4536	30.9006	16.4317	29.0707	17.2261	28.8694	18.8781	18.2645	29.2895	31.1915	16.4269	19.3322
HIGD1A	C9JAW5;C9JNU6;Q9Y241;Q9Y241-2	8.8131	3	1	3	2	2	2	2	2	1	3	2	3	3	3	2	3	0.847016	2.40727	1.54692	1.73115	1.29062	2.94125	1.79734	2.00392	1.82464	1.65671	2.27609	3.93884	2.04803	1.60727	2.73712
HINT1	P49773;D6REP8;D6RE99;D6RD60	13.802	10	10	10	8	9	9	9	8	7	9	9	9	10	8	10	9	29.7199	63.4555	36.6965	36.979	42.4083	48.9473	43.0226	35.6958	32.9023	41.8036	37.3862	46.8404	43.6711	27.5044	41.932
HIGD2A	Q9BW72	11.528	1	1	1	1	1	1	1	1	1	1	1	1	1	1	1	1	1.72636	0.787927	0.685923	0.831567	0.885093	0.624086	1.50677	0.443771	0.957169	0.762279	0.750765	1.156	0.900198	0.77502	0.343441
HINT2	Q9BX68	17.162	9	7	7	7	8	7	8	7	8	8	7	8	7	7	8	7	8.81878	10.8065	10.576	11.0669	13.3205	10.1338	10.288	11.8553	10.4151	8.427	16.7301	10.3812	11.9988	10.9727	13.0726
HINT3	Q9NQE9	20.361	4	2	3	3	2	2	4	3	2	3	3	3	1	2	3	4	0.270839	0.349077	0.491873	0.237496	0.222431	0.42498	0.406405	0.403646	0.458102	0.346523	0.264563	0.1886	0.231327	0.472451	0.539323
HIP1	O00291-4;O00291;O00291-3	113.07	5	3	3	2	2	1	2	2	3	2	1	2	2	3	2	3	0.0300029	0.0197139	0.0149683	0.0145342	0.00826368	0.017389	0.0137432	0.0339865	0.0213553	0.00427593	0.0194322	0.0197185	0.0255786	0.0198477	0.0235296
HIP1R	O75146;O75146-2	119.39	15	10	6	7	8	8	7	13	7	10	9	8	9	8	10	11	0.0982369	0.0544997	0.0730049	0.0650896	0.0687099	0.0866635	0.130974	0.117465	0.105058	0.0635672	0.0787641	0.0779975	0.0706361	0.0952876	0.0891652
HIST1H1B	P16401	22.58	4	4	3	3	3	3	4	3	3	4	3	4	4	3	4	2	1.73655	0.187339	0.375486	0.206569	0.132094	1.12265	0.096616	0.604979	0.425187	0.410649	0.523567	0.716748	0.697225	1.93333	0.134966
HIST1H1A	Q02539	21.842	2	2	1	2	1	1	2	2	2	2	2	2	2	1	2	2	0.223589	0.130679	0.279712	0.161665	0.11367	0.292562	0.205016	0.315682	0.23621	0.199855	0.341617	0.209348	0.244441	0.324875	0.307454
HIST1H1C	P16403	21.364	5	4	5	5	5	5	3	3	4	5	5	5	5	5	4	4	3.58629	3.46452	3.29676	2.17355	3.17573	3.7116	4.35692	4.46431	3.34501	3.25509	3.15527	2.24106	2.96352	4.03378	3.49152
HIST1H1E;HIST1H1D	P10412;P16402	21.865	12	11	10	11	11	11	11	10	11	11	11	11	11	10	11	10	44.9603	48.3733	55.7851	42.9327	74.2168	74.5998	39.6574	88.9739	52.4946	67.0002	42.8351	46.175	55.4155	44.0516	73.7457
HIST1H2AC;HIST1H2AJ;HIST1H2AH;H2AFJ;HIST1H2AG;HIST3H2A;HIST1H2AB	Q93077;Q99878;Q96KK5;Q9BTM1;P0C0S8;Q7L7L0;P04908;Q9BTM1-2;H0YFX9	14.105	3	0	0	0	0	1	1	0	0	0	1	1	1	3	1	0	NA	NA	NA	NA	NA	NA	NA	NA	NA	NA	0.0315873	0.33017	0.718086	NA	NA
HIST1H4A	P62805	11.367	12	11	10	12	11	11	11	10	10	11	12	11	12	11	12	12	239.882	271.806	374.864	297.045	392.811	387.239	212.492	347.909	330.502	387.157	264.336	297.534	296.379	352.381	303.791
HIST1H2BN;HIST1H2BM;HIST1H2BH;HIST2H2BF;HIST1H2BC;HIST1H2BD;HIST1H2BK;H2BFS;HIST1H2BL	U3KQK0;Q99879;Q99877;Q93079;Q5QNW6;P62807;P58876;O60814;Q5QNW6-2;P57053;Q99880	18.804	1	1	1	1	1	1	1	1	1	1	1	1	1	1	1	1	11.2816	21.1309	23.5856	18.2079	24.4507	25.5201	15.7032	36.2621	21.5061	24.6129	23.5751	19.7178	20.4569	21.1963	14.9867
HIST1H3A;H3F3C	P68431;Q6NXT2	15.404	1	0	0	0	0	0	0	1	0	1	0	0	1	0	1	1	NA	NA	NA	NA	NA	NA	0.0436348	NA	0.0482044	NA	NA	0.339101	NA	0.0277081	0.167148
HIST2H2AC;HIST2H2AA3;HIST1H2AD	Q16777;Q6FI13;P20671	13.988	10	9	8	9	8	8	9	9	7	10	8	10	10	9	10	10	195.033	128.372	169.353	160.678	172.899	208.303	210.316	251.505	180.62	195.148	178.719	183.802	181.967	221.316	263.155
HIST2H2AB	Q8IUE6	13.995	2	2	2	2	2	2	2	1	1	2	2	1	2	2	2	1	0.486505	0.627248	0.329106	0.689589	0.520366	0.305042	0.183773	0.52286	0.366074	0.402162	0.164033	0.477942	1.8123	0.60735	0.308925
HIST2H2BE;HIST1H2BB;HIST1H2BO;HIST1H2BJ;HIST3H2BB	Q16778;P33778;P23527;P06899;Q8N257	13.92	11	10	9	9	10	10	11	11	8	9	9	11	11	10	11	10	171.929	132.666	180.57	120.808	200.913	241.186	175.693	465.657	140.246	170.16	154.514	188.41	127.308	268.639	183.107
HKDC1	Q2TB90;Q2TB90-3;Q2TB90-2	102.54	11	6	0	2	6	1	1	4	1	4	2	2	8	1	8	3	0.0237057	NA	0.00663139	0.0527187	0.006198	0.00659001	0.00926779	0.00656503	0.033559	0.00451867	0.0242656	0.0802823	0.00869989	0.236625	0.00950428
HIST2H3A	Q71DI3	15.388	1	1	0	0	0	0	0	0	0	0	0	0	1	0	0	1	0.146181	NA	NA	NA	NA	NA	NA	NA	NA	NA	NA	0.494816	NA	NA	0.148159
HIST2H3PS2	Q5TEC6	15.43	2	1	1	1	1	1	1	1	1	1	1	1	1	1	2	1	16.7596	23.3884	40.6934	25.3652	25.3859	19.6157	20.8705	38.2624	36.4903	31.0648	17.0745	17.3087	18.628	31.5423	18.375
HK3	P52790	99.024	2	1	0	1	0	0	0	1	0	0	1	0	0	1	1	0	0.00543261	NA	0.00237553	NA	NA	NA	0.00644776	NA	NA	0.00295257	NA	NA	0.00403321	0.0147615	NA
HLA-A	P30453;P30457;A0A0G2JPD3;P30450;P18462;P30456	41.054	26	19	14	12	18	13	16	14	15	16	9	13	14	14	16	22	2.762	1.36529	0.96756	1.84918	0.776893	1.87575	1.49337	0.979603	4.16585	0.449066	0.567992	1.72804	0.934258	2.51011	2.75161
HLA-B	P30462;Q95365;Q29836;P30475	40.358	17	9	8	5	3	7	8	10	5	11	5	8	8	8	7	7	1.46205	0.625805	0.304094	0.107139	0.206413	0.71229	1.53967	0.289253	1.92743	0.10724	0.529932	1.17725	0.3498	0.623233	0.871727
HLA-C	P30508;Q29960-2;Q29960;Q07000;P30510;P30501	40.885	10	5	3	4	4	4	3	4	2	4	3	4	7	1	4	6	0.382821	0.26297	0.102283	0.0724292	0.123413	0.234429	0.291049	0.0388646	0.494376	0.0379909	0.109969	0.839893	0.0478949	0.297713	0.153724
HLA-DRB1	Q29974	30.03	3	2	1	2	0	2	1	0	1	1	3	2	2	2	2	2	0.0952737	0.022533	0.0724737	NA	0.0163188	0.0236895	NA	0.0148613	0.0240584	0.141482	0.0242382	0.0417461	0.0233528	0.168116	0.0477991
HLA-DPB1	A0A0G2JJV3;A0A0G2JII1;P04440	25.914	1	1	0	0	1	0	1	0	0	0	0	0	0	0	1	0	0.0186571	NA	NA	0.0113432	NA	0.0164392	NA	NA	NA	NA	NA	NA	NA	0.0570613	NA
HLA-DRA;HLA-DQA2	Q30118;A0A0G2JH46;A0A0G2JMH6;A0A0G2JPN2;P01903;P01906	25.859	1	1	0	1	1	1	1	1	0	1	1	0	1	1	0	1	0.0712554	NA	0.0250384	0.0215878	0.00963681	0.0316745	0.034941	NA	0.0344043	0.0344101	NA	0.0120905	0.025324	NA	0.0292934
HLA-DRB1;HLA-DRB5	A2BFX2;A0A0G2JQ00;P13760;A0A0G2JMC5;Q30154;P04229	30.24	4	2	1	0	1	2	3	3	1	2	0	1	4	3	2	2	0.104847	0.010229	NA	0.0137026	0.0360101	0.0604726	0.185211	0.0300839	0.0540743	NA	0.0118565	0.175986	0.0500934	0.144328	0.0586254
HM13	Q8TCT9-5;Q8TCT9;Q8TCT9-2;A0A075B6F6;Q8TCT9-4	36.813	9	9	7	8	9	7	9	9	7	8	8	9	9	6	9	7	1.39003	0.836913	1.05619	0.813378	0.496488	1.81308	1.22995	1.13144	1.38763	0.86698	0.910542	0.592232	0.697069	1.10344	0.738626
HMBS	P08397-4;P08397-3;P08397-2;P08397;F5GY90;F5H345;F5H0P4;F5H226	33.264	6	6	5	5	5	6	6	5	5	6	6	6	6	6	6	3	0.32948	0.27739	0.2327	0.164854	0.256645	0.302404	0.359563	0.487836	0.287149	0.340674	0.261736	0.342174	0.335354	0.286084	0.133822
HMGA1	P17096;P17096-3;P17096-2	11.676	3	3	2	2	3	3	1	3	3	2	2	3	2	2	2	2	0.867934	0.588675	0.597565	0.432897	1.1483	0.337313	0.62001	0.707879	0.648657	0.30538	1.30325	0.876376	0.267255	0.224923	0.920445
HMGB1	P09429;Q5T7C4	24.893	9	9	8	8	8	8	6	7	7	6	7	7	9	8	6	9	10.0412	11.7498	12.5325	10.7846	12.7897	7.96752	10.3906	15.329	9.10384	12.868	10.1034	12.5956	13.7542	11.6496	16.8185
HMGB3	E9PES6;E7ES08;E7EQU1;O15347	17.522	6	4	5	3	4	3	5	5	3	3	2	3	4	3	4	3	1.36731	1.14796	0.50897	0.685157	0.351949	1.49563	0.818768	0.896031	0.528014	0.355202	0.813804	0.937284	0.476553	0.759422	0.376473
HMGB2	P26583;D6R9A6	24.033	2	1	2	2	2	1	2	2	1	1	2	1	2	2	1	2	0.158156	0.1932	0.177415	0.144283	0.191517	0.0743707	0.0735532	0.043754	0.101475	0.279472	0.0312627	0.27793	0.169146	0.0944549	0.174869
HMGCL	P35914;P35914-3;P35914-2	34.36	18	16	15	14	15	16	14	14	11	14	15	15	18	13	15	16	17.4916	15.7435	13.9158	14.493	17.3586	17.3752	18.4899	13.8483	14.6265	18.5271	18.4979	27.1093	12.6931	14.0947	21.0043
HMGCR	P04035;P04035-3;P04035-2	97.475	7	2	7	0	2	1	2	1	3	2	3	2	0	0	3	1	0.0119328	0.304408	NA	0.0144302	0.00834333	0.0139647	0.00304377	0.0239016	0.00867453	0.00962656	0.017116	NA	NA	0.0176692	0.00202797
HMGCS1	Q01581	57.293	27	22	24	18	21	18	18	18	13	18	14	24	23	21	20	22	2.79945	7.56543	1.25325	2.72505	2.64842	1.98551	1.7383	1.64931	1.49213	1.00842	6.77203	3.52506	2.45273	3.00742	2.97345
HMGCS2	P54868;P54868-2;P54868-3	56.635	37	35	34	33	34	34	31	33	27	28	33	33	35	33	30	34	147.696	223.847	224.31	223.345	208.754	140.385	156.415	209.079	181.393	213.219	188.887	189.927	160.903	143.577	198.687
HMGN1	A6NL93;A6NEL0;P05114	9.5355	3	3	3	3	3	3	3	3	3	3	3	3	3	3	3	3	0.570906	0.952202	1.37419	1.452	0.917214	1.1573	0.682882	1.97484	1.42601	1.27505	1.56167	1.47727	0.489098	2.70631	0.473318
HMGN3	A0A087WZE9;Q15651;Q15651-2	13.956	3	2	3	2	3	2	2	1	2	3	2	1	2	2	3	2	13.4641	12.5802	0.0304029	2.53801	18.3414	15.4463	13.4344	0.0767533	0.0543794	0.0367182	0.0450759	1.30161	13.0244	9.04016	21.6808
HMGN5	P82970;Q5JSL0;Q5JSK6;Q5JSK9	31.524	8	7	7	7	6	7	7	7	7	6	7	6	5	7	7	6	0.972789	0.773867	0.749386	0.743931	0.70636	1.02009	1.26264	0.861333	0.729661	0.485549	0.925322	0.858756	1.38206	3.35263	0.911175
HMGN4	O00479	9.5388	1	1	0	0	0	1	0	1	0	0	0	1	1	0	1	1	0.0478042	NA	NA	NA	0.274269	NA	0.102401	NA	NA	NA	0.00610365	0.113427	NA	0.581302	0.182285
HMOX1	P09601;B1AHA8	32.818	7	6	4	4	4	5	5	5	4	5	5	3	6	4	6	6	0.312579	0.176665	0.212431	0.183923	0.173101	0.363035	0.414835	0.160951	0.300926	0.268414	0.138357	0.378812	0.29349	0.469149	0.280705
HMHA1	K7ES92;F5H1R4;K7ES98;K7EM85;Q92619;Q92619-2	84.622	1	0	1	1	1	1	1	1	1	1	1	0	0	0	1	1	NA	0.0917155	0.06736	0.0999313	0.0688817	0.0882326	0.0675945	0.0593753	0.0951929	0.104163	NA	NA	NA	0.00277824	0.00196136
HMOX2	A0A087WT44;P30519;P30519-2;I3L159;I3L1F5	41.669	9	9	8	8	7	9	8	7	5	6	7	6	8	8	6	9	1.57385	1.34839	0.845555	0.49685	0.835811	1.22934	1.31999	0.383323	1.28742	0.383544	0.709073	1.02654	0.955674	0.692026	0.891197
HN1L	Q9H910;Q9H910-3;H3BU16;A6NGP5;H3BMV3;Q9H910-2	20.063	3	2	1	1	2	2	1	2	3	3	2	2	2	1	1	2	0.0890612	0.130368	0.105985	0.510635	0.501086	0.143792	0.335447	0.705556	0.128315	0.34719	0.440227	0.377251	0.113253	0.150279	0.259453
HNF4A	A0A087WXV4;P41235-7;P41235-3;P41235-6;P41235-5;P41235-2;P41235;P41235-4	49.99	3	3	3	3	1	3	2	1	1	2	1	2	2	2	2	1	0.0587726	0.0451186	0.0835629	0.0247637	0.0697988	0.0424684	0.0265615	0.0168055	0.0465444	0.0266539	0.0280199	0.0219125	0.030676	0.0447853	0.0188578
HNF1A	H0YND5;A0A087WYP0;E0YMI9;U3KQS6;A0A0A0MQU7;F5H0K0;A0A0A0MTK8;P20823-5;P20823-4;P20823-3;P20823-2;P20823;P20823-7	39.349	2	2	1	2	1	1	1	1	1	1	2	1	2	1	2	2	0.0983764	0.0282429	0.0409151	0.0252484	0.036474	0.0291034	0.0327576	0.0240984	0.0282554	0.0432365	0.0399514	0.154852	0.0350236	0.0261861	0.228605
HNMT	P50135	33.295	17	13	14	14	13	15	13	14	13	13	13	15	17	16	13	15	7.75222	6.24786	8.47482	11.2924	9.42467	8.33008	10.498	9.32889	6.13277	8.45734	6.99048	9.7149	14.8668	9.68326	15.1948
HNRNPA0	Q13151	30.84	7	6	6	6	6	7	6	7	5	5	7	7	7	7	7	6	3.51989	6.27032	7.13088	5.51589	7.9161	5.14676	6.64607	9.27757	6.89649	8.21002	7.95477	4.52093	8.41708	7.31601	4.78055
HNRNPA1;HNRNPA1L2	F8W6I7;P09651-3;P09651-2;P09651;F8VZ49;Q32P51;F8VYN5;F8VTQ5	33.155	18	15	15	15	15	16	16	15	8	14	14	14	16	17	15	15	9.95613	7.27998	10.1057	7.98856	6.56595	9.11555	9.03496	6.09915	9.52522	7.89555	11.9983	11.5073	11.8059	9.4851	4.59315
HNRNPA2B1	P22626;P22626-2;A0A087WUI2	37.429	25	23	23	23	22	23	24	25	19	23	22	24	24	20	23	23	18.088	20.0179	24.717	14.0861	25.2976	24.2644	21.0553	16.741	20.9962	19.7245	17.1572	20.0254	18.7643	23.8801	19.2523
HNRNPA3	P51991	39.594	22	18	19	17	19	18	19	16	13	16	17	17	19	18	19	19	12.4266	11.8388	10.9519	10.3984	11.3124	12.7165	10.3576	11.8289	10.7299	11.0552	12.2951	11.3194	10.8384	11.5174	9.83875
HNRNPAB	Q99729-3;D6R9P3;D6RD18;D6RBZ0;A0A087WZV1;Q99729-4;Q99729-2;Q99729	30.588	12	11	10	11	10	11	12	12	7	11	10	11	11	11	11	11	1.946	1.5196	1.62706	1.47204	1.40386	2.4909	2.51399	2.34811	1.6409	1.77765	2.22908	2.45432	2.01303	2.33614	1.55464
HNRNPC	B2R5W2;G3V4C1;P07910-2;G3V4W0;B4DY08;G3V2Q1;P07910;P07910-4;G3V576;G3V555;G3V575;G3V5X6;G3V3K6;G3V251;B4DSU6;P07910-3	31.948	18	16	16	14	17	14	17	17	15	16	16	15	16	17	15	15	8.48753	10.5685	9.30401	6.42276	9.48129	11.6586	9.22366	13.1137	8.1219	9.44928	7.28741	8.37142	9.48307	11.2693	7.57097
HNRNPD	Q14103-3;Q14103;H0YA96;H0Y8G5;Q14103-4;Q14103-2;D6RAF8;D6RF44	32.834	14	9	12	10	9	11	11	9	8	10	12	10	11	9	10	10	6.72785	6.54158	6.90666	4.701	12.7684	6.63202	5.64533	5.82218	4.41381	5.8982	4.96506	6.55607	4.93604	5.19871	4.97344
HNRNPDL	A0A087WUK2;O14979	40.04	12	8	7	7	7	8	9	8	9	9	9	7	10	8	9	11	1.2069	0.864332	0.809476	0.937764	0.885582	0.737727	0.973819	1.36075	0.868102	1.09854	0.526138	1.20926	1.03363	0.892334	1.19452
HNRNPF	P52597	45.671	17	14	14	13	14	14	13	14	9	12	12	16	16	13	14	15	2.99313	2.87698	2.92873	2.74397	2.46961	3.04863	3.17488	2.85722	2.63983	2.48236	3.25596	2.87961	3.2832	3.92063	2.63439
HNRNPH1	G8JLB6;P31943;E9PCY7;D6RBM0;H0YB39	51.229	21	16	15	17	16	15	14	15	12	15	16	18	18	16	15	17	4.48104	3.07402	5.47834	2.87157	2.88386	3.18539	2.91663	2.19604	2.9646	2.6311	3.19474	3.60703	3.35286	6.29577	3.86261
HNRNPH2	P55795	49.263	10	8	7	6	7	5	6	7	4	6	6	8	10	7	6	8	1.1119	0.898038	0.887707	0.678293	0.580651	0.898885	0.994326	0.458	0.929879	0.613795	0.794338	1.43931	0.752967	0.87264	0.746574
HNRNPH3	P31942-2;P31942;P31942-3;P31942-4;P31942-6;P31942-5	35.238	8	6	7	7	6	7	7	6	6	7	7	8	7	6	6	6	1.78366	1.01384	0.892483	0.712864	0.780123	1.0921	0.969286	0.911368	0.807428	0.639815	1.43735	1.67084	0.811412	0.835589	1.48519
HNRNPK	P61978-3;Q5T6W2	48.562	34	30	31	28	28	28	29	25	22	27	29	30	32	29	28	30	14.9272	12.0344	13.5241	11.5485	13.527	14.5133	12.9903	12.6838	12.3215	12.6164	14.2646	15.4098	12.9197	12.1891	13.0874
HNRNPL	P14866;M0QXS5;P14866-2	64.132	23	19	23	18	17	19	18	19	16	17	17	18	22	15	18	21	2.35346	2.56753	2.40693	1.92275	2.2091	2.38111	2.61849	2.83674	2.25802	2.52901	2.41083	2.94175	2.45984	2.30455	2.7817
HNRNPM	P52272-2;P52272;A0A087X0X3	73.62	52	48	47	45	46	48	46	48	43	42	46	45	46	43	44	49	9.26529	5.93654	6.61132	5.5769	5.28022	6.42251	8.24101	10.5329	5.35042	5.18263	5.67632	8.09788	5.5941	6.11588	9.25684
HNRNPLL;HNRPLL	H7BXH8;Q8WVV9-2;C9JJZ7;B7WPG3;C9IYN3;D6W592;Q8WVV9-3;Q8WVV9-5;Q8WVV9-4;Q8WVV9	24.117	2	2	2	1	2	2	1	2	1	1	1	1	2	1	2	2	0.29381	1.13792	1.21029	1.28712	0.528352	0.809881	1.68073	0.449248	0.673196	1.12213	1.38448	0.663541	0.783823	0.949702	0.782666
HNRNPR	O43390;O43390-2;O43390-3;O43390-4;B4DT28	70.942	17	17	16	14	15	16	16	16	14	16	15	15	16	14	16	15	1.43551	1.14439	1.42476	0.873651	1.30352	1.7016	1.35217	1.07692	1.19347	1.08727	1.10297	1.40075	1.24754	1.24077	0.93994
HNRNPU	Q00839	90.583	35	28	28	28	29	27	28	30	24	26	27	23	32	28	27	31	3.46666	3.44286	3.40885	2.26937	3.24827	3.63053	3.51872	3.88901	3.33635	2.78779	4.06882	4.43902	3.94918	3.99264	4.85687
[truncated: 2,852 more rows]

## Sheet: Homogenate
Gene.names	Majority protein IDs	Mol.weight	Razor_unique.peptides	Razor_unique.peptides.1.Homogenate	Razor_unique.peptides.2.Homogenate	Razor_unique.peptides.3.Homogenate	Razor_unique.peptides.4.Homogenate	Razor_unique.peptides.5.Homogenate	Razor_unique.peptides.6.Homogenate	Razor_unique.peptides.7.Homogenate	Razor_unique.peptides.8.Homogenate	Razor_unique.peptides.9.Homogenate	Razor_unique.peptides.10.Homogenate	Razor_unique.peptides.11.Homogenate	Razor_unique.peptides.12.Homogenate	Razor_unique.peptides.13.Homogenate	Razor_unique.peptides.14.Homogenate	Razor_unique.peptides.15.Homogenate	Concentration.1.Homogenate	Concentration.2.Homogenate	Concentration.3.Homogenate	Concentration.4.Homogenate	Concentration.5.Homogenate	Concentration.6.Homogenate	Concentration.7.Homogenate	Concentration.8.Homogenate	Concentration.9.Homogenate	Concentration.10.Homogenate	Concentration.11.Homogenate	Concentration.12.Homogenate	Concentration.13.Homogenate	Concentration.14.Homogenate	Concentration.15.Homogenate
[truncated: 4,991 more rows]

[truncated: 2 more sheets: Microsomes, DiscardPellet]
