# Supplementary material for: Influence of Proteome Profiles and Intracellular Drug Exposure on Differences in CYP Activity in Donor-Matched Human Liver Microsomes and Hepatocytes
Source: Mol Pharm. 2021 Mar 19;18(4):1792–805. doi: 10.1021/acs.molpharmaceut.1c00053 (PMC8041379; doi:10.1021/acs.molpharmaceut.1c00053)
Supplement: Supplementary file 3 — mp1c00053_si_003.xlsx [file mp1c00053_si_003.xlsx]

## Sheet: HigherInMic_Hep
10-fold and significantly higher in microsomes than hepatocytes
Annotation Cluster 1	Enrichment Score: 19.579186182952217
Category	Term	Count	%	PValue	Genes	List Total	Pop Hits	Pop Total	Fold Enrichment	Bonferroni	Benjamini	FDR
GOTERM_BP_DIRECT	GO:0006413~translational initiation	60	5.09338	8.05036e-34	RPL18, RPL19, RPL14, RPL13, RPL15, EIF2A, RPS3, RPLP0, RPLP1, FAU, RPL11, RPL12, RPL35A, RPS4X, RPS19, DHX29, RPS14, EIF4A2, RPS12, RPL3L, RPS13, RPS11, RPL27A, RPL36, EIF3C, EIF3D, EIF3A, EIF3B, EIF3G, RPL7, RPL32, RPL31, EIF3H, RPL6, EIF3E, RPL34, RPL9, EIF3F, EIF3K, RPL3, AGO2, EIF3L, RPL5, EIF3I, RPS20, EIF3J, RPL4, RPS21, RPS23, EIF3M, RPL26, RPL27, RPL23A, RPS6, RPS5, RPL28, RPS7, RPL23, RP…	1104	137	16792	6.66138	2.87559e-30	2.87559e-30	1.47777e-30
GOTERM_BP_DIRECT	GO:0006614~SRP-dependent cotranslational protein targeting to membrane	49	4.15959	5.21437e-32	RPL18, RPL19, RPL14, RPL13, SRP68, RPL15, RPL27A, RPL36, SRP19, SEC63, RPS3, RPL7, RPL32, RPL31, RPL6, RPLP0, RPL34, RPL9, RPLP1, RPL3, FAU, RPL5, RPL11, RPS20, RPL4, RPL12, RPS21, RPS23, RPL35A, RPL26, RPL27, RPL23A, SRPRB, RPS4X, RPS6, RPS5, RPL28, RPS7, RPS19, RPL23, RPL13A, RPS14, RPL21, RPL3L, RPS12, RPS13, SRP72, RPS11, SSR3	1104	94	16792	7.92869	1.86257e-28	9.31287e-29	9.57182e-29
GOTERM_BP_DIRECT	GO:0000184~nuclear-transcribed mRNA catabolic process, nonsense-mediated decay	45	3.82003	2.57267e-22	RPL18, RPL19, RPL14, RPL13, RPL15, RPL27A, RPL36, RPS3, RPL7, RPL32, RPL31, RPL6, RPLP0, EIF3E, RPL9, RPL34, RPLP1, RPL3, FAU, RPL5, RPL11, RPL4, RPL12, RPS20, RPS21, RPS23, RPL35A, RPL26, RPL27, RPL23A, ETF1, RPS4X, RPS6, RPS5, RPL28, RPS7, RPS19, RPL23, RPL13A, RPS14, RPL21, RPL3L, RPS12, RPS13, RPS11	1104	119	16792	5.75174	9.18956e-19	3.06319e-19	4.72255e-19
GOTERM_BP_DIRECT	GO:0019083~viral transcription	43	3.65025	1.22623e-21	RPL18, RPL19, RPL14, RPL13, RPL15, RPL27A, RPL36, RPS3, RPL7, RPL32, RPL31, RPL6, RPLP0, RPL9, RPL34, RPLP1, RPL3, FAU, RPL5, RPL11, RPL4, RPL12, RPS20, RPS21, RPS23, RPL35A, RPL26, RPL27, RPL23A, RPS4X, RPS6, RPS5, RPL28, RPS7, RPS19, RPL23, RPL13A, RPS14, RPL21, RPL3L, RPS12, RPS13, RPS11	1104	112	16792	5.83961	4.38011e-18	1.09503e-18	2.25095e-18
GOTERM_CC_DIRECT	GO:0022625~cytosolic large ribosomal subunit	31	2.63158	1.45851e-18	RPL18, RPL19, RPL14, RPL13, RPL15, RPL27A, RPL36, RPL32, RPL7, RPL6, RPL31, RPL9, RPL34, RPLP0, RPLP1, RPL3, RPL5, RPL11, RPL4, RPL12, RPL36AL, RPL35A, RPL26, RPL27, RPL23A, FXR2, RPL28, RPL23, RPL13A, RPL21, RPL3L	1162	68	18224	7.14974	8.88231e-16	6.3445e-17	2.15849e-15
GOTERM_CC_DIRECT	GO:0005840~ribosome	43	3.65025	5.75162e-15	RPL18, RPL19, RPL14, RPL13, RPL15, SRP68, RPL27A, RPL36, CANX, MRPS30, RPS3, RPL7, RPL32, RPL31, RPL6, RPLP0, RPL9, RPL34, RPLP1, RPL3, FAU, RPL5, RPL11, RPL4, RPS20, RPS21, RPS23, RPL35A, RPL27, RPL23A, RPS4X, RPS6, RPL28, RPS7, RPS19, RPL23, RPL13A, RPS14, RPL21, RPL3L, RPS13, RPS11, EIF2AK2	1162	166	18224	4.06254	3.51585e-12	1.95288e-13	8.54872e-12
KEGG_PATHWAY	hsa03010:Ribosome	44	3.73514	1.45372e-14	RPL18, RPL19, RPL14, RPL13, RPL15, RPL27A, RPL36, RPS3, RPL7, RPL32, RPL31, RPL6, RPLP0, RPL9, RPL34, RPLP1, RPL3, FAU, RPL5, RPL11, RPL4, RPL12, RPS20, RPS21, RPS23, RPL36AL, RPL35A, RPL26, RPL27, RPL23A, RPS4X, RPS6, RPS5, RPL28, RPS7, RPS19, RPL23, RPL13A, RPS14, RPL21, RPL3L, RPS12, RPS13, RPS11	600	136	6879	3.70926	3.73779e-12	1.24589e-12	1.89737e-11
GOTERM_BP_DIRECT	GO:0006412~translation	52	4.41426	4.31049e-13	RPL18, RPL19, RPL14, RPL13, RPL15, MRPS30, RPS3, SLC25A25, RPLP0, SLC25A22, RPLP1, FAU, RPL11, RPL12, RPL36AL, EGFR, RPL35A, RPS4X, RPS19, RPS14, RPS12, RPL3L, FARSB, RPS13, RPS11, EIF2AK2, RPL27A, RPL36, RPL32, RPL7, RPL6, RPL31, RPL9, RPL34, RPL3, AGO2, RPL5, SLC25A44, RPL4, RPS20, RPS21, RPS23, RPL26, RPL27, RPL23A, RPS6, RPS5, RPL28, RPS7, RPL23, RPL13A, RPL21	1104	253	16792	3.1262	1.53989e-09	1.71099e-10	7.91356e-10
GOTERM_BP_DIRECT	GO:0006364~rRNA processing	45	3.82003	8.8033e-12	RPL18, RPL19, RPL14, RPL13, RPL15, RPL27A, RPL36, RPS3, SBDS, RPL7, RPL32, RPL31, RPL6, RPLP0, RPL9, RPL34, RPLP1, RPL3, FAU, RPL5, RPL11, RPL4, RPL12, RPS20, RPS21, RPS23, RPL35A, RPL26, RPL27, RPL23A, RPS4X, RPS6, RPS5, RPL28, RPS7, PA2G4, RPS19, RPL23, RPL13A, RPS14, RPL21, RPL3L, RPS12, RPS13, RPS11	1104	214	16792	3.19839	3.14454e-08	2.41887e-09	1.61599e-08
Annotation Cluster 2:	Enrichment Score: 7.1024839889484035
Category	Term	Count	%	PValue	Genes	List Total	Pop Hits	Pop Total	Fold Enrichment	Bonferroni	Benjamini	FDR
GOTERM_CC_DIRECT	GO:0016282~eukaryotic 43S preinitiation complex	14	1.18846	2.4863e-14	EIF3C, EIF3D, EIF3A, EIF3B, EIF3G, DHX29, EIF3H, EIF3E, EIF3F, EIF3K, EIF3L, EIF3I, EIF3J, EIF3M	1162	15	18224	14.6378	1.51452e-11	7.57283e-13	3.68039e-11
GOTERM_CC_DIRECT	GO:0033290~eukaryotic 48S preinitiation complex	13	1.10357	1.61036e-12	EIF3C, EIF3D, EIF3A, EIF3B, EIF3G, EIF3H, EIF3E, EIF3F, EIF3K, EIF3L, EIF3I, EIF3J, EIF3M	1162	15	18224	13.5922	9.80721e-10	4.45782e-11	2.38325e-09
GOTERM_CC_DIRECT	GO:0005852~eukaryotic translation initiation factor 3 complex	13	1.10357	1.94271e-11	EIF3C, EIF3D, EIF3A, EIF3B, EIF3G, EIF3H, EIF3E, EIF3F, EIF3K, EIF3L, EIF3I, EIF3J, EIF3M	1162	17	18224	11.9931	1.18311e-08	5.14397e-10	2.87509e-08
GOTERM_BP_DIRECT	GO:0001731~formation of translation preinitiation complex	13	1.10357	4.17966e-09	EIF3C, EIF3D, EIF3A, EIF3B, EIF3G, EIF3H, EIF3E, EIF3F, EIF3K, EIF3L, EIF3I, EIF3J, EIF3M	1104	23	16792	8.59704	1.49296e-05	7.85776e-07	7.67244e-06
GOTERM_BP_DIRECT	GO:0006446~regulation of translational initiation	14	1.18846	2.20131e-07	EIF3C, EIF3D, EIF3A, EIF3B, EIF3G, EIF3H, EIF4A2, EIF3E, EIF3F, EIF3K, EIF3L, EIF3I, EIF3J, EIF3M	1104	36	16792	5.91506	0.000785998	2.24657e-05	0.000404085
GOTERM_CC_DIRECT	GO:0071541~eukaryotic translation initiation factor 3 complex, eIF3m	7	0.594228	4.37221e-07	EIF3D, EIF3A, EIF3B, EIF3H, EIF3F, EIF3I, EIF3M	1162	7	18224	15.6833	0.000266232	6.19225e-06	0.000647056
GOTERM_BP_DIRECT	GO:0075525~viral translational termination-reinitiation	5	0.424448	8.77589e-05	EIF3D, EIF3A, EIF3B, EIF3G, EIF3L	1104	5	16792	15.2101	0.269107	0.00411635	0.160973
GOTERM_BP_DIRECT	GO:0075522~IRES-dependent viral translational initiation	4	0.339559	0.00809676	EIF3D, EIF3A, EIF3B, EIF3F	1104	7	16792	8.69151	1	0.188537	13.8633
KEGG_PATHWAY	hsa03013:RNA transport	16	1.35823	0.537816	FMR1, FXR2, FXR1, EIF3C, EIF3D, EIF3A, EIF3B, EIF3G, EIF3H, EIF3E, EIF4A2, EIF3F, CYFIP1, EIF3I, EIF3J, NMD3	600	172	6879	1.06651	1	0.892327	99.9958
Annotation Cluster 3:	Enrichment Score: 6.304030355860737
Category	Term	Count	%	PValue	Genes	List Total	Pop Hits	Pop Total	Fold Enrichment	Bonferroni	Benjamini	FDR
KEGG_PATHWAY	hsa04610:Complement and coagulation cascades	37	3.14092	7.95848e-21	MBL2, A2M, C9, MASP1, C3, C6, C5, C1R, C1S, FGG, FGA, FGB, CD46, KLKB1, SERPINA5, CFH, SERPINC1, C2, CFI, KNG1, F12, C4A, CFB, F9, SERPING1, F7, C4BPA, PLG, C8G, PROC, C8A, C8B, SERPINF2, CD59, F2, SERPIND1, PROS1	600	69	6879	6.1479	2.04533e-18	2.04533e-18	1.03837e-17
GOTERM_BP_DIRECT	GO:0030449~regulation of complement activation	17	1.44312	6.54198e-12	C9, C4A, C3, CFB, C6, C5, VTN, C4BPA, C8G, C8A, C8B, CD59, CD46, CFH, C2, CFI, PROS1	1104	30	16792	8.61908	2.3368e-08	1.94733e-09	1.20089e-08
GOTERM_BP_DIRECT	GO:0006958~complement activation, classical pathway	24	2.03735	7.82435e-08	IGHG1, MBL2, IGHG2, IGHG3, C9, C4A, C3, C6, C5, CLU, C1R, SERPING1, C4BPA, C1S, IGHM, C8G, C8A, C8B, CD46, C1RL, IGHA1, IGHA2, C2, CFI	1104	99	16792	3.68731	0.000279447	9.6374e-06	0.000143629
GOTERM_BP_DIRECT	GO:0006957~complement activation, alternative pathway	8	0.679117	6.25389e-06	C8A, C8B, C9, C3, CFB, C5, CFH, C8G	1104	13	16792	9.36009	0.0220913	0.000413599	0.0114794
GOTERM_CC_DIRECT	GO:0005579~membrane attack complex	6	0.509338	1.96113e-05	C8A, C8B, C9, C6, C5, C8G	1162	7	18224	13.4428	0.0118724	0.000195774	0.0290195
GOTERM_BP_DIRECT	GO:0006956~complement activation	17	1.44312	0.000152491	IGHG1, MBL2, IGHG2, IGHG3, MASP1, C4A, C3, CFB, C6, C5, CLU, C1R, C1S, C8A, C8B, CFH, C2	1104	87	16792	2.9721	0.420008	0.00670264	0.279553
GOTERM_BP_DIRECT	GO:0019835~cytolysis	7	0.594228	0.00182668	C8A, C8B, APOL1, C6, C5, LYZ, C8G	1104	21	16792	5.07005	0.998542	0.05429	3.30053
KEGG_PATHWAY	hsa05020:Prion diseases	7	0.594228	0.0703256	C8A, C8B, C9, C6, C5, HSPA5, C8G	600	34	6879	2.36044	1	0.37407	61.381
KEGG_PATHWAY	hsa05322:Systemic lupus erythematosus	16	1.35823	0.187526	C9, C4A, HLA-DRB1, C3, C6, C5, ELANE, C1R, C1S, TRIM21, C8G, C8A, C8B, C2, HLA-DPB1, CTSG	600	134	6879	1.36896	1	0.621065	93.3434
Annotation Cluster 4:	Enrichment Score: 4.468134084292909
Category	Term	Count	%	PValue	Genes	List Total	Pop Hits	Pop Total	Fold Enrichment	Bonferroni	Benjamini	FDR
GOTERM_CC_DIRECT	GO:0044322~endoplasmic reticulum quality control compartment	9	0.764007	2.55678e-07	DERL2, SYVN1, MAN1B1, EDEM3, RHBDD1, UGGT1, ERLEC1, OS9, SEL1L	1162	13	18224	10.8577	0.000155696	4.20832e-06	0.000378387
GOTERM_BP_DIRECT	GO:1904380~endoplasmic reticulum mannose trimming	7	0.594228	1.32304e-05	DERL2, SYVN1, MAN1B1, EDEM3, UGGT1, OS9, SEL1L	1104	10	16792	10.6471	0.04616	0.000800684	0.0242838
GOTERM_CC_DIRECT	GO:0000836~Hrd1p ubiquitin ligase complex	3	0.254669	0.0116501	SYVN1, OS9, SEL1L	1162	3	18224	15.6833	0.999205	0.0633759	15.9221
Annotation Cluster 5:	Enrichment Score: 4.005249729076432
Category	Term	Count	%	PValue	Genes	List Total	Pop Hits	Pop Total	Fold Enrichment	Bonferroni	Benjamini	FDR
GOTERM_CC_DIRECT	GO:0031201~SNARE complex	15	1.27334	3.85902e-06	SNAP29, STX5, STX4, STX8, STX7, NAPG, STXBP2, VTI1B, NAPA, STX12, VAMP8, VAMP7, SEC22B, GOSR2, SNAP23	1162	53	18224	4.43867	0.00234739	4.27291e-05	0.00571095
KEGG_PATHWAY	hsa04130:SNARE interactions in vesicular transport	12	1.01868	8.85557e-05	SNAP29, STX5, STX4, STX8, STX7, VAMP8, VAMP7, USE1, SEC22B, VTI1B, GOSR2, SNAP23	600	34	6879	4.04647	0.0225028	0.00206693	0.11548
GOTERM_BP_DIRECT	GO:0048280~vesicle fusion with Golgi apparatus	5	0.424448	0.002822	STX5, VAMP7, SEC22B, VTI1B, GOSR2	1104	10	16792	7.60507	0.999959	0.0775808	5.05531
Annotation Cluster 6:	Enrichment Score: 3.8768732084546587
Category	Term	Count	%	PValue	Genes	List Total	Pop Hits	Pop Total	Fold Enrichment	Bonferroni	Benjamini	FDR
GOTERM_CC_DIRECT	GO:0030669~clathrin-coated endocytic vesicle membrane	14	1.18846	8.75979e-07	CD9, AP1S1, AP2B1, APOB, AP1M1, AP1B1, HLA-DRB1, AP1G1, AP2A1, AP2S1, HLA-DPB1, CLTC, CD74, AP2M1	1162	41	18224	5.35527	0.000533329	1.21243e-05	0.00129638
GOTERM_BP_DIRECT	GO:0050690~regulation of defense response to virus by virus	11	0.933786	6.32584e-06	AP2B1, AP1S1, AP1M1, AP1B1, AP1G1, AP2A1, AP2S1, HLA-A, ELMO1, AP2M1, B2M	1104	28	16792	5.97541	0.0223426	0.000410752	0.0116115
GOTERM_CC_DIRECT	GO:0030131~clathrin adaptor complex	6	0.509338	0.00251382	AP2B1, AP1M1, AP1B1, AP1G1, AP3M1, AP2M1	1162	16	18224	5.88124	0.78408	0.0170755	3.65645
GOTERM_CC_DIRECT	GO:0030117~membrane coat	6	0.509338	0.0223131	AP2B1, AP1S1, AP1B1, AP1G1, AP2S1, AP3D1	1162	26	18224	3.61922	0.999999	0.111722	28.3917
Annotation Cluster 7:	Enrichment Score: 3.775553454178994
Category	Term	Count	%	PValue	Genes	List Total	Pop Hits	Pop Total	Fold Enrichment	Bonferroni	Benjamini	FDR
GOTERM_CC_DIRECT	GO:0034361~very-low-density lipoprotein particle	12	1.01868	6.59604e-09	APOA4, APOA2, APOB, APOL1, APOA1, APOE, APOC3, APOA5, APOH, APOC1, PCYOX1, APOM	1162	20	18224	9.40998	4.01698e-06	1.48777e-07	9.76169e-06
GOTERM_CC_DIRECT	GO:0034364~high-density lipoprotein particle	12	1.01868	2.46006e-08	APOA4, APOA2, APOL1, APOA1, APOE, SAA1, APOA5, PON1, APOH, APOC1, LIPC, APOM	1162	22	18224	8.55453	1.49816e-05	4.99391e-07	3.64072e-05
GOTERM_CC_DIRECT	GO:0042627~chylomicron	10	0.848896	2.50848e-08	APOA4, APOC4-APOC2, APOA2, APOB, APOA1, APOE, APOC3, APOA5, APOH, APOC1	1162	14	18224	11.2024	1.52765e-05	4.92794e-07	3.71238e-05
GOTERM_BP_DIRECT	GO:0042632~cholesterol homeostasis	19	1.6129	9.02164e-08	TMEM97, CAV1, LAMTOR1, SLC37A4, MTTP, ABCG8, APOA4, APOB, APOA2, G6PC, APOA1, APOE, CYP7A1, APOC3, APOA5, ANGPTL3, LIPC, EHD1, APOM	1104	64	16792	4.51551	0.000322201	1.07417e-05	0.000165607
GOTERM_BP_DIRECT	GO:0042157~lipoprotein metabolic process	14	1.18846	4.55902e-07	HSPG2, APOC1, APOA4, APOB, APOA2, SDC1, APOA1, LPA, LRP1, APOL1, APOE, APOA5, APOC3, APOM	1104	38	16792	5.60374	0.00162716	4.07112e-05	0.000836879
GOTERM_CC_DIRECT	GO:0034366~spherical high-density lipoprotein particle	7	0.594228	1.65396e-06	APOA2, APOA1, APOC3, CLU, PON1, APOM, HPR	1162	8	18224	13.7229	0.00100675	2.09844e-05	0.00244772
GOTERM_BP_DIRECT	GO:0033344~cholesterol efflux	11	0.933786	1.88938e-06	APOA4, ABCG8, APOA2, APOB, APOA1, STX12, APOE, APOC3, APOA5, APOC1, APOM	1104	25	16792	6.69246	0.00672615	0.000143583	0.0034682
GOTERM_BP_DIRECT	GO:0010873~positive regulation of cholesterol esterification	7	0.594228	5.605e-06	APOA4, APOA2, APOA1, APOE, AGT, APOA5, APOC1	1104	9	16792	11.8301	0.019822	0.000384947	0.0102884
GOTERM_BP_DIRECT	GO:0043691~reverse cholesterol transport	9	0.764007	8.1649e-06	APOA4, APOA2, APOA1, APOE, APOC3, APOA5, CLU, LIPC, APOM	1104	18	16792	7.60507	0.0287439	0.000511538	0.0149869
GOTERM_BP_DIRECT	GO:0034375~high-density lipoprotein particle remodeling	8	0.679117	2.08642e-05	APOA4, APOA2, APOA1, APOE, APOC3, APOC1, LIPC, APOM	1104	15	16792	8.11208	0.0718183	0.00120134	0.0382927
GOTERM_BP_DIRECT	GO:0034380~high-density lipoprotein particle assembly	6	0.509338	5.74071e-05	APOA4, APOA2, APOA1, APOE, APOA5, APOM	1104	8	16792	11.4076	0.185405	0.00280515	0.105328
GOTERM_BP_DIRECT	GO:0042158~lipoprotein biosynthetic process	6	0.509338	0.00012216	APOA4, APOA2, APOB, APOA1, APOE, MTTP	1104	9	16792	10.1401	0.353629	0.00557901	0.224006
GOTERM_BP_DIRECT	GO:0033700~phospholipid efflux	7	0.594228	0.000150473	APOA4, APOA2, APOA1, APOE, APOC3, APOA5, APOC1	1104	14	16792	7.60507	0.41581	0.00669659	0.275857
GOTERM_BP_DIRECT	GO:0034382~chylomicron remnant clearance	5	0.424448	0.00024952	APOE, APOC3, LMF1, APOC1, LIPC	1104	6	16792	12.6751	0.589917	0.0101936	0.457043
GOTERM_BP_DIRECT	GO:0034374~low-density lipoprotein particle remodeling	6	0.509338	0.00040076	APOA2, APOB, APOE, AGT, MPO, LIPC	1104	11	16792	8.29644	0.761121	0.0149586	0.733106
GOTERM_BP_DIRECT	GO:0070328~triglyceride homeostasis	8	0.679117	0.00112609	APOA4, APOA1, APOE, APOC3, APOA5, ANGPTL3, SESN2, LIPC	1104	26	16792	4.68004	0.98213	0.03625	2.04704
GOTERM_BP_DIRECT	GO:0030300~regulation of intestinal cholesterol absorption	4	0.339559	0.00255638	APOA4, APOA2, APOA1, APOA5	1104	5	16792	12.1681	0.999893	0.0710816	4.58997
GOTERM_BP_DIRECT	GO:0051006~positive regulation of lipoprotein lipase activity	5	0.424448	0.002822	APOA4, APOA1, APOA5, LMF1, APOH	1104	10	16792	7.60507	0.999959	0.0775808	5.05531
GOTERM_BP_DIRECT	GO:0034384~high-density lipoprotein particle clearance	4	0.339559	0.00486323	APOA2, APOA1, APOE, APOM	1104	6	16792	10.1401	1	0.126276	8.56029
GOTERM_CC_DIRECT	GO:0034362~low-density lipoprotein particle	5	0.424448	0.00979518	APOB, APOE, APOA5, SORL1, APOM	1162	14	18224	5.60118	0.997508	0.0565394	13.5563
GOTERM_BP_DIRECT	GO:0031102~neuron projection regeneration	4	0.339559	0.012327	APOA4, APOA1, APOE, APOA5	1104	8	16792	7.60507	1	0.260218	20.3628
GOTERM_BP_DIRECT	GO:0010903~negative regulation of very-low-density lipoprotein particle remodeling	3	0.254669	0.0123676	APOA2, APOA1, APOC3	1104	3	16792	15.2101	1	0.259445	20.4229
GOTERM_BP_DIRECT	GO:0019433~triglyceride catabolic process	6	0.509338	0.0213968	APOB, APOA1, APOE, APOC3, APOA5, LIPC	1104	25	16792	3.65043	1	0.368637	32.769
GOTERM_BP_DIRECT	GO:0032489~regulation of Cdc42 protein signal transduction	3	0.254669	0.0377291	APOA1, APOE, APOC3	1104	5	16792	9.12609	1	0.52221	50.6377
GOTERM_BP_DIRECT	GO:0034372~very-low-density lipoprotein particle remodeling	3	0.254669	0.0725882	APOA4, APOE, LIPC	1104	7	16792	6.51863	1	0.709095	74.9253
GOTERM_BP_DIRECT	GO:0050995~negative regulation of lipid catabolic process	4	0.339559	0.0834099	APOA2, APOC3, APOC1, BSCL2	1104	16	16792	3.80254	1	0.75374	79.7855
GOTERM_BP_DIRECT	GO:0010898~positive regulation of triglyceride catabolic process	3	0.254669	0.0926753	APOA4, APOA1, APOA5	1104	8	16792	5.7038	1	0.783545	83.2248
GOTERM_BP_DIRECT	GO:0045723~positive regulation of fatty acid biosynthetic process	3	0.254669	0.136675	APOA4, APOA1, APOA5	1104	10	16792	4.56304	1	0.876493	93.2644
Annotation Cluster 8:	Enrichment Score: 3.6589846286208005
Category	Term	Count	%	PValue	Genes	List Total	Pop Hits	Pop Total	Fold Enrichment	Bonferroni	Benjamini	FDR
GOTERM_BP_DIRECT	GO:0019373~epoxygenase P450 pathway	11	0.933786	3.8681e-08	CYP4A11, CYP2J2, CYP1A1, CYP2C19, CYP2B6, CYP2C18, CYP2C8, CYP2A6, CYP4F12, CYP2E1, CYP1A2	1104	18	16792	9.29509	0.000138159	5.31416e-06	7.10052e-05
GOTERM_BP_DIRECT	GO:0017144~drug metabolic process	12	1.01868	4.58228e-07	CYP3A4, FMO5, CYP1A1, CYP2C19, CYP2B6, CYP2C8, VKORC1, CYP2A6, CAD, CYP4F12, CYP2E1, CYP1A2	1104	27	16792	6.76006	0.00163545	3.99209e-05	0.000841149
KEGG_PATHWAY	hsa00982:Drug metabolism - cytochrome P450	17	1.44312	0.000179698	CYP3A4, CYP3A5, CYP2C19, CYP2B6, CYP2C8, CYP1A2, CYP2E1, FMO5, UGT1A9, UGT1A4, FMO3, CYP2A6, UGT2B4, UGT2A3, UGT2B10, UGT2B15, GSTP1	600	68	6879	2.86625	0.0451362	0.0032936	0.234205
GOTERM_BP_DIRECT	GO:0008202~steroid metabolic process	11	0.933786	0.000374668	CYP3A4, CYP3A5, G6PC, CYP1A1, CYP2C19, CYP2B6, CYP2C8, SLC37A4, CYP2A6, CYP2E1, UGT2B15	1104	43	16792	3.89097	0.737778	0.0141391	0.685533
GOTERM_BP_DIRECT	GO:0042738~exogenous drug catabolic process	6	0.509338	0.000649939	CYP3A4, CYP2C19, CYP2B6, CYP2C8, CYP2A6, CYP1A2	1104	12	16792	7.60507	0.901956	0.0225108	1.18636
GOTERM_BP_DIRECT	GO:0097267~omega-hydroxylase P450 pathway	5	0.424448	0.00178564	CYP4A11, CYP1A1, CYP2C19, CYP2C8, CYP1A2	1104	9	16792	8.45008	0.998312	0.0540002	3.22752
GOTERM_BP_DIRECT	GO:0016098~monoterpenoid metabolic process	4	0.339559	0.00486323	CYP3A4, CYP2C19, CYP2E1, CYP1A2	1104	6	16792	10.1401	1	0.126276	8.56029
GOTERM_BP_DIRECT	GO:0046483~heterocycle metabolic process	4	0.339559	0.00486323	CYP3A4, CYP2C19, CYP2E1, CYP1A2	1104	6	16792	10.1401	1	0.126276	8.56029
KEGG_PATHWAY	hsa00591:Linoleic acid metabolism	7	0.594228	0.0357976	CYP3A4, CYP2J2, CYP2C19, CYP2C8, PLA2G12B, CYP2E1, CYP1A2	600	29	6879	2.76741	0.999915	0.240845	37.8506
Annotation Cluster 9:	Enrichment Score: 3.218277612238862
Category	Term	Count	%	PValue	Genes	List Total	Pop Hits	Pop Total	Fold Enrichment	Bonferroni	Benjamini	FDR
GOTERM_BP_DIRECT	GO:0006805~xenobiotic metabolic process	21	1.78268	9.59996e-08	CYP3A4, CYP3A5, CES2, CES1, CYP2J2, CYP2C19, CYP2B6, CYP2C18, CYP2C8, EPHX1, GGT1, CYP1A2, CYP2E1, POR, S100A12, UGT1A9, FMO3, UGT2B4, UGT2B15, GSTP1, AOC3	1104	78	16792	4.09504	0.000342852	1.10616e-05	0.000176223
KEGG_PATHWAY	hsa00140:Steroid hormone biosynthesis	20	1.69779	2.01799e-07	CYP3A4, CYP3A5, STS, HSD17B2, CYP1A1, HSD17B12, CYP1A2, CYP2E1, CYP7B1, UGT1A9, CYP7A1, UGT1A4, HSD11B1, UGT2B4, SRD5A1, UGT2B10, UGT2A3, SRD5A2, UGT2B15, HSD17B7	600	58	6879	3.95345	5.18611e-05	1.03724e-05	0.000263295
KEGG_PATHWAY	hsa00830:Retinol metabolism	20	1.69779	1.12698e-06	CYP3A4, CYP3A5, CYP1A1, CYP2B6, CYP2C18, CYP2C8, CYP1A2, RDH5, RDH11, RDH10, UGT1A9, DHRS3, UGT1A4, CYP2A6, UGT2B4, UGT2A3, UGT2B10, RDH16, UGT2B15, RETSAT	600	64	6879	3.58281	0.000289591	4.13753e-05	0.0014704
KEGG_PATHWAY	hsa00982:Drug metabolism - cytochrome P450	17	1.44312	0.000179698	CYP3A4, CYP3A5, CYP2C19, CYP2B6, CYP2C8, CYP1A2, CYP2E1, FMO5, UGT1A9, UGT1A4, FMO3, CYP2A6, UGT2B4, UGT2A3, UGT2B10, UGT2B15, GSTP1	600	68	6879	2.86625	0.0451362	0.0032936	0.234205
KEGG_PATHWAY	hsa05204:Chemical carcinogenesis	18	1.52801	0.000420191	CYP3A4, CYP3A5, CYP2C19, CYP1A1, CYP2C18, CYP2C8, EPHX1, CYP1A2, CYP2E1, UGT1A9, UGT1A4, HSD11B1, UGT2B4, CYP2A6, UGT2A3, UGT2B10, UGT2B15, GSTP1	600	80	6879	2.57963	0.102383	0.00717493	0.546854
KEGG_PATHWAY	hsa00980:Metabolism of xenobiotics by cytochrome P450	16	1.35823	0.00150452	CYP3A4, CYP3A5, CYP1A1, CYP2B6, EPHX1, CYP1A2, CYP2E1, UGT1A9, UGT1A4, HSD11B1, UGT2B4, CYP2A6, UGT2A3, UGT2B10, UGT2B15, GSTP1	600	74	6879	2.47892	0.320877	0.0212679	1.94531
GOTERM_BP_DIRECT	GO:0052696~flavonoid glucuronidation	7	0.594228	0.0023737	UGT1A9, UGT1A4, UGT2B4, UGT2B10, UGT2A3, UGT2B15, UGT3A1	1104	22	16792	4.83959	0.999794	0.066688	4.26871
GOTERM_BP_DIRECT	GO:0009813~flavonoid biosynthetic process	6	0.509338	0.00819262	UGT1A4, UGT2B4, UGT2B10, UGT2A3, UGT2B15, UGT3A1	1104	20	16792	4.56304	1	0.189326	14.0159
KEGG_PATHWAY	hsa00983:Drug metabolism - other enzymes	10	0.848896	0.0160483	CYP3A4, UGT1A9, CES2, CES1, UGT1A4, UGT2B4, CYP2A6, UGT2B10, UGT2A3, UGT2B15	600	46	6879	2.49239	0.984359	0.142724	19.0296
GOTERM_BP_DIRECT	GO:0052695~cellular glucuronidation	5	0.424448	0.0178291	UGT1A9, UGT1A4, UGT2B4, UGT2A3, UGT2B15	1104	16	16792	4.75317	1	0.327443	28.1245
KEGG_PATHWAY	hsa00053:Ascorbate and aldarate metabolism	7	0.594228	0.0258506	UGT1A9, UGT1A4, UGT2B4, UGT2B10, UGT2A3, UGT2B15, ALDH3A2	600	27	6879	2.97241	0.998807	0.195173	28.9452
KEGG_PATHWAY	hsa00860:Porphyrin and chlorophyll metabolism	9	0.764007	0.0262903	HMOX2, UGT1A9, HMOX1, UGT1A4, UGT2B4, CP, UGT2B10, UGT2A3, UGT2B15	600	42	6879	2.45679	0.998937	0.192627	29.3625
KEGG_PATHWAY	hsa00040:Pentose and glucuronate interconversions	6	0.509338	0.154961	UGT1A9, UGT1A4, UGT2B4, UGT2B10, UGT2A3, UGT2B15	600	33	6879	2.08455	1	0.558002	88.8845
Annotation Cluster 10:	Enrichment Score: 3.1219625777506392
Category	Term	Count	%	PValue	Genes	List Total	Pop Hits	Pop Total	Fold Enrichment	Bonferroni	Benjamini	FDR
GOTERM_BP_DIRECT	GO:0030148~sphingolipid biosynthetic process	17	1.44312	3.28441e-08	SGPL1, SPTLC1, SPHK2, VAPA, HACD3, HACD2, SPTLC3, SGPP1, VAPB, CERS6, ALDH3A2, ELOVL1, ELOVL5, CERS2, ELOVL2, KDSR, DEGS1	1104	48	16792	5.38693	0.000117312	4.69276e-06	6.02907e-05
KEGG_PATHWAY	hsa00600:Sphingolipid metabolism	12	1.01868	0.00189783	SGPL1, GBA2, SPTLC1, SPHK2, CERS2, SGPP1, SPTLC3, SMPD1, CERS6, KDSR, DEGS1, GBA	600	47	6879	2.92723	0.386274	0.0241148	2.44807
GOTERM_BP_DIRECT	GO:0046513~ceramide biosynthetic process	6	0.509338	0.0213968	SPTLC1, CERS2, SMPD1, CERS6, DEGS1, GBA	1104	25	16792	3.65043	1	0.368637	32.769
KEGG_PATHWAY	hsa04071:Sphingolipid signaling pathway	14	1.18846	0.243828	GNA13, SGPL1, SPTLC1, GNAI3, SPHK2, GNAI2, SGPP1, SPTLC3, CERS6, KRAS, GNAQ, CERS2, SMPD1, DEGS1	600	120	6879	1.33758	1	0.691955	97.392
Annotation Cluster 11:	Enrichment Score: 2.670266363528947
Category	Term	Count	%	PValue	Genes	List Total	Pop Hits	Pop Total	Fold Enrichment	Bonferroni	Benjamini	FDR
GOTERM_CC_DIRECT	GO:0030132~clathrin coat of coated pit	5	0.424448	0.000490843	CLTA, CLTB, PICALM, EPS15L1, CLTC	1162	7	18224	11.2024	0.258438	0.00377762	0.72396
GOTERM_CC_DIRECT	GO:0030118~clathrin coat	4	0.339559	0.00445789	CLTA, CLTB, IGF2R, CLTC	1162	6	18224	10.4555	0.934186	0.028235	6.39826
GOTERM_CC_DIRECT	GO:0030130~clathrin coat of trans-Golgi network vesicle	4	0.339559	0.00445789	CLTA, CLTB, AP2A1, CLTC	1162	6	18224	10.4555	0.934186	0.028235	6.39826
Annotation Cluster 12:	Enrichment Score: 2.541625161063075
Category	Term	Count	%	PValue	Genes	List Total	Pop Hits	Pop Total	Fold Enrichment	Bonferroni	Benjamini	FDR
GOTERM_BP_DIRECT	GO:0043651~linoleic acid metabolic process	8	0.679117	5.61116e-05	ELOVL1, CYP2J2, ELOVL5, FADS1, ABCD1, ELOVL2, FADS2, GSTP1	1104	17	16792	7.15772	0.181626	0.00277996	0.102952
GOTERM_BP_DIRECT	GO:0006636~unsaturated fatty acid biosynthetic process	7	0.594228	0.000236878	ELOVL1, ELOVL5, FADS1, SCD, ELOVL2, FADS2, DEGS1	1104	15	16792	7.09807	0.57097	0.00979162	0.433936
GOTERM_BP_DIRECT	GO:0035338~long-chain fatty-acyl-CoA biosynthetic process	11	0.933786	0.000305293	ELOVL1, ELOVL5, HACD2, SCD, HSD17B12, ELOVL2, ACSL4, TECR, ACSL3, ACSL6, ACSL5	1104	42	16792	3.98361	0.66401	0.0123175	0.558933
KEGG_PATHWAY	hsa01040:Biosynthesis of unsaturated fatty acids	9	0.764007	0.000474883	HACD3, ELOVL5, HACD2, FADS1, SCD, HSD17B12, ELOVL2, FADS2, TECR	600	23	6879	4.4863	0.114917	0.00760059	0.617829
KEGG_PATHWAY	hsa01212:Fatty acid metabolism	13	1.10357	0.000635763	HACD3, ELOVL5, HACD2, FADS1, SCD, HSD17B12, ELOVL2, FADS2, ACSL4, TECR, ACSL3, ACSL6, ACSL5	600	48	6879	3.1051	0.150785	0.00956823	0.826335
GOTERM_BP_DIRECT	GO:0036109~alpha-linolenic acid metabolic process	6	0.509338	0.000999251	ELOVL1, ELOVL5, FADS1, ABCD1, ELOVL2, FADS2	1104	13	16792	7.02007	0.971875	0.0334387	1.81847
GOTERM_BP_DIRECT	GO:0042761~very long-chain fatty acid biosynthetic process	6	0.509338	0.000999251	ELOVL1, HACD3, ELOVL5, HACD2, ELOVL2, TECR	1104	13	16792	7.02007	0.971875	0.0334387	1.81847
KEGG_PATHWAY	hsa00062:Fatty acid elongation	7	0.594228	0.0179348	ELOVL1, HACD3, ELOVL5, HACD2, HSD17B12, ELOVL2, TECR	600	25	6879	3.2102	0.990449	0.143616	21.0319
GOTERM_BP_DIRECT	GO:0030497~fatty acid elongation	3	0.254669	0.0377291	HACD3, HACD2, TECR	1104	5	16792	9.12609	1	0.52221	50.6377
GOTERM_BP_DIRECT	GO:0019367~fatty acid elongation, saturated fatty acid	3	0.254669	0.0725882	ELOVL1, ELOVL5, ELOVL2	1104	7	16792	6.51863	1	0.709095	74.9253
GOTERM_BP_DIRECT	GO:0034626~fatty acid elongation, polyunsaturated fatty acid	3	0.254669	0.0725882	ELOVL1, ELOVL5, ELOVL2	1104	7	16792	6.51863	1	0.709095	74.9253
GOTERM_BP_DIRECT	GO:0034625~fatty acid elongation, monounsaturated fatty acid	3	0.254669	0.0725882	ELOVL1, ELOVL5, ELOVL2	1104	7	16792	6.51863	1	0.709095	74.9253
Annotation Cluster 13	Enrichment Score: 2.475186588620961
Category	Term	Count	%	PValue	Genes	List Total	Pop Hits	Pop Total	Fold Enrichment	Bonferroni	Benjamini	FDR
GOTERM_BP_DIRECT	GO:0032438~melanosome organization	8	0.679117	0.000187835	AP1M1, BLOC1S2, AP1G1, BLOC1S3, RAB29, BLOC1S1, AP3D1, SNAPIN	1104	20	16792	6.08406	0.488807	0.00805185	0.34424
GOTERM_CC_DIRECT	GO:0031083~BLOC-1 complex	7	0.594228	0.000303434	STX12, BLOC1S2, BLOC1S3, PI4K2A, BLOC1S1, KIAA1033, SNAPIN	1162	16	18224	6.86145	0.168746	0.00239737	0.448123
GOTERM_BP_DIRECT	GO:0048490~anterograde synaptic vesicle transport	6	0.509338	0.00208775	BLOC1S2, AP3M1, BLOC1S3, BLOC1S1, AP3D1, SNAPIN	1104	15	16792	6.08406	0.999427	0.0598316	3.76376
GOTERM_BP_DIRECT	GO:0008089~anterograde axonal transport	7	0.594228	0.00584769	BLOC1S2, AP3M1, BLOC1S3, BLOC1S1, AP3D1, SNAPIN, RAB21	1104	26	16792	4.09504	1	0.147786	10.2066
GOTERM_CC_DIRECT	GO:1904115~axon cytoplasm	7	0.594228	0.0218481	BLOC1S2, AP3M1, BLOC1S3, BLOC1S1, AP3D1, SNAPIN, RAB21	1162	35	18224	3.13666	0.999999	0.111312	27.8859
GOTERM_BP_DIRECT	GO:0060155~platelet dense granule organization	3	0.254669	0.0926753	BLOC1S2, BLOC1S3, BLOC1S1	1104	8	16792	5.7038	1	0.783545	83.2248
Annotation Cluster 14	Enrichment Score: 2.4589384555151805
Category	Term	Count	%	PValue	Genes	List Total	Pop Hits	Pop Total	Fold Enrichment	Bonferroni	Benjamini	FDR
GOTERM_BP_DIRECT	GO:0006699~bile acid biosynthetic process	7	0.594228	0.00182668	CYP7B1, CYP39A1, HSD3B7, CYP7A1, CYP8B1, SLC27A2, SLC27A5	1104	21	16792	5.07005	0.998542	0.05429	3.30053
GOTERM_BP_DIRECT	GO:0016125~sterol metabolic process	7	0.594228	0.00182668	CYP7B1, EBP, CYP39A1, CYP51A1, CYP7A1, CYP4V2, CYP8B1	1104	21	16792	5.07005	0.998542	0.05429	3.30053
KEGG_PATHWAY	hsa00120:Primary bile acid biosynthesis	6	0.509338	0.0125852	CYP7B1, CYP39A1, HSD3B7, CYP7A1, CYP8B1, SLC27A5	600	17	6879	4.04647	0.961416	0.122077	15.2315
Annotation Cluster 15	Enrichment Score: 2.3458209037615405
Category	Term	Count	%	PValue	Genes	List Total	Pop Hits	Pop Total	Fold Enrichment	Bonferroni	Benjamini	FDR
GOTERM_BP_DIRECT	GO:0072583~clathrin-mediated endocytosis	11	0.933786	1.44628e-07	CLTA, AP2B1, CLTB, PICALM, AP2A1, HIP1R, AP2S1, CANX, HIP1, AP2M1, GAK	1104	20	16792	8.36558	0.000516477	1.56548e-05	0.000265488
GOTERM_CC_DIRECT	GO:0036020~endolysosome membrane	7	0.594228	4.369e-05	CLTA, AP2B1, AP2A1, AP2S1, TLR3, CLTC, AP2M1	1162	12	18224	9.14859	0.0262569	0.000415661	0.0646389
GOTERM_CC_DIRECT	GO:0030122~AP-2 adaptor complex	7	0.594228	7.67607e-05	EGFR, AP2B1, PICALM, AP2A1, AP2S1, HIP1, AP2M1	1162	13	18224	8.44486	0.0456731	0.00068725	0.113541
GOTERM_BP_DIRECT	GO:0042059~negative regulation of epidermal growth factor receptor signaling pathway	9	0.764007	0.00195804	EGFR, CLTA, AP2B1, AP2A1, ARHGEF7, AP2S1, ITGA1, EPS15L1, AP2M1	1104	36	16792	3.80254	0.999089	0.0566723	3.53387
KEGG_PATHWAY	hsa04721:Synaptic vesicle cycle	14	1.18846	0.00258022	CLTA, CLTB, AP2S1, NAPA, CLTC, ATP6V0C, ATP6V1C1, AP2B1, AP2A1, ATP6V0A1, ATP6V0D1, NSF, AP2M1, DNM2	600	63	6879	2.54778	0.485199	0.0297298	3.31469
GOTERM_CC_DIRECT	GO:0030130~clathrin coat of trans-Golgi network vesicle	4	0.339559	0.00445789	CLTA, CLTB, AP2A1, CLTC	1162	6	18224	10.4555	0.934186	0.028235	6.39826
GOTERM_BP_DIRECT	GO:0048268~clathrin coat assembly	5	0.424448	0.00819855	AP2B1, PICALM, AP2S1, CLINT1, HIP1	1104	13	16792	5.85006	1	0.188242	14.0254
KEGG_PATHWAY	hsa04961:Endocrine and other factor-regulated calcium reabsorption	10	0.848896	0.0139501	CLTA, AP2B1, CLTB, GNAQ, AP2A1, AP2S1, GNAS, CLTC, DNM2, AP2M1	600	45	6879	2.54778	0.972959	0.129652	16.7476
GOTERM_BP_DIRECT	GO:0048013~ephrin receptor signaling pathway	10	0.848896	0.110863	NCSTN, AP2B1, ADAM10, LYN, AP2A1, ARHGEF7, AP2S1, SDCBP, SDC2, AP2M1	1104	86	16792	1.76862	1	0.831107	88.4326
GOTERM_BP_DIRECT	GO:0007018~microtubule-based movement	6	0.509338	0.621711	CLTA, AP2B1, AP2A1, AP2S1, KIF21A, AP2M1	1104	81	16792	1.12668	1	0.999873	100
GOTERM_BP_DIRECT	GO:0060071~Wnt signaling pathway, planar cell polarity pathway	5	0.424448	0.862216	AP2B1, AP2A1, AP2S1, CLTC, AP2M1	1104	92	16792	0.826638	1	1	100
KEGG_PATHWAY	hsa05016:Huntington's disease	12	1.01868	0.953811	NDUFS7, CLTA, AP2B1, CLTB, GNAQ, AP2A1, UQCRH, AP2S1, CLTC, VDAC3, HIP1, AP2M1	600	192	6879	0.716562	1	0.995203	100
Annotation Cluster 16	Enrichment Score: 2.08329244139571
Category	Term	Count	%	PValue	Genes	List Total	Pop Hits	Pop Total	Fold Enrichment	Bonferroni	Benjamini	FDR
GOTERM_BP_DIRECT	GO:0055072~iron ion homeostasis	9	0.764007	0.000538012	STEAP3, TF, HMOX2, PICALM, TFR2, HMOX1, SFXN3, FTL, B2M	1104	30	16792	4.56304	0.853729	0.0190394	0.98301
GOTERM_BP_DIRECT	GO:0006879~cellular iron ion homeostasis	10	0.848896	0.00193206	LCN2, TF, HMOX2, TFRC, HPX, TFR2, HMOX1, CP, ABCB6, FTL	1104	44	16792	3.45685	0.999	0.0563977	3.48777
KEGG_PATHWAY	hsa04978:Mineral absorption	5	0.424448	0.54114	TF, HMOX2, SLC30A1, HMOX1, FTL	600	44	6879	1.30284	1	0.889203	99.9961
Annotation Cluster 17	Enrichment Score: 2.079648385323171
Category	Term	Count	%	PValue	Genes	List Total	Pop Hits	Pop Total	Fold Enrichment	Bonferroni	Benjamini	FDR
GOTERM_BP_DIRECT	GO:0030203~glycosaminoglycan metabolic process	9	0.764007	0.000418399	GNS, SDC1, BGN, B3GAT3, B3GALT6, HSPG2, SDC4, SDC2, CLN6	1104	29	16792	4.72039	0.775714	0.0152925	0.765256
GOTERM_BP_DIRECT	GO:0006027~glycosaminoglycan catabolic process	6	0.509338	0.025099	GNS, HGSNAT, SDC1, HSPG2, SDC4, SDC2	1104	26	16792	3.51003	1	0.403035	37.2878
GOTERM_BP_DIRECT	GO:0006024~glycosaminoglycan biosynthetic process	7	0.594228	0.0549298	SDC1, B3GAT3, B3GALT6, HSPG2, SDC4, SDC2, HS2ST1	1104	42	16792	2.53502	1	0.631764	64.5511
Annotation Cluster 18	Enrichment Score: 2.0705756194556337
Category	Term	Count	%	PValue	Genes	List Total	Pop Hits	Pop Total	Fold Enrichment	Bonferroni	Benjamini	FDR
GOTERM_BP_DIRECT	GO:0001676~long-chain fatty acid metabolic process	11	0.933786	2.5984e-07	SLC27A1, CYP4A11, CYP4F12, ACSL4, SLC27A3, ACSL3, SLC27A2, SLC27A5, ACSL6, SLC27A4, ACSL5	1104	21	16792	7.96722	0.000927719	2.57816e-05	0.000476978
KEGG_PATHWAY	hsa00061:Fatty acid biosynthesis	4	0.339559	0.0973986	ACSL4, ACSL3, ACSL6, ACSL5	600	13	6879	3.52769	1	0.457985	73.7373
KEGG_PATHWAY	hsa04920:Adipocytokine signaling pathway	8	0.679117	0.409621	G6PC, CD36, LEPR, MTOR, ACSL4, ACSL3, ACSL6, ACSL5	600	70	6879	1.31029	1	0.839622	99.8968
KEGG_PATHWAY	hsa00071:Fatty acid degradation	5	0.424448	0.503566	ACSL4, ACSL3, ALDH3A2, ACSL6, ACSL5	600	42	6879	1.36488	1	0.88265	99.9892
Annotation Cluster 19	Enrichment Score: 1.910156316453216
Category	Term	Count	%	PValue	Genes	List Total	Pop Hits	Pop Total	Fold Enrichment	Bonferroni	Benjamini	FDR
GOTERM_BP_DIRECT	GO:0001895~retina homeostasis	9	0.764007	0.0039424	TF, AZGP1, IGHG3, JCHAIN, IGHA1, LYZ, LTF, IGHA2, B2M	1104	40	16792	3.42228	0.999999	0.105153	6.99455
GOTERM_BP_DIRECT	GO:0060267~positive regulation of respiratory burst	4	0.339559	0.00486323	JCHAIN, IGHA1, IGHA2, INSR	1104	6	16792	10.1401	1	0.126276	8.56029
GOTERM_CC_DIRECT	GO:0071752~secretory dimeric IgA immunoglobulin complex	3	0.254669	0.0116501	JCHAIN, IGHA1, IGHA2	1162	3	18224	15.6833	0.999205	0.0633759	15.9221
GOTERM_CC_DIRECT	GO:0071748~monomeric IgA immunoglobulin complex	3	0.254669	0.0116501	JCHAIN, IGHA1, IGHA2	1162	3	18224	15.6833	0.999205	0.0633759	15.9221
GOTERM_CC_DIRECT	GO:0071751~secretory IgA immunoglobulin complex	3	0.254669	0.0116501	JCHAIN, IGHA1, IGHA2	1162	3	18224	15.6833	0.999205	0.0633759	15.9221
GOTERM_BP_DIRECT	GO:0003094~glomerular filtration	3	0.254669	0.114126	JCHAIN, IGHA1, IGHA2	1104	9	16792	5.07005	1	0.839008	89.1875
Annotation Cluster 20	Enrichment Score: 1.8618101207752455
Category	Term	Count	%	PValue	Genes	List Total	Pop Hits	Pop Total	Fold Enrichment	Bonferroni	Benjamini	FDR
GOTERM_CC_DIRECT	GO:0005577~fibrinogen complex	6	0.509338	0.000105599	FGG, FGA, FGB, SERPINF2, FGL1, FN1	1162	9	18224	10.4555	0.062289	0.000905413	0.156166
GOTERM_BP_DIRECT	GO:0031639~plasminogen activation	6	0.509338	0.00012216	FGG, FGA, FGB, KLKB1, APOH, DHCR24	1104	9	16792	10.1401	0.353629	0.00557901	0.224006
GOTERM_CC_DIRECT	GO:0031091~platelet alpha granule	7	0.594228	0.000127092	FGG, FGA, FGB, SERPINA5, VAMP7, STXBP3, VPS33B	1162	14	18224	7.84165	0.0744842	0.00107448	0.187923
GOTERM_BP_DIRECT	GO:1902042~negative regulation of extrinsic apoptotic signaling pathway via death domain receptors	8	0.679117	0.00489119	ICAM1, FGG, HMGB2, FGA, FGB, HMOX1, TMBIM1, FAS	1104	33	16792	3.68731	1	0.126043	8.60743
GOTERM_BP_DIRECT	GO:0051258~protein polymerization	5	0.424448	0.00819855	FGG, CHMP3, FGA, FGB, VTN	1104	13	16792	5.85006	1	0.188242	14.0254
GOTERM_BP_DIRECT	GO:0045921~positive regulation of exocytosis	6	0.509338	0.010182	RAB2B, FGG, FGA, FGB, SYTL4, RAB27A	1104	21	16792	4.34576	1	0.224203	17.1273
GOTERM_BP_DIRECT	GO:0090277~positive regulation of peptide hormone secretion	4	0.339559	0.012327	FGG, FGA, FGB, TFR2	1104	8	16792	7.60507	1	0.260218	20.3628
GOTERM_BP_DIRECT	GO:0070527~platelet aggregation	8	0.679117	0.0163249	RAP2B, FGG, FGA, FGB, STXBP3, GNAS, HBB, FLNA	1104	41	16792	2.96783	1	0.309108	26.0768
GOTERM_BP_DIRECT	GO:0045907~positive regulation of vasoconstriction	7	0.594228	0.0164628	EGFR, ICAM1, CAV1, FGG, TBXAS1, FGA, FGB	1104	32	16792	3.32722	1	0.309673	26.2667
GOTERM_BP_DIRECT	GO:0072378~blood coagulation, fibrin clot formation	3	0.254669	0.02366	FGG, FGA, FGB	1104	4	16792	11.4076	1	0.390057	35.5666
GOTERM_BP_DIRECT	GO:0034116~positive regulation of heterotypic cell-cell adhesion	4	0.339559	0.0313269	FGG, FGA, FGB, FLOT1	1104	11	16792	5.53096	1	0.470138	44.248
GOTERM_BP_DIRECT	GO:0051592~response to calcium ion	8	0.679117	0.0844108	EGFR, CAV1, FGG, SDC1, FGA, FGB, ALG2, MTTP	1104	58	16792	2.09795	1	0.754946	80.1869
GOTERM_BP_DIRECT	GO:0050714~positive regulation of protein secretion	5	0.424448	0.209131	FGG, FGA, FGB, GOLPH3, SYTL4	1104	36	16792	2.11252	1	0.947711	98.6525
GOTERM_BP_DIRECT	GO:2000352~negative regulation of endothelial cell apoptotic process	4	0.339559	0.278241	ICAM1, FGG, FGA, FGB	1104	28	16792	2.17288	1	0.97859	99.7485
GOTERM_BP_DIRECT	GO:0043623~cellular protein complex assembly	3	0.254669	0.333171	FGG, FGA, FGB	1104	18	16792	2.53502	1	0.989299	99.9412
GOTERM_BP_DIRECT	GO:0070374~positive regulation of ERK1 and ERK2 cascade	12	1.01868	0.604363	EGFR, ICAM1, FGG, CD36, FGA, FGB, HMGCR, SERPINF2, ARRB1, RAP1B, CD74, CIB1	1104	175	16792	1.04298	1	0.999828	100
Annotation Cluster 21	Enrichment Score: 1.8479821531061842
Category	Term	Count	%	PValue	Genes	List Total	Pop Hits	Pop Total	Fold Enrichment	Bonferroni	Benjamini	FDR
GOTERM_BP_DIRECT	GO:0006911~phagocytosis, engulfment	10	0.848896	0.000327845	IGHG1, IGHG2, IGHG3, DOCK1, AIF1, VAMP7, IGHA1, IGHA2, IGHM, ELMO1	1104	35	16792	4.34576	0.690022	0.0129296	0.600103
GOTERM_BP_DIRECT	GO:0006910~phagocytosis, recognition	7	0.594228	0.0085545	IGHG1, IGHG2, IGHG3, CD36, IGHA1, IGHA2, IGHM	1104	28	16792	3.80254	1	0.194356	14.59
GOTERM_BP_DIRECT	GO:0050853~B cell receptor signaling pathway	9	0.764007	0.0237967	IGHG1, IGHG2, IGHG3, LYN, PLCG2, IGHA1, IGHA2, RFTN1, IGHM	1104	54	16792	2.53502	1	0.390077	35.732
GOTERM_BP_DIRECT	GO:0050871~positive regulation of B cell activation	6	0.509338	0.025099	IGHG1, IGHG2, IGHG3, IGHA1, IGHA2, IGHM	1104	26	16792	3.51003	1	0.403035	37.2878
GOTERM_CC_DIRECT	GO:0042571~immunoglobulin complex, circulating	3	0.254669	0.3436	IGHG1, IGHG2, IGHG3	1162	19	18224	2.47631	1	0.772809	99.8031
Annotation Cluster 22	Enrichment Score: 1.5807082077795989
Category	Term	Count	%	PValue	Genes	List Total	Pop Hits	Pop Total	Fold Enrichment	Bonferroni	Benjamini	FDR
GOTERM_BP_DIRECT	GO:0016601~Rac protein signal transduction	7	0.594228	0.00102286	HACD3, AIF1, WASF2, CYFIP1, RHOG, ELMO1, NCKAP1	1104	19	16792	5.60374	0.974152	0.0338983	1.86105
GOTERM_CC_DIRECT	GO:0031209~SCAR complex	4	0.339559	0.0113338	WASF2, CYFIP1, ABI1, NCKAP1	1162	8	18224	7.84165	0.999033	0.0628159	15.5229
GOTERM_BP_DIRECT	GO:0048010~vascular endothelial growth factor receptor signaling pathway	8	0.679117	0.192947	CYBB, DOCK1, ITGAV, WASF2, CYFIP1, ABI1, ELMO1, NCKAP1	1104	72	16792	1.69002	1	0.938235	98.0455
GOTERM_BP_DIRECT	GO:0038096~Fc-gamma receptor signaling pathway involved in phagocytosis	12	1.01868	0.212587	IGHG1, IGHG2, IGHG3, DOCK1, MYO1C, LYN, PLCG2, WASF2, CYFIP1, ABI1, ELMO1, NCKAP1	1104	127	16792	1.43718	1	0.949988	98.7566
Annotation Cluster 23	Enrichment Score: 1.4720818190246452
Category	Term	Count	%	PValue	Genes	List Total	Pop Hits	Pop Total	Fold Enrichment	Bonferroni	Benjamini	FDR
GOTERM_BP_DIRECT	GO:0002481~antigen processing and presentation of exogenous protein antigen via MHC class Ib, TAP-dependent	4	0.339559	0.00809676	TAP2, TAP1, ABCB4, B2M	1104	7	16792	8.69151	1	0.188537	13.8633
KEGG_PATHWAY	hsa02010:ABC transporters	9	0.764007	0.0338995	ABCA8, ABCG8, ABCD1, TAP2, TAP1, ABCD4, ABCB6, ABCA6, ABCB4	600	44	6879	2.34511	0.999859	0.235539	36.2353
GOTERM_BP_DIRECT	GO:0002485~antigen processing and presentation of endogenous peptide antigen via MHC class I via ER pathway, TAP-dependent	3	0.254669	0.0541621	TAP2, TAP1, ABCB4	1104	6	16792	7.60507	1	0.628263	64.0187
GOTERM_BP_DIRECT	GO:0002489~antigen processing and presentation of endogenous peptide antigen via MHC class Ib via ER pathway, TAP-dependent	3	0.254669	0.0541621	TAP2, TAP1, ABCB4	1104	6	16792	7.60507	1	0.628263	64.0187
GOTERM_BP_DIRECT	GO:0002591~positive regulation of antigen processing and presentation of peptide antigen via MHC class I	3	0.254669	0.0541621	TAP2, TAP1, ABCB4	1104	6	16792	7.60507	1	0.628263	64.0187
Annotation Cluster 24	Enrichment Score: 1.3763041672346388
Category	Term	Count	%	PValue	Genes	List Total	Pop Hits	Pop Total	Fold Enrichment	Bonferroni	Benjamini	FDR
GOTERM_CC_DIRECT	GO:0005778~peroxisomal membrane	12	1.01868	0.0005067	RAB8B, AGPS, PEX1, HMGCR, ABCD1, PEX13, ABCD4, ACSL4, ACSL3, SLC27A2, ALDH3A2, ACSL6	1162	54	18224	3.48518	0.265568	0.0038508	0.747266
KEGG_PATHWAY	hsa04146:Peroxisome	10	0.848896	0.295339	AGPS, PEX1, ABCD1, PEX13, ABCD4, ACSL4, ACSL3, SLC27A2, ACSL6, ACSL5	600	83	6879	1.38133	1	0.744116	98.9612
GOTERM_CC_DIRECT	GO:0005777~peroxisome	8	0.679117	0.49661	MFF, GBF1, AGPS, PEX1, ABCD1, PEX13, ABCD4, ALDH3A2	1162	104	18224	1.20641	1	0.8956	99.9961
Annotation Cluster 25	Enrichment Score: 1.2499468028696292
Category	Term	Count	%	PValue	Genes	List Total	Pop Hits	Pop Total	Fold Enrichment	Bonferroni	Benjamini	FDR
GOTERM_BP_DIRECT	GO:0032008~positive regulation of TOR signaling	8	0.679117	0.00143502	LAMTOR5, MIOS, LAMTOR3, LAMTOR1, GOLPH3, WDR24, RICTOR, RPTOR	1104	27	16792	4.50671	0.994081	0.043999	2.60166
GOTERM_CC_DIRECT	GO:0071986~Ragulator complex	3	0.254669	0.0512255	LAMTOR5, LAMTOR3, LAMTOR1	1162	6	18224	7.84165	1	0.221344	54.0773
GOTERM_BP_DIRECT	GO:0071230~cellular response to amino acid stimulus	7	0.594228	0.0856878	LAMTOR5, EGFR, LAMTOR3, LAMTOR1, COL6A1, SESN2, RPTOR	1104	47	16792	2.26534	1	0.758813	80.688
GOTERM_BP_DIRECT	GO:0016236~macroautophagy	9	0.764007	0.124872	LAMTOR5, EI24, LAMTOR3, LAMTOR1, PIK3C3, MTOR, PIK3R4, ZFYVE1, RPTOR	1104	76	16792	1.8012	1	0.860376	91.3576
GOTERM_BP_DIRECT	GO:0007050~cell cycle arrest	9	0.764007	0.715383	LAMTOR5, LAMTOR3, PA2G4, HEPACAM, LAMTOR1, MSH2, MTOR, RPTOR, DHCR24	1104	141	16792	0.97086	1	0.999981	100
Annotation Cluster 26	Enrichment Score: 1.2317719785770547
Category	Term	Count	%	PValue	Genes	List Total	Pop Hits	Pop Total	Fold Enrichment	Bonferroni	Benjamini	FDR
GOTERM_BP_DIRECT	GO:0061088~regulation of sequestering of zinc ion	4	0.339559	0.0175977	SLC30A1, AP3D1, SLC30A5, SLC30A7	1104	9	16792	6.76006	1	0.325582	27.8131
GOTERM_BP_DIRECT	GO:0071577~zinc II ion transmembrane transport	5	0.424448	0.0270087	SLC39A14, SLC39A11, SLC30A1, SLC30A5, SLC30A7	1104	18	16792	4.22504	1	0.424522	39.5049
GOTERM_BP_DIRECT	GO:0010043~response to zinc ion	4	0.339559	0.424349	S100A8, SLC30A1, SLC30A5, SLC30A7	1104	36	16792	1.69002	1	0.99708	99.996
Annotation Cluster 27	Enrichment Score: 1.158865142264771
Category	Term	Count	%	PValue	Genes	List Total	Pop Hits	Pop Total	Fold Enrichment	Bonferroni	Benjamini	FDR
GOTERM_CC_DIRECT	GO:0071556~integral component of lumenal side of endoplasmic reticulum membrane	10	0.848896	5.24371e-05	HM13, HLA-DRB1, HLA-A, HLA-C, HLA-B, HLA-DPB1, CANX, CD74, TAPBP, BCAP31	1162	29	18224	5.40804	0.0314305	0.000483747	0.0775754
GOTERM_BP_DIRECT	GO:0060333~interferon-gamma-mediated signaling pathway	14	1.18846	0.00064631	ICAM1, NMI, HLA-DRB1, OAS3, HLA-A, TRIM26, IFI30, TRIM25, HLA-C, OAS2, HLA-B, TRIM21, B2M, HLA-DPB1	1104	71	16792	2.99918	0.900676	0.0226056	1.17978
GOTERM_BP_DIRECT	GO:0002486~antigen processing and presentation of endogenous peptide antigen via MHC class I via ER pathway, TAP-independent	3	0.254669	0.0123676	HLA-A, HLA-C, HLA-B	1104	3	16792	15.2101	1	0.259445	20.4229
GOTERM_BP_DIRECT	GO:0002480~antigen processing and presentation of exogenous peptide antigen via MHC class I, TAP-independent	4	0.339559	0.0175977	HLA-A, HLA-C, HLA-B, B2M	1104	9	16792	6.76006	1	0.325582	27.8131
GOTERM_CC_DIRECT	GO:0042612~MHC class I protein complex	4	0.339559	0.0289311	HLA-A, HLA-C, HLA-B, B2M	1162	11	18224	5.70302	1	0.138423	35.2397
GOTERM_CC_DIRECT	GO:0042613~MHC class II protein complex	5	0.424448	0.0478137	HLA-DRB1, HLA-A, HLA-C, HLA-DPB1, CD74	1162	22	18224	3.56439	1	0.209384	51.5718
GOTERM_BP_DIRECT	GO:0001916~positive regulation of T cell mediated cytotoxicity	4	0.339559	0.0492476	STX7, HLA-A, HLA-B, B2M	1104	13	16792	4.68004	1	0.601627	60.4277
GOTERM_BP_DIRECT	GO:0016045~detection of bacterium	4	0.339559	0.0492476	HLA-DRB1, PGLYRP2, HLA-A, HLA-B	1104	13	16792	4.68004	1	0.601627	60.4277
KEGG_PATHWAY	hsa05332:Graft-versus-host disease	6	0.509338	0.154961	HLA-DRB1, HLA-A, HLA-C, HLA-B, FAS, HLA-DPB1	600	33	6879	2.08455	1	0.558002	88.8845
KEGG_PATHWAY	hsa05330:Allograft rejection	6	0.509338	0.216226	HLA-DRB1, HLA-A, HLA-C, HLA-B, FAS, HLA-DPB1	600	37	6879	1.85919	1	0.660253	95.8364
KEGG_PATHWAY	hsa05416:Viral myocarditis	8	0.679117	0.224673	ICAM1, CAV1, HLA-DRB1, DAG1, HLA-A, HLA-C, HLA-B, HLA-DPB1	600	57	6879	1.60912	1	0.663778	96.3854
GOTERM_BP_DIRECT	GO:0002479~antigen processing and presentation of exogenous peptide antigen via MHC class I, TAP-dependent	7	0.594228	0.231671	CYBB, CD36, ITGAV, HLA-A, HLA-C, HLA-B, B2M	1104	63	16792	1.69002	1	0.961507	99.2074
KEGG_PATHWAY	hsa04940:Type I diabetes mellitus	6	0.509338	0.301053	HLA-DRB1, HLA-A, HLA-C, HLA-B, FAS, HLA-DPB1	600	42	6879	1.63786	1	0.746886	99.0659
KEGG_PATHWAY	hsa05168:Herpes simplex infection	18	1.52801	0.427002	HLA-DRB1, C3, TBK1, C5, OAS3, HLA-A, TLR3, HLA-C, HLA-B, OAS2, SRPK1, CD74, SRSF5, TAP2, TAP1, HLA-DPB1, FAS, EIF2AK2	600	183	6879	1.1277	1	0.847884	99.9301
KEGG_PATHWAY	hsa05320:Autoimmune thyroid disease	6	0.509338	0.478061	HLA-DRB1, HLA-A, HLA-C, HLA-B, FAS, HLA-DPB1	600	52	6879	1.32288	1	0.872927	99.9793
KEGG_PATHWAY	hsa05169:Epstein-Barr virus infection	11	0.933786	0.627533	ICAM1, HLA-DRB1, LYN, TBK1, PLCG2, HLA-A, HLA-C, NFKB2, HLA-B, HLA-DPB1, EIF2AK2	600	122	6879	1.03373	1	0.930868	99.9997
GOTERM_BP_DIRECT	GO:0050776~regulation of immune response	10	0.848896	0.834169	PVR, ICAM1, C3, CD81, HLA-A, CD276, HLA-C, HLA-B, ITGB1, B2M	1104	178	16792	0.854503	1	0.999999	100
KEGG_PATHWAY	hsa05166:HTLV-I infection	13	1.10357	0.99521	ICAM1, VAC14, KRAS, HLA-DRB1, RRAS2, HLA-A, CDC23, HLA-C, HLA-B, NFKB2, HLA-DPB1, VDAC3, CANX	600	254	6879	0.586791	1	0.999625	100
Annotation Cluster 28	Enrichment Score: 1.124658799962089
Category	Term	Count	%	PValue	Genes	List Total	Pop Hits	Pop Total	Fold Enrichment	Bonferroni	Benjamini	FDR
GOTERM_BP_DIRECT	GO:0016024~CDP-diacylglycerol biosynthetic process	5	0.424448	0.00819855	CDS2, LCLAT1, AGPAT3, AGPAT2, AGPAT1	1104	13	16792	5.85006	1	0.188242	14.0254
GOTERM_BP_DIRECT	GO:0006654~phosphatidic acid biosynthetic process	6	0.509338	0.0766053	SLC27A1, SH3GLB1, LCLAT1, AGPAT3, AGPAT2, AGPAT1	1104	35	16792	2.60745	1	0.727447	76.8458
GOTERM_BP_DIRECT	GO:0019432~triglyceride biosynthetic process	5	0.424448	0.0874759	LCLAT1, AGMO, AGPAT3, AGPAT2, AGPAT1	1104	26	16792	2.92503	1	0.764685	81.3697
KEGG_PATHWAY	hsa00561:Glycerolipid metabolism	6	0.509338	0.577405	LCLAT1, LIPC, AGPAT3, ALDH3A2, AGPAT2, AGPAT1	600	58	6879	1.18603	1	0.907474	99.9987
Annotation Cluster 29	Enrichment Score: 1.0306794897046803
Category	Term	Count	%	PValue	Genes	List Total	Pop Hits	Pop Total	Fold Enrichment	Bonferroni	Benjamini	FDR
GOTERM_BP_DIRECT	GO:0033572~transferrin transport	10	0.848896	0.000327845	ATP6V0C, STEAP3, ATP6V1C1, TF, TFRC, TFR2, ATP6V0A1, CLTC, ATP6V0D1, DNM2	1104	35	16792	4.34576	0.690022	0.0129296	0.600103
GOTERM_BP_DIRECT	GO:0016241~regulation of macroautophagy	10	0.848896	0.00193206	ATP6V0C, ATP6V1C1, EXOC7, SNX6, SH3GLB1, EXOC4, ATP6V0A1, ATP6V0D1, VPS26B, GBA	1104	44	16792	3.45685	0.999	0.0563977	3.48777
GOTERM_BP_DIRECT	GO:0015992~proton transport	7	0.594228	0.100178	ATP6V0C, ATP6V1C1, SLC2A9, SLC17A5, SLC33A1, SLC35A1, ATP6V0D1	1104	49	16792	2.17288	1	0.804515	85.5964
GOTERM_CC_DIRECT	GO:0033179~proton-transporting V-type ATPase, V0 domain	3	0.254669	0.108357	ATP6V0C, ATP6V0A1, ATP6V0D1	1162	9	18224	5.22777	1	0.382266	81.6828
KEGG_PATHWAY	hsa05120:Epithelial cell signaling in Helicobacter pylori infection	10	0.848896	0.125289	ATP6V0C, ATP6V1C1, EGFR, F11R, ADAM10, LYN, PLCG2, MET, ATP6V0A1, ATP6V0D1	600	67	6879	1.71119	1	0.504452	82.5625
KEGG_PATHWAY	hsa05110:Vibrio cholerae infection	8	0.679117	0.162869	ATP6V0C, ATP6V1C1, PLCG2, ATP6V0A1, GNAS, PDIA4, ATP6V0D1, SEC61G	600	52	6879	1.76385	1	0.570903	90.1676
KEGG_PATHWAY	hsa04966:Collecting duct acid secretion	5	0.424448	0.204397	ATP6V0C, ATP6V1C1, ATP6V0A1, SLC4A1, ATP6V0D1	600	27	6879	2.12315	1	0.643333	94.9377
GOTERM_BP_DIRECT	GO:0008286~insulin receptor signaling pathway	8	0.679117	0.251163	ATP6V0C, ATP6V1C1, GPLD1, ATP6V0A1, IGFBP1, PTPN1, ATP6V0D1, INSR	1104	78	16792	1.56001	1	0.96951	99.5055
GOTERM_BP_DIRECT	GO:0090383~phagosome acidification	4	0.339559	0.260029	ATP6V0C, ATP6V1C1, ATP6V0A1, ATP6V0D1	1104	27	16792	2.25335	1	0.972611	99.6026
GOTERM_BP_DIRECT	GO:0015991~ATP hydrolysis coupled proton transport	4	0.339559	0.351758	ATP6V0C, ATP6V1C1, ATP6V0A1, ATP6V0D1	1104	32	16792	1.90127	1	0.99172	99.965
KEGG_PATHWAY	hsa05323:Rheumatoid arthritis	8	0.679117	0.655189	ATP6V0C, ATP6V1C1, CTSL, ICAM1, HLA-DRB1, ATP6V0A1, HLA-DPB1, ATP6V0D1	600	88	6879	1.04227	1	0.938718	99.9999
KEGG_PATHWAY	hsa00190:Oxidative phosphorylation	6	0.509338	0.992461	ATP6V0C, ATP6V1C1, NDUFS7, UQCRH, ATP6V0A1, ATP6V0D1	600	133	6879	0.517218	1	0.999408	100
Annotation Cluster 30	Enrichment Score: 0.943844878755445
Category	Term	Count	%	PValue	Genes	List Total	Pop Hits	Pop Total	Fold Enrichment	Bonferroni	Benjamini	FDR
KEGG_PATHWAY	hsa04512:ECM-receptor interaction	15	1.27334	0.0173658	CD47, SDC1, CD36, ITGA5, ITGAV, COL6A3, COL6A2, DAG1, HSPG2, ITGA1, COL6A1, VTN, SDC4, ITGB1, FN1	600	87	6879	1.97672	0.988916	0.143798	20.4328
GOTERM_BP_DIRECT	GO:0035987~endodermal cell differentiation	5	0.424448	0.0976129	ITGA5, ITGAV, COL6A1, VTN, FN1	1104	27	16792	2.81669	1	0.797123	84.8238
KEGG_PATHWAY	hsa04510:Focal adhesion	15	1.27334	0.869488	EGFR, CAV1, DOCK1, ITGA5, ITGAV, COL6A3, MET, COL6A2, ITGA1, COL6A1, VTN, RAP1B, ITGB1, FLNA, FN1	600	206	6879	0.83483	1	0.984802	100
Annotation Cluster 31	Enrichment Score: 0.9225980902838821
Category	Term	Count	%	PValue	Genes	List Total	Pop Hits	Pop Total	Fold Enrichment	Bonferroni	Benjamini	FDR
GOTERM_BP_DIRECT	GO:0006661~phosphatidylinositol biosynthetic process	10	0.848896	0.0127758	SLC27A1, CDIPT, VAC14, INPP5K, PLCG2, PIK3C3, PI4K2A, PI4KA, PIK3R4, SACM1L	1104	58	16792	2.62244	1	0.265268	21.0244
KEGG_PATHWAY	hsa00562:Inositol phosphate metabolism	9	0.764007	0.275313	MINPP1, CDIPT, IMPAD1, INPP5K, PLCG2, PIK3C3, PI4K2A, PI4KA, PLCD1	600	71	6879	1.45331	1	0.72558	98.5026
KEGG_PATHWAY	hsa04070:Phosphatidylinositol signaling system	10	0.848896	0.485277	CDS2, CDIPT, IMPAD1, INPP5K, PLCG2, PIK3C3, PI4K2A, PI4KA, PLCD1, ITPR2	600	98	6879	1.1699	1	0.875253	99.9828
Annotation Cluster 32	Enrichment Score: 0.7915927425929202
Category	Term	Count	%	PValue	Genes	List Total	Pop Hits	Pop Total	Fold Enrichment	Bonferroni	Benjamini	FDR
GOTERM_BP_DIRECT	GO:0033627~cell adhesion mediated by integrin	6	0.509338	0.00208775	ICAM1, ITGA5, ITGAV, FBN1, VTN, ITGB1	1104	15	16792	6.08406	0.999427	0.0598316	3.76376
GOTERM_CC_DIRECT	GO:0008305~integrin complex	5	0.424448	0.0895486	ITGA5, ITGAV, ITGA1, ITGB1, ITGAM	1162	27	18224	2.90432	1	0.331251	75.0525
GOTERM_BP_DIRECT	GO:0031589~cell-substrate adhesion	4	0.339559	0.0965415	CORO1A, ITGA5, ITGAV, ITGB1	1104	17	16792	3.57886	1	0.796189	84.4896
GOTERM_BP_DIRECT	GO:0007229~integrin-mediated signaling pathway	11	0.933786	0.114873	CD47, DOCK1, APOA1, ADAM10, ITGA5, ITGAV, ITGA1, ANGPTL3, ITGB1, ITGAM, CEACAM1	1104	99	16792	1.69002	1	0.83981	89.3537
GOTERM_BP_DIRECT	GO:0034113~heterotypic cell-cell adhesion	3	0.254669	0.428849	ITGA5, ITGAV, ITGB1	1104	22	16792	2.07411	1	0.997217	99.9966
KEGG_PATHWAY	hsa05414:Dilated cardiomyopathy	7	0.594228	0.751503	ITGA5, ITGAV, DAG1, ITGA1, GNAS, ITGB1, TPM4	600	84	6879	0.955417	1	0.962478	100
KEGG_PATHWAY	hsa05410:Hypertrophic cardiomyopathy (HCM)	6	0.509338	0.821254	ITGA5, ITGAV, DAG1, ITGA1, ITGB1, TPM4	600	78	6879	0.881923	1	0.974966	100
KEGG_PATHWAY	hsa05412:Arrhythmogenic right ventricular cardiomyopathy (ARVC)	5	0.424448	0.846982	ITGA5, ITGAV, DAG1, ITGA1, ITGB1	600	67	6879	0.855597	1	0.980204	100
Annotation Cluster 33	Enrichment Score: 0.7376780711819012
Category	Term	Count	%	PValue	Genes	List Total	Pop Hits	Pop Total	Fold Enrichment	Bonferroni	Benjamini	FDR
GOTERM_CC_DIRECT	GO:0031362~anchored component of external side of plasma membrane	5	0.424448	0.0478137	GGT5, GGT7, CD59, GGT1, CD14	1162	22	18224	3.56439	1	0.209384	51.5718
KEGG_PATHWAY	hsa00460:Cyanoamino acid metabolism	3	0.254669	0.118563	GGT5, GGT7, GGT1	600	7	6879	4.91357	1	0.498464	80.7295
GOTERM_BP_DIRECT	GO:0006749~glutathione metabolic process	7	0.594228	0.160001	GGT5, NAT8, GGT7, G6PD, GDAP1, GGT1, GSTP1	1104	56	16792	1.90127	1	0.911374	95.9261
KEGG_PATHWAY	hsa00430:Taurine and hypotaurine metabolism	3	0.254669	0.247709	GGT5, GGT7, GGT1	600	11	6879	3.12682	1	0.692674	97.5613
KEGG_PATHWAY	hsa00480:Glutathione metabolism	7	0.594228	0.282035	GGT5, TXNDC12, GGT7, G6PD, GGT1, ANPEP, GSTP1	600	51	6879	1.57363	1	0.730193	98.6741
GOTERM_BP_DIRECT	GO:0006750~glutathione biosynthetic process	3	0.254669	0.283497	GGT5, GGT7, GGT1	1104	16	16792	2.8519	1	0.979325	99.7801
GOTERM_BP_DIRECT	GO:0019370~leukotriene biosynthetic process	3	0.254669	0.3818	GGT5, GGT7, GGT1	1104	20	16792	2.28152	1	0.994516	99.9854
Annotation Cluster 34	Enrichment Score: 0.5920187945005366
Category	Term	Count	%	PValue	Genes	List Total	Pop Hits	Pop Total	Fold Enrichment	Bonferroni	Benjamini	FDR
GOTERM_BP_DIRECT	GO:0051156~glucose 6-phosphate metabolic process	4	0.339559	0.0239302	G6PC, G6PD, HKDC1, HK3	1104	10	16792	6.08406	1	0.390056	35.8931
KEGG_PATHWAY	hsa00500:Starch and sucrose metabolism	7	0.594228	0.0622844	G6PC, ENPP1, HKDC1, HK3, GYS1, GYS2, AGL	600	33	6879	2.43197	1	0.34543	56.7883
GOTERM_BP_DIRECT	GO:0006096~glycolytic process	4	0.339559	0.388316	ADPGK, HKDC1, HK3, OGDH	1104	34	16792	1.78943	1	0.994951	99.9879
KEGG_PATHWAY	hsa00052:Galactose metabolism	4	0.339559	0.491931	B4GALT1, G6PC, HKDC1, HK3	600	30	6879	1.52867	1	0.877136	99.9854
KEGG_PATHWAY	hsa04973:Carbohydrate digestion and absorption	5	0.424448	0.503566	G6PC, HKDC1, SLC2A2, HK3, SLC37A4	600	42	6879	1.36488	1	0.88265	99.9892
KEGG_PATHWAY	hsa00010:Glycolysis / Gluconeogenesis	7	0.594228	0.534241	PKM, MINPP1, G6PC, ADPGK, HKDC1, HK3, ALDH3A2	600	67	6879	1.19784	1	0.89263	99.9953
KEGG_PATHWAY	hsa01200:Carbon metabolism	7	0.594228	0.936829	PKM, G6PD, H6PD, ADPGK, HKDC1, HK3, OGDH	600	113	6879	0.710221	1	0.993718	100
Annotation Cluster 35	Enrichment Score: 0.5315695688597627
Category	Term	Count	%	PValue	Genes	List Total	Pop Hits	Pop Total	Fold Enrichment	Bonferroni	Benjamini	FDR
GOTERM_BP_DIRECT	GO:0031929~TOR signaling	4	0.339559	0.0597089	RICTOR, MTOR, RPS6, RPTOR	1104	14	16792	4.34576	1	0.657932	67.7012
GOTERM_BP_DIRECT	GO:0001938~positive regulation of endothelial cell proliferation	6	0.509338	0.47762	HMGB2, LRG1, MYDGF, RICTOR, MTOR, RPTOR	1104	69	16792	1.32262	1	0.998625	99.9993
KEGG_PATHWAY	hsa04150:mTOR signaling pathway	4	0.339559	0.8916	RICTOR, MTOR, RPS6, RPTOR	600	58	6879	0.79069	1	0.987631	100
Annotation Cluster 36	Enrichment Score: 0.42332455252879697
Category	Term	Count	%	PValue	Genes	List Total	Pop Hits	Pop Total	Fold Enrichment	Bonferroni	Benjamini	FDR
GOTERM_CC_DIRECT	GO:0000815~ESCRT III complex	3	0.254669	0.175491	CHMP3, CHMP6, VPS4A	1162	12	18224	3.92083	1	0.529197	94.249
GOTERM_BP_DIRECT	GO:0007080~mitotic metaphase plate congression	5	0.424448	0.22326	CHMP3, CHMP6, VPS4A, CDC23, ZW10	1104	37	16792	2.05542	1	0.957381	99.0321
GOTERM_BP_DIRECT	GO:0000920~cell separation after cytokinesis	3	0.254669	0.333171	CHMP3, CHMP6, VPS4A	1104	18	16792	2.53502	1	0.989299	99.9412
GOTERM_BP_DIRECT	GO:0039702~viral budding via host ESCRT complex	3	0.254669	0.428849	CHMP3, CHMP6, VPS4A	1104	22	16792	2.07411	1	0.997217	99.9966
GOTERM_BP_DIRECT	GO:0006997~nucleus organization	3	0.254669	0.516791	CHMP3, CHMP6, VPS4A	1104	26	16792	1.75502	1	0.999309	99.9998
GOTERM_BP_DIRECT	GO:0019058~viral life cycle	3	0.254669	0.613322	CHMP3, CHMP6, VPS4A	1104	31	16792	1.47195	1	0.999852	100
GOTERM_BP_DIRECT	GO:0036258~multivesicular body assembly	3	0.254669	0.613322	CHMP3, CHMP6, VPS4A	1104	31	16792	1.47195	1	0.999852	100
Annotation Cluster 37	Enrichment Score: 0.40995053661264774
Category	Term	Count	%	PValue	Genes	List Total	Pop Hits	Pop Total	Fold Enrichment	Bonferroni	Benjamini	FDR
GOTERM_BP_DIRECT	GO:0030574~collagen catabolic process	7	0.594228	0.242656	COL18A1, CTSL, PRTN3, COL6A3, COL6A2, COL6A1, CTSS	1104	64	16792	1.66361	1	0.965845	99.3915
GOTERM_CC_DIRECT	GO:0005581~collagen trimer	8	0.679117	0.370502	COL18A1, MBL2, CD36, P4HA1, COL6A3, COL6A2, COL6A1, SERPINH1	1162	92	18224	1.36377	1	0.800244	99.894
KEGG_PATHWAY	hsa04974:Protein digestion and absorption	8	0.679117	0.655189	COL18A1, COL6A3, SLC3A2, PRCP, COL6A2, MME, COL6A1, DPP4	600	88	6879	1.04227	1	0.938718	99.9999
Annotation Cluster 38	Enrichment Score: 0.35496807464706787
Category	Term	Count	%	PValue	Genes	List Total	Pop Hits	Pop Total	Fold Enrichment	Bonferroni	Benjamini	FDR
GOTERM_CC_DIRECT	GO:0005834~heterotrimeric G-protein complex	11	0.933786	2.53985e-05	GNA13, GNAO1, GNAI3, GNAI2, GNB1, ARRB1, GNG10, GNAS, GNG12, GNG5, GNG7	1162	33	18224	5.22777	0.0153489	0.000245492	0.0375815
KEGG_PATHWAY	hsa04726:Serotonergic synapse	16	1.35823	0.0568945	CYP2J2, GNAI3, GNAO1, CYP2C19, GNAI2, CYP2C18, CYP2C8, GNG12, ITPR2, KRAS, GNAQ, GNB1, GNG10, GNAS, GNG5, GNG7	600	111	6879	1.65261	1	0.327105	53.433
GOTERM_BP_DIRECT	GO:0007213~G-protein coupled acetylcholine receptor signaling pathway	4	0.339559	0.0711135	GNAI2, GNAQ, GNB1, GNA11	1104	15	16792	4.05604	1	0.706416	74.1832
KEGG_PATHWAY	hsa04730:Long-term depression	10	0.848896	0.0734933	GNA13, GNAO1, GNAI3, KRAS, GNAI2, LYN, GNAQ, GNA11, GNAS, ITPR2	600	60	6879	1.91083	1	0.380278	63.0631
GOTERM_BP_DIRECT	GO:0071377~cellular response to glucagon stimulus	6	0.509338	0.119417	GNB1, GNG10, GNAS, GNG12, GNG5, GNG7	1104	40	16792	2.28152	1	0.850528	90.3135
KEGG_PATHWAY	hsa04723:Retrograde endocannabinoid signaling	12	1.01868	0.262257	GNAO1, GNAI3, GNAI2, GNAQ, GNB1, GNG10, ABHD6, FAAH, GNG12, GNG5, GNG7, ITPR2	600	101	6879	1.36218	1	0.710841	98.1098
KEGG_PATHWAY	hsa04725:Cholinergic synapse	12	1.01868	0.372713	GNAO1, GNAI3, KRAS, GNAI2, GNAQ, GNB1, GNG10, GNA11, GNG12, GNG5, GNG7, ITPR2	600	111	6879	1.23946	1	0.82395	99.7722
KEGG_PATHWAY	hsa05032:Morphine addiction	10	0.848896	0.396089	GNAO1, GNAI3, GNAI2, GNB1, ARRB1, GNG10, GNAS, GNG12, GNG5, GNG7	600	91	6879	1.25989	1	0.834729	99.8612
KEGG_PATHWAY	hsa04713:Circadian entrainment	10	0.848896	0.447257	GNAO1, GNAI3, GNAI2, GNAQ, GNB1, GNG10, GNAS, GNG12, GNG5, GNG7	600	95	6879	1.20684	1	0.85821	99.9563
KEGG_PATHWAY	hsa04727:GABAergic synapse	9	0.764007	0.46385	GNAO1, GNAI3, GNAI2, GNB1, GNG10, GNG12, GNG5, NSF, GNG7	600	85	6879	1.21394	1	0.865	99.9706
KEGG_PATHWAY	hsa04540:Gap junction	9	0.764007	0.503989	EGFR, GNAI3, KRAS, GNAI2, GNAQ, GNA11, GNAS, TUBB3, ITPR2	600	88	6879	1.17256	1	0.879965	99.9894
KEGG_PATHWAY	hsa04724:Glutamatergic synapse	11	0.933786	0.539146	GNAO1, GNAI3, GNAI2, GNAQ, GNB1, GNG10, GNAS, GNG12, GNG5, GNG7, ITPR2	600	114	6879	1.10627	1	0.890532	99.9959
KEGG_PATHWAY	hsa04915:Estrogen signaling pathway	9	0.764007	0.640717	EGFR, HSP90B1, GNAO1, GNAI3, KRAS, GNAI2, GNAQ, GNAS, ITPR2	600	99	6879	1.04227	1	0.933605	99.9998
KEGG_PATHWAY	hsa04924:Renin secretion	6	0.509338	0.665809	GNAI3, GNAI2, GNAQ, AGT, GNAS, ITPR2	600	64	6879	1.07484	1	0.940205	99.9999
KEGG_PATHWAY	hsa04728:Dopaminergic synapse	11	0.933786	0.687604	GNAO1, GNAI3, GNAI2, GNAQ, GNB1, GNG10, GNAS, GNG12, GNG5, GNG7, ITPR2	600	128	6879	0.985273	1	0.946684	100
KEGG_PATHWAY	hsa04972:Pancreatic secretion	8	0.679117	0.711565	ATP2B1, ATP2B2, ATP2A2, GNAQ, PLA2G12B, RAP1B, GNAS, ITPR2	600	93	6879	0.986237	1	0.950924	100
KEGG_PATHWAY	hsa04922:Glucagon signaling pathway	8	0.679117	0.770623	PKM, G6PC, GNAQ, SLC2A2, GYS1, GYS2, GNAS, ITPR2	600	99	6879	0.926465	1	0.965905	100
KEGG_PATHWAY	hsa04970:Salivary secretion	7	0.594228	0.771416	ATP2B1, ATP2B2, GNAQ, CAMP, LYZ, GNAS, ITPR2	600	86	6879	0.933198	1	0.965146	100
KEGG_PATHWAY	hsa05142:Chagas disease (American trypanosomiasis)	8	0.679117	0.812672	GNAO1, GNAI3, GNAI2, GNAQ, C3, GNA11, GNAS, FAS	600	104	6879	0.881923	1	0.973142	100
KEGG_PATHWAY	hsa04923:Regulation of lipolysis in adipocytes	4	0.339559	0.877165	GNAI3, GNAI2, GNAS, INSR	600	56	6879	0.818929	1	0.986116	100
KEGG_PATHWAY	hsa04015:Rap1 signaling pathway	15	1.27334	0.88623	EGFR, GNAO1, GNAI3, KRAS, GNAI2, GNAQ, MET, RALB, RALA, RAP1B, GNAS, ITGB1, INSR, ITGAM, DOCK4	600	210	6879	0.818929	1	0.987274	100
KEGG_PATHWAY	hsa04971:Gastric acid secretion	5	0.424448	0.890252	GNAI3, GNAI2, GNAQ, GNAS, ITPR2	600	73	6879	0.785274	1	0.987747	100
KEGG_PATHWAY	hsa04022:cGMP-PKG signaling pathway	11	0.933786	0.892331	GNA13, ATP2B1, ATP2B2, GNAI3, GNAI2, ATP2A2, GNAQ, GNA11, VDAC3, INSR, ITPR2	600	158	6879	0.798196	1	0.987378	100
KEGG_PATHWAY	hsa04912:GnRH signaling pathway	6	0.509338	0.907745	EGFR, KRAS, GNAQ, GNA11, GNAS, ITPR2	600	91	6879	0.755934	1	0.98965	100
KEGG_PATHWAY	hsa04720:Long-term potentiation	4	0.339559	0.935282	KRAS, GNAQ, RAP1B, ITPR2	600	66	6879	0.694848	1	0.993894	100
KEGG_PATHWAY	hsa05030:Cocaine addiction	3	0.254669	0.935318	GNAI3, GNAI2, GNAS	600	49	6879	0.701939	1	0.993673	100
KEGG_PATHWAY	hsa04062:Chemokine signaling pathway	12	1.01868	0.940163	GNAI3, KRAS, GNAI2, LYN, GNB1, ARRB1, GNG10, RAP1B, GNG12, GNG5, GNG7, ELMO1	600	186	6879	0.739677	1	0.993884	100
KEGG_PATHWAY	hsa04916:Melanogenesis	6	0.509338	0.943748	GNAO1, GNAI3, KRAS, GNAI2, GNAQ, GNAS	600	100	6879	0.6879	1	0.994121	100
KEGG_PATHWAY	hsa04750:Inflammatory mediator regulation of TRP channels	5	0.424448	0.97611	CYP2J2, GNAQ, PLCG2, GNAS, ITPR2	600	98	6879	0.584949	1	0.998034	100
KEGG_PATHWAY	hsa05034:Alcoholism	10	0.848896	0.976263	GNAO1, GNAI3, KRAS, GNAI2, GNB1, GNG10, GNAS, GNG12, GNG5, GNG7	600	177	6879	0.64774	1	0.997975	100
KEGG_PATHWAY	hsa04925:Aldosterone synthesis and secretion	4	0.339559	0.976734	GNAQ, GNA11, GNAS, ITPR2	600	81	6879	0.566173	1	0.99788	100
KEGG_PATHWAY	hsa04270:Vascular smooth muscle contraction	6	0.509338	0.979338	GNA13, GNAQ, GNA11, PLA2G12B, GNAS, ITPR2	600	117	6879	0.587949	1	0.998109	100
KEGG_PATHWAY	hsa04921:Oxytocin signaling pathway	8	0.679117	0.980418	EGFR, GNAO1, GNAI3, KRAS, GNAI2, GNAQ, GNAS, ITPR2	600	150	6879	0.611467	1	0.998196	100
KEGG_PATHWAY	hsa04911:Insulin secretion	4	0.339559	0.982467	GNAQ, SLC2A2, GNA11, GNAS	600	85	6879	0.539529	1	0.998427	100
KEGG_PATHWAY	hsa04261:Adrenergic signaling in cardiomyocytes	7	0.594228	0.984377	ATP2B1, ATP2B2, GNAI3, GNAI2, GNAQ, GNAS, TPM4	600	138	6879	0.581558	1	0.99858	100
KEGG_PATHWAY	hsa04914:Progesterone-mediated oocyte maturation	4	0.339559	0.984801	GNAI3, KRAS, GNAI2, CDC23	600	87	6879	0.527126	1	0.998585	100
KEGG_PATHWAY	hsa04024:cAMP signaling pathway	7	0.594228	0.999676	ATP2B1, ATP2B2, GNAI3, GNAI2, RRAS2, RAP1B, GNAS	600	198	6879	0.405328	1	0.999986	100
Annotation Cluster 39	Enrichment Score: 0.16870955206870006
Category	Term	Count	%	PValue	Genes	List Total	Pop Hits	Pop Total	Fold Enrichment	Bonferroni	Benjamini	FDR
GOTERM_BP_DIRECT	GO:0035666~TRIF-dependent toll-like receptor signaling pathway	3	0.254669	0.557262	TBK1, TLR3, CD14	1104	28	16792	1.62966	1	0.99964	100
GOTERM_BP_DIRECT	GO:0007249~I-kappaB kinase/NF-kappaB signaling	5	0.424448	0.561627	HACD3, TBK1, TLR3, NFKB2, CD14	1104	60	16792	1.26751	1	0.999651	100
KEGG_PATHWAY	hsa04620:Toll-like receptor signaling pathway	4	0.339559	0.996239	TBK1, TLR3, LBP, CD14	600	106	6879	0.432642	1	0.999712	100
Annotation Cluster 40	Enrichment Score: 0.14394768401642838
Category	Term	Count	%	PValue	Genes	List Total	Pop Hits	Pop Total	Fold Enrichment	Bonferroni	Benjamini	FDR
GOTERM_BP_DIRECT	GO:0070936~protein K48-linked ubiquitination	5	0.424448	0.372904	SYVN1, RNF5, UBE2G2, AMFR, ITCH	1104	47	16792	1.6181	1	0.993696	99.981
GOTERM_BP_DIRECT	GO:0006511~ubiquitin-dependent protein catabolic process	6	0.509338	0.993729	UBE2G2, CDC23, USP10, AMFR, ITCH, RNF213	1104	182	16792	0.501433	1	1	100
KEGG_PATHWAY	hsa04120:Ubiquitin mediated proteolysis	5	0.424448	0.998371	SYVN1, UBE2G2, UBE2J1, CDC23, ITCH	600	137	6879	0.418431	1	0.999906	100
Annotation Cluster 41	Enrichment Score: 0.12610541784311263
Category	Term	Count	%	PValue	Genes	List Total	Pop Hits	Pop Total	Fold Enrichment	Bonferroni	Benjamini	FDR
GOTERM_BP_DIRECT	GO:0038083~peptidyl-tyrosine autophosphorylation	4	0.339559	0.493925	FRK, LYN, FES, INSR	1104	40	16792	1.52101	1	0.998964	99.9996
GOTERM_BP_DIRECT	GO:0007169~transmembrane receptor protein tyrosine kinase signaling pathway	6	0.509338	0.763983	EGFR, FRK, LYN, MET, ABI1, INSR	1104	96	16792	0.950634	1	0.999995	100
GOTERM_BP_DIRECT	GO:0018108~peptidyl-tyrosine phosphorylation	8	0.679117	0.882468	EGFR, LYN, MET, ERLIN2, ABI1, FES, EIF2AK2, INSR	1104	153	16792	0.795302	1	1	100
GOTERM_BP_DIRECT	GO:0046777~protein autophosphorylation	8	0.679117	0.940014	EGFR, LYN, TAOK3, CAD, MTOR, FES, EIF2AK2, INSR	1104	172	16792	0.707449	1	1	100
Annotation Cluster 42	Enrichment Score: 0.026891101404837164
Category	Term	Count	%	PValue	Genes	List Total	Pop Hits	Pop Total	Fold Enrichment	Bonferroni	Benjamini	FDR
KEGG_PATHWAY	hsa05231:Choline metabolism in cancer	8	0.679117	0.788211	EGFR, SLC44A1, KRAS, WASF2, SLC22A3, MTOR, CHPT1, SLC22A1	600	101	6879	0.908119	1	0.967899	100
KEGG_PATHWAY	hsa05214:Glioma	4	0.339559	0.930884	EGFR, KRAS, PLCG2, MTOR	600	65	6879	0.705538	1	0.993345	100
KEGG_PATHWAY	hsa05215:Prostate cancer	5	0.424448	0.954986	EGFR, HSP90B1, KRAS, SRD5A2, MTOR	600	88	6879	0.65142	1	0.995244	100
KEGG_PATHWAY	hsa05223:Non-small cell lung cancer	3	0.254669	0.961946	EGFR, KRAS, PLCG2	600	56	6879	0.614196	1	0.996304	100
KEGG_PATHWAY	hsa04919:Thyroid hormone signaling pathway	6	0.509338	0.97666	KRAS, ITGAV, PLCG2, PLCD1, DIO1, MTOR	600	115	6879	0.598174	1	0.997951	100
KEGG_PATHWAY	hsa04012:ErbB signaling pathway	4	0.339559	0.984801	EGFR, KRAS, PLCG2, MTOR	600	87	6879	0.527126	1	0.998585	100
KEGG_PATHWAY	hsa05206:MicroRNAs in cancer	10	0.848896	0.999965	EGFR, KRAS, ITGA5, HMOX1, PLCG2, MET, MARCKS, MTOR, PDCD4, RPTOR	600	286	6879	0.400874	1	0.999999	100
Annotation Cluster 43	Enrichment Score: 0.008272065711039655
Category	Term	Count	%	PValue	Genes	List Total	Pop Hits	Pop Total	Fold Enrichment	Bonferroni	Benjamini	FDR
KEGG_PATHWAY	hsa04662:B cell receptor signaling pathway	4	0.339559	0.946975	KRAS, LYN, PLCG2, CD81	600	69	6879	0.664638	1	0.994315	100
KEGG_PATHWAY	hsa04664:Fc epsilon RI signaling pathway	3	0.254669	0.985072	KRAS, LYN, PLCG2	600	68	6879	0.505809	1	0.998568	100
GOTERM_BP_DIRECT	GO:0002223~stimulatory C-type lectin receptor signaling pathway	3	0.254669	0.993428	KRAS, LYN, PLCG2	1104	105	16792	0.434576	1	1	100
GOTERM_BP_DIRECT	GO:0038095~Fc-epsilon receptor signaling pathway	3	0.254669	0.999929	KRAS, LYN, PLCG2	1104	178	16792	0.256351	1	1	100

## Sheet: HigherInMic_Hom
10-fold and significantly higher in microsomes than homogenate
Annotation Cluster 1:	Enrichment Score: 38.10822190829584
Category	Term	Count	%	PValue	Genes	List Total	Pop Hits	Pop Total	Fold Enrichment	Bonferroni	Benjamini	FDR
GOTERM_BP_DIRECT	GO:0006614~SRP-dependent cotranslational protein targeting to membrane	73	5.53869	8.90148e-63	RPL18, RPL17, RPL19, RPL14, RPL13, SRP68, RPL15, RPLP2, SRP19, RPS2, RPS3, RPS3A, RPLP0, RPLP1, FAU, RPL10, RPL11, RPL12, RPL35A, SRPRB, RPS4X, RPS18, RPS19, RPS16, RPS14, RPS15, RPS12, RPL3L, RPS13, RPS11, SRP9, RPL27A, RPL35, RPS15A, RPL36, RPL37, RPL38, SEC63, RPS25, RPS28, RPL32, RPL7, RPL6, RPL31, RPL9, RPL8, RPL3, RPL5, RPS20, RPL4, RPS21, RPS23, SEC61A1, RPS24, RPSA, SRP54, RPL26, RPS9, RP…	1232	94	16792	10.5849	3.18228e-59	3.18228e-59	1.63416e-59
GOTERM_BP_DIRECT	GO:0006413~translational initiation	85	6.44917	2.59335e-60	RPL18, RPL17, RPL19, RPL14, RPL13, RPL15, RPLP2, EIF2A, RPS2, LARP1, RPS3, RPS3A, RPLP0, RPLP1, FAU, RPL10, EIF1, RPL11, RPL12, ABCE1, RPL35A, EIF2S3, RPS4X, RPS18, RPS19, RPS16, DHX29, RPS14, EIF4A2, RPS15, RPL3L, RPS12, RPS13, RPS11, RPL27A, RPL35, RPS15A, RPL36, RPL37, RPL38, RPS25, EIF3C, EIF3D, EIF3A, RPS28, EIF3B, EIF3G, RPL7, RPL32, EIF3H, RPL31, RPL6, EIF3E, RPL9, EIF3F, RPL8, RPL3, EIF3K…	1232	137	16792	8.45649	9.27123e-57	4.63562e-57	4.76095e-57
GOTERM_BP_DIRECT	GO:0000184~nuclear-transcribed mRNA catabolic process, nonsense-mediated decay	68	5.15933	7.4844e-45	RPL18, RPL17, RPL19, RPL14, RPL13, RPL15, RPLP2, RPS2, RPS3, RPS3A, RPLP0, RPLP1, FAU, RPL10, RPL11, RPL12, RPL35A, RPS4X, RPS18, RPS19, RPS16, RPS14, RPS15, RPS12, RPL3L, RPS13, RPS11, RPL27A, RPL35, RPS15A, RPL36, RPL37, RPL38, RPS25, RPS28, RPL32, RPL7, RPL6, RPL31, EIF3E, RPL9, RPL8, RPL3, RPL5, RPS20, RPL4, RPS21, RPS23, RPS24, RPSA, UPF2, RPL26, RPS9, RPL27, RPL23A, RPL24, RPS6, ETF1, RPS5,…	1232	119	16792	7.7885	2.67567e-41	8.91891e-42	1.37401e-41
GOTERM_BP_DIRECT	GO:0019083~viral transcription	66	5.00759	1.07514e-44	RPL18, RPL17, RPL19, RPL14, RPL13, RPL15, RPLP2, RPS2, RPS3, RPS3A, RPLP0, RPLP1, FAU, RPL10, RPL11, RPL12, RPL35A, RPS4X, RPS18, RPS19, AAAS, RPS16, RPS14, RPS15, RPS12, RPL3L, RPS13, RPS11, RPL27A, RPL35, RPS15A, RPL36, RPL37, RPL38, RPS25, RPS28, RPL32, RPL7, RPL6, RPL31, RPL9, RPL8, RPL3, RPL5, RPS20, RPL4, RPS21, RPS23, RPS24, RPSA, RPL26, RPS9, RPL27, RPL23A, RPL24, RPS6, RPS5, RPL28, RPL29…	1232	112	16792	8.03189	3.84362e-41	9.60905e-42	1.97377e-41
GOTERM_CC_DIRECT	GO:0005840~ribosome	70	5.31108	8.49072e-36	RPL18, RPL19, RPL14, RPL13, SRP68, RPL15, RPLP2, RPS27L, RPS2, CANX, MRPS30, RPS3, RPS3A, RPLP0, RPLP1, FAU, RPL10, RPL11, RPL35A, MRPL9, RPS4X, RPS18, RPS19, RPS16, RPS14, RPS15, RPL3L, RPS13, RPS11, MRPL45, EIF2AK2, SERP1, RPL35, RPL27A, RPS15A, RPL36, RPL37, RPL38, RPS25, MRPL11, MRPL10, RPS28, RPL32, RPL7, RPL6, RPL31, RPL9, RPL8, RPL3, RPL5, RPS20, RPL4, RPS21, RPS23, RPS24, RRBP1, RPS9, RPL…	1302	166	18224	5.90232	5.28123e-33	7.54462e-34	1.26019e-32
KEGG_PATHWAY	hsa03010:Ribosome	70	5.31108	3.63226e-34	RPL18, RPL17, RPL19, RPL14, RPL13, RPL15, RPLP2, RPS27L, RPS2, RPS3, RPS3A, RPLP0, RPLP1, FAU, RPL10, RPL11, RPL12, RPL36AL, RPL35A, MRPL9, RPS4X, RPS18, RPS19, RPS16, RPS14, RPS15, RPL3L, RPS12, RPS13, RPS11, RPL27A, RPL35, RPS15A, RPL36, RPL37, RPL38, RPS25, MRPL11, MRPL10, RPS28, RPL32, RPL7, RPL6, RPL31, RPL9, RPL8, RPL3, RPL5, RPS20, RPL4, RPS21, RPS23, RPS24, RPSA, RPL26, RPS9, RPL27, RPL23…	688	136	6879	5.14631	9.44388e-32	9.44388e-32	4.74776e-31
GOTERM_BP_DIRECT	GO:0006412~translation	83	6.29742	2.84922e-32	RPL18, RPL17, RPL19, RPL14, RPL13, RPL15, RPLP2, RPS27L, RPS2, MRPS30, RPS3, SLC25A20, SLC25A25, SLC25A24, RPS3A, RPLP0, RPLP1, SLC25A22, FAU, RPL10, RPL11, RPL12, RPL36AL, EGFR, RPL35A, SLC25A6, MRPL9, RPS4X, RPS18, RPS19, RPS16, RPS14, RPS15, FARSB, RPL3L, RPS12, RPS13, RPS11, EIF2AK2, EEFSEC, RPL27A, RPL35, RPS15A, RPL36, RPL37, RPL38, RPS25, MRPL11, MRPL10, RPS28, RPL7, RPL32, RPL6, RPL31, RP…	1232	253	16792	4.47146	1.0186e-28	2.03719e-29	5.23069e-29
GOTERM_CC_DIRECT	GO:0022625~cytosolic large ribosomal subunit	42	3.18665	5.39832e-30	RPL18, RPL17, RPL19, RPL14, RPL13, RPL15, RPL27A, RPL35, RPLP2, RPL36, RPL37, RPL38, RPL32, RPL7, RPL6, RPL31, RPLP0, RPL9, RPL8, RPLP1, RPL3, RPL10, RPL5, RPL11, RPL4, RPL12, RPL36AL, RPL35A, RPL26, RPL27, RPL24, RPL23A, FXR2, RPL28, RPL29, RPL18A, RPL23, RPL22, RPL13A, RPL21, RPL3L, RPL37A	1302	68	18224	8.64516	3.35776e-27	3.73084e-28	8.0122e-27
GOTERM_BP_DIRECT	GO:0006364~rRNA processing	68	5.15933	1.3697e-25	RPL18, RPL17, RPL19, RPL14, RPL13, RPL15, RPLP2, RPS27L, RPS2, RPS3, SBDS, RPS3A, RPLP0, RPLP1, FAU, RPL10, RPL11, RPL12, RPL35A, RPS4X, RPS18, PA2G4, RPS19, RPS16, RPS14, RPS15, RPS12, RPL3L, RPS13, RPS11, RPL27A, RPL35, RPS15A, RPL36, RPL37, RPL38, RPS25, RPS28, RPL32, RPL7, RPL6, RPL31, RPL9, RPL8, RPL3, RPL5, RPS20, RPL4, RPS21, RPS23, RPS24, RPSA, RPL26, RPS9, RPL27, RPL23A, RPL24, RPS6, RPS…	1232	214	16792	4.33099	4.89666e-22	8.1611e-23	2.51453e-22
GOTERM_CC_DIRECT	GO:0022627~cytosolic small ribosomal subunit	27	2.04856	6.85654e-18	RPS15A, RPS27L, EIF2A, RPS2, RPS3, RPS25, RPS28, RPS3A, FAU, RPS20, RPS21, RPS23, RPS24, RPSA, RPS9, RPS4X, RPS6, RPS5, RPS7, RPS18, RPS19, RPS16, RPS14, RPS15, RPS12, RPS13, RPS11	1302	48	18224	7.87327	4.26477e-15	2.50869e-16	1.01765e-14
Annotation Cluster 2:	Enrichment Score: 7.268902495602975
Category	Term	Count	%	PValue	Genes	List Total	Pop Hits	Pop Total	Fold Enrichment	Bonferroni	Benjamini	FDR
GOTERM_CC_DIRECT	GO:0016282~eukaryotic 43S preinitiation complex	14	1.06222	1.08484e-13	EIF3C, EIF3D, EIF3A, EIF3B, EIF3G, DHX29, EIF3H, EIF3E, EIF3F, EIF3K, EIF3L, EIF3I, EIF3J, EIF3M	1302	15	18224	13.0638	6.74676e-11	3.37341e-12	1.60993e-10
GOTERM_CC_DIRECT	GO:0005852~eukaryotic translation initiation factor 3 complex	14	1.06222	2.1459e-12	ABCE1, EIF3C, EIF3D, EIF3A, EIF3B, EIF3G, EIF3H, EIF3E, EIF3F, EIF3K, EIF3L, EIF3I, EIF3J, EIF3M	1302	17	18224	11.5269	1.33478e-09	6.3561e-11	3.18502e-09
GOTERM_CC_DIRECT	GO:0033290~eukaryotic 48S preinitiation complex	13	0.986343	6.21008e-12	EIF3C, EIF3D, EIF3A, EIF3B, EIF3G, EIF3H, EIF3E, EIF3F, EIF3K, EIF3L, EIF3I, EIF3J, EIF3M	1302	15	18224	12.1307	3.86264e-09	1.54506e-10	9.21694e-09
GOTERM_BP_DIRECT	GO:0001731~formation of translation preinitiation complex	14	1.06222	9.48998e-10	EIF2S3, EIF3C, EIF3D, EIF3A, EIF3B, EIF3G, EIF3H, EIF3E, EIF3F, EIF3K, EIF3L, EIF3I, EIF3J, EIF3M	1232	23	16792	8.29644	3.39266e-06	1.88482e-07	1.7422e-06
GOTERM_BP_DIRECT	GO:0006446~regulation of translational initiation	16	1.21396	1.1179e-08	DDX1, EIF3C, EIF3D, EIF3A, EIF3B, EIF3G, EIF3H, EIF3E, EIF4A2, EIF3F, EIF3K, EIF3L, EIF1, EIF3I, EIF3J, EIF3M	1232	36	16792	6.05772	3.99641e-05	1.53711e-06	2.05227e-05
GOTERM_CC_DIRECT	GO:0071541~eukaryotic translation initiation factor 3 complex, eIF3m	7	0.531108	8.60877e-07	EIF3D, EIF3A, EIF3B, EIF3H, EIF3F, EIF3I, EIF3M	1302	7	18224	13.9969	0.000535323	1.18992e-05	0.00127771
GOTERM_BP_DIRECT	GO:0075525~viral translational termination-reinitiation	5	0.379363	0.000135351	EIF3D, EIF3A, EIF3B, EIF3G, EIF3L	1232	5	16792	13.6299	0.383634	0.00709112	0.248191
GOTERM_BP_DIRECT	GO:0075522~IRES-dependent viral translational initiation	4	0.30349	0.0109932	EIF3D, EIF3A, EIF3B, EIF3F	1232	7	16792	7.7885	1	0.260416	18.3669
KEGG_PATHWAY	hsa03013:RNA transport	22	1.6692	0.193467	UPF2, FMR1, EIF2S3, NXF1, FXR2, FXR1, EIF3C, EIF3D, EIF3A, AAAS, EIF3B, EIF3G, EIF3H, EIF3E, EIF4A2, EIF3F, CYFIP2, CYFIP1, EIF1, EIF3I, EIF3J, NMD3	688	172	6879	1.27888	1	0.576856	93.982
Annotation Cluster 3:	Enrichment Score: 6.48389073336084
Category	Term	Count	%	PValue	Genes	List Total	Pop Hits	Pop Total	Fold Enrichment	Bonferroni	Benjamini	FDR
GOTERM_CC_DIRECT	GO:0005778~peroxisomal membrane	23	1.74507	4.3129e-12	HMGCR, ABCD1, PEX6, PEX3, ATAD1, ACBD5, ALDH3A2, PEX11A, PEX11B, ACSL1, PEX1, AGPS, PEX16, GNPAT, ABCD3, PXMP2, PEX14, ABCD4, PEX13, ACSL4, ACSL3, SLC27A2, PEX10	1302	54	18224	5.96165	2.68261e-09	1.11776e-10	6.40119e-09
GOTERM_BP_DIRECT	GO:0007031~peroxisome organization	12	0.91047	6.19527e-09	PEX11A, SEC16B, PEX11B, TMEM135, PEX1, ABCD1, PEX16, PEX6, PEX14, ABCD3, PEX3, PEX10	1232	18	16792	9.08658	2.21478e-05	9.62959e-07	1.13735e-05
GOTERM_CC_DIRECT	GO:0005779~integral component of peroxisomal membrane	9	0.682853	2.69952e-06	PEX11A, PEX11B, ABCD1, PEX16, PXMP2, PEX13, PEX3, PEX10, SLC27A2	1302	15	18224	8.39816	0.00167769	3.16807e-05	0.00400655
GOTERM_CC_DIRECT	GO:0005777~peroxisome	20	1.51745	0.000127657	ABCD1, PEX6, PEX3, ACBD5, ALDH3A2, PEX11A, PEX11B, MFF, TMEM173, TMEM135, GBF1, PEX1, AGPS, PEX16, GNPAT, ABCD3, PEX14, ABCD4, PEX13, PEX10	1302	104	18224	2.69172	0.0763365	0.00122091	0.189301
KEGG_PATHWAY	hsa04146:Peroxisome	20	1.51745	0.000413416	ABCD1, PEX6, PEX3, PEX11A, PEX11B, ACSL1, PEX1, AGPS, PEX16, GNPAT, ABCD3, PXMP2, PEX14, ABCD4, PEX13, ACSL4, ACSL3, SLC27A2, PEX10, ACSL5	688	83	6879	2.40929	0.101933	0.00630419	0.539034
Annotation Cluster 4:	Enrichment Score: 6.032550881613499
Category	Term	Count	%	PValue	Genes	List Total	Pop Hits	Pop Total	Fold Enrichment	Bonferroni	Benjamini	FDR
GOTERM_CC_DIRECT	GO:0031201~SNARE complex	20	1.51745	1.66515e-09	SNAP29, STX5, STX8, STX4, STX7, NAPG, VTI1B, SNX4, NAPA, SCFD1, STX12, VAMP8, STX18, VAMP7, STX17, VAMP5, SEC22B, GOSR2, SNAP23, GOSR1	1302	53	18224	5.28186	1.03572e-06	3.34105e-08	2.47142e-06
KEGG_PATHWAY	hsa04130:SNARE interactions in vesicular transport	16	1.21396	2.5561e-07	SNAP29, STX5, STX4, STX8, STX7, USE1, VTI1B, VAMP8, STX18, VAMP7, STX17, VAMP5, SEC22B, GOSR2, SNAP23, GOSR1	688	34	6879	4.7052	6.64564e-05	9.49404e-06	0.00033411
GOTERM_BP_DIRECT	GO:0061025~membrane fusion	15	1.13809	1.71224e-06	SNAP29, STX5, STX4, NAPG, VAPA, VTI1B, CHP1, NAPA, VPS33B, STX12, STX18, STX17, GOSR2, SNAP23, DNM2	1232	44	16792	4.64655	0.00610256	0.00013911	0.00314333
GOTERM_BP_DIRECT	GO:0006906~vesicle fusion	13	0.986343	0.00101672	CAV2, STX5, STX8, GNAI3, STX7, DYSF, STX12, VAMP8, STX17, VAMP7, SYTL4, VAMP5, GOSR1	1232	59	16792	3.00319	0.973659	0.0375567	1.85014
Annotation Cluster 5:	Enrichment Score: 5.581135613795499
Category	Term	Count	%	PValue	Genes	List Total	Pop Hits	Pop Total	Fold Enrichment	Bonferroni	Benjamini	FDR
GOTERM_BP_DIRECT	GO:0017144~drug metabolic process	15	1.13809	9.76147e-10	CYP3A4, CYP1A1, CYP2C19, CYP2B6, CYP2C8, CAD, CYP4F12, CYP1A2, CYP2E1, UGT1A1, FMO4, FMO5, VKORC1, CYP2A6, CYP4F2	1232	27	16792	7.57215	3.48972e-06	1.8367e-07	1.79204e-06
KEGG_PATHWAY	hsa00982:Drug metabolism - cytochrome P450	21	1.59332	5.94777e-06	CYP3A4, GSTA2, CYP3A5, CYP2C19, CYP2B6, CYP2C8, MAOA, CYP1A2, CYP2E1, UGT1A1, ALDH3B1, FMO4, FMO5, UGT1A6, UGT1A9, UGT2B17, FMO3, CYP2A6, UGT2B4, UGT2A3, UGT2B10	688	68	6879	3.08779	0.00154523	0.00017181	0.0077741
GOTERM_BP_DIRECT	GO:0008202~steroid metabolic process	14	1.06222	7.58857e-06	CYP3A4, CYP3A5, G6PC, UGT2B17, CYP3A7, CYP1A1, CYP2C19, CYP2B6, CYP2C8, SLC37A4, CYP2A6, CYP2E1, UGT1A1, WWOX	1232	43	16792	4.43763	0.0267646	0.000542438	0.0139304
GOTERM_BP_DIRECT	GO:0042738~exogenous drug catabolic process	6	0.455235	0.00107505	CYP3A4, CYP2C19, CYP2B6, CYP2C8, CYP2A6, CYP1A2	1232	12	16792	6.81494	0.978621	0.0392643	1.9553
Annotation Cluster 6	Enrichment Score: 4.024432003090421
Category	Term	Count	%	PValue	Genes	List Total	Pop Hits	Pop Total	Fold Enrichment	Bonferroni	Benjamini	FDR
GOTERM_BP_DIRECT	GO:0097352~autophagosome maturation	11	0.834598	5.09581e-06	SNAP29, CHMP3, VAMP8, VIPAS39, STX17, VAMP7, VTI1B, SNAPIN, VPS16, VPS33B, VPS33A	1232	25	16792	5.99714	0.0180526	0.000387533	0.00935464
GOTERM_BP_DIRECT	GO:0008333~endosome to lysosome transport	12	0.91047	7.76306e-05	MTM1, RAB7A, VPS18, STX8, VIPAS39, VAMP7, SNAPIN, RAB12, VPS16, VPS33B, M6PR, VPS33A	1232	39	16792	4.19381	0.242355	0.00453951	0.142421
GOTERM_CC_DIRECT	GO:0030897~HOPS complex	6	0.455235	0.00213529	VPS18, VIPAS39, STX17, VPS16, VPS33B, VPS33A	1302	14	18224	5.99868	0.735409	0.0151662	3.12279
Annotation Cluster 7:	Enrichment Score: 3.8852508304043174
Category	Term	Count	%	PValue	Genes	List Total	Pop Hits	Pop Total	Fold Enrichment	Bonferroni	Benjamini	FDR
GOTERM_CC_DIRECT	GO:0044322~endoplasmic reticulum quality control compartment	9	0.682853	6.14699e-07	DERL2, SYVN1, MAN1B1, EDEM3, RHBDD1, EDEM2, UGGT1, OS9, SEL1L	1302	13	18224	9.69018	0.00038227	8.89166e-06	0.000912334
GOTERM_BP_DIRECT	GO:1904380~endoplasmic reticulum mannose trimming	8	0.60698	1.10301e-06	DERL2, SYVN1, MAN1B1, EDEM3, EDEM2, UGGT1, OS9, SEL1L	1232	10	16792	10.9039	0.0039355	9.38829e-05	0.00202492
GOTERM_CC_DIRECT	GO:0000836~Hrd1p ubiquitin ligase complex	3	0.227618	0.0145523	SYVN1, OS9, SEL1L	1302	3	18224	13.9969	0.99989	0.0816855	19.5531
GOTERM_BP_DIRECT	GO:1904382~mannose trimming involved in glycoprotein ERAD pathway	3	0.227618	0.0291623	MAN1B1, EDEM3, EDEM2	1232	4	16792	10.2224	1	0.496942	41.919
Annotation Cluster 8	Enrichment Score: 3.2984347921007404
Category	Term	Count	%	PValue	Genes	List Total	Pop Hits	Pop Total	Fold Enrichment	Bonferroni	Benjamini	FDR
GOTERM_BP_DIRECT	GO:0019373~epoxygenase P450 pathway	12	0.91047	6.19527e-09	CYP4A11, CYP2J2, CYP1A1, CYP2C19, CYP2B6, CYP2C18, CYP2C8, CYP2A6, CYP4F12, CYP2E1, CYP4F2, CYP1A2	1232	18	16792	9.08658	2.21478e-05	9.62959e-07	1.13735e-05
GOTERM_BP_DIRECT	GO:0097267~omega-hydroxylase P450 pathway	6	0.455235	0.000206111	CYP4A11, CYP1A1, CYP2C19, CYP2C8, CYP4F2, CYP1A2	1232	9	16792	9.08658	0.521416	0.0101829	0.37771
GOTERM_BP_DIRECT	GO:0046483~heterocycle metabolic process	5	0.379363	0.000382372	CYP3A4, CYP2C19, CYP2E1, CYP1A2, UGT1A1	1232	6	16792	11.3582	0.745192	0.017158	0.699646
GOTERM_BP_DIRECT	GO:0042738~exogenous drug catabolic process	6	0.455235	0.00107505	CYP3A4, CYP2C19, CYP2B6, CYP2C8, CYP2A6, CYP1A2	1232	12	16792	6.81494	0.978621	0.0392643	1.9553
GOTERM_BP_DIRECT	GO:0016098~monoterpenoid metabolic process	4	0.30349	0.00664198	CYP3A4, CYP2C19, CYP2E1, CYP1A2	1232	6	16792	9.08658	1	0.177397	11.5155
KEGG_PATHWAY	hsa00590:Arachidonic acid metabolism	12	0.91047	0.0370984	GGT5, CYP2J2, PTGIS, TBXAS1, CYP2C19, CYP2B6, CYP2C8, PLA2G12B, CYP4F3, ALOX5, CYP2E1, CYP4F2	688	61	6879	1.96693	0.999946	0.20434	38.9905
KEGG_PATHWAY	hsa00591:Linoleic acid metabolism	7	0.531108	0.0629834	CYP3A4, CYP2J2, CYP2C19, CYP2C8, PLA2G12B, CYP2E1, CYP1A2	688	29	6879	2.41344	1	0.296985	57.2726
Annotation Cluster 9:	Enrichment Score: 2.955074637950053
Category	Term	Count	%	PValue	Genes	List Total	Pop Hits	Pop Total	Fold Enrichment	Bonferroni	Benjamini	FDR
KEGG_PATHWAY	hsa00830:Retinol metabolism	23	1.74507	9.69936e-08	CYP3A4, CYP3A5, CYP3A7, CYP1A1, CYP2B6, CYP2C18, CYP2C8, CYP1A2, UGT1A1, RDH5, RDH11, UGT1A6, RDH10, UGT1A9, UGT2B17, DHRS3, DGAT1, UGT2B4, CYP2A6, UGT2A3, UGT2B10, RDH16, RETSAT	688	64	6879	3.59323	2.5218e-05	4.20305e-06	0.000126781
KEGG_PATHWAY	hsa00140:Steroid hormone biosynthesis	21	1.59332	3.51392e-07	CYP3A4, CYP3A5, CYP3A7, HSD17B2, CYP1A1, HSD17B12, CYP1A2, CYP2E1, UGT1A1, UGT1A6, CYP7B1, UGT1A9, UGT2B17, CYP7A1, HSD11B1, UGT2B4, SRD5A1, UGT2B10, UGT2A3, SRD5A2, HSD17B7	688	58	6879	3.62016	9.13577e-05	1.14202e-05	0.000459306
GOTERM_BP_DIRECT	GO:0006805~xenobiotic metabolic process	21	1.59332	5.62171e-07	CYP3A4, CYP3A5, CES2, CES1, CYP3A7, CYP2J2, NCEH1, CYP2C19, CYP2B6, CYP2C18, CYP2C8, EPHX1, CYP1A2, CYP2E1, POR, AADAC, UGT1A6, UGT1A9, FMO3, UGT2B4, AOC3	1232	78	16792	3.66958	0.00200774	5.1531e-05	0.00103205
KEGG_PATHWAY	hsa00982:Drug metabolism - cytochrome P450	21	1.59332	5.94777e-06	CYP3A4, GSTA2, CYP3A5, CYP2C19, CYP2B6, CYP2C8, MAOA, CYP1A2, CYP2E1, UGT1A1, ALDH3B1, FMO4, FMO5, UGT1A6, UGT1A9, UGT2B17, FMO3, CYP2A6, UGT2B4, UGT2A3, UGT2B10	688	68	6879	3.08779	0.00154523	0.00017181	0.0077741
KEGG_PATHWAY	hsa05204:Chemical carcinogenesis	21	1.59332	8.063e-05	CYP3A4, GSTA2, CYP3A5, CYP3A7, CYP2C19, CYP1A1, CYP2C18, CYP2C8, EPHX1, CYP1A2, CYP2E1, UGT1A1, ALDH3B1, UGT1A6, UGT1A9, UGT2B17, HSD11B1, UGT2B4, CYP2A6, UGT2A3, UGT2B10	688	80	6879	2.62462	0.0207464	0.00161137	0.105341
GOTERM_BP_DIRECT	GO:0052696~flavonoid glucuronidation	8	0.60698	0.000715987	UGT1A6, UGT1A9, UGT2B17, UGT2B4, UGT2B10, UGT2A3, UGT3A1, UGT1A1	1232	22	16792	4.95632	0.922739	0.0286781	1.30629
KEGG_PATHWAY	hsa00980:Metabolism of xenobiotics by cytochrome P450	18	1.36571	0.000786175	CYP3A4, GSTA2, CYP3A5, CYP1A1, CYP2B6, EPHX1, CYP1A2, CYP2E1, UGT1A1, ALDH3B1, UGT1A6, UGT1A9, UGT2B17, HSD11B1, UGT2B4, CYP2A6, UGT2A3, UGT2B10	688	74	6879	2.43208	0.184934	0.011296	1.02275
GOTERM_BP_DIRECT	GO:0009813~flavonoid biosynthetic process	7	0.531108	0.00242875	UGT1A6, UGT2B17, UGT2B4, UGT2B10, UGT2A3, UGT3A1, UGT1A1	1232	20	16792	4.77045	0.999832	0.0801915	4.36601
GOTERM_BP_DIRECT	GO:0052695~cellular glucuronidation	6	0.455235	0.00463147	UGT1A6, UGT1A9, UGT2B17, UGT2B4, UGT2A3, UGT1A1	1232	16	16792	5.1112	1	0.132245	8.16929
KEGG_PATHWAY	hsa00983:Drug metabolism - other enzymes	11	0.834598	0.0136087	CYP3A4, UGT1A6, UGT1A9, CES2, UGT2B17, CES1, UGT2B4, CYP2A6, UGT2B10, UGT2A3, UGT1A1	688	46	6879	2.39096	0.971634	0.108564	16.398
KEGG_PATHWAY	hsa00053:Ascorbate and aldarate metabolism	8	0.60698	0.0143833	UGT1A6, UGT1A9, UGT2B17, UGT2B4, UGT2B10, UGT2A3, UGT1A1, ALDH3A2	688	27	6879	2.96253	0.976874	0.111049	17.252
KEGG_PATHWAY	hsa00860:Porphyrin and chlorophyll metabolism	10	0.758725	0.0205772	UGT1A6, HMOX2, UGT1A9, UGT2B17, HMOX1, UGT2B4, UGT2B10, UGT2A3, UGT1A1, COX15	688	42	6879	2.38061	0.99551	0.143117	23.7972
KEGG_PATHWAY	hsa00040:Pentose and glucuronate interconversions	7	0.531108	0.105097	UGT1A6, UGT1A9, UGT2B17, UGT2B4, UGT2B10, UGT2A3, UGT1A1	688	33	6879	2.1209	1	0.408394	76.576
GOTERM_BP_DIRECT	GO:2001030~negative regulation of cellular glucuronidation	3	0.227618	0.111926	UGT1A6, UGT1A9, UGT1A1	1232	8	16792	5.1112	1	0.867441	88.6861
GOTERM_BP_DIRECT	GO:1904224~negative regulation of glucuronosyltransferase activity	3	0.227618	0.111926	UGT1A6, UGT1A9, UGT1A1	1232	8	16792	5.1112	1	0.867441	88.6861
GOTERM_BP_DIRECT	GO:0045922~negative regulation of fatty acid metabolic process	3	0.227618	0.137157	UGT1A6, UGT1A9, UGT1A1	1232	9	16792	4.54329	1	0.909032	93.3348
GOTERM_BP_DIRECT	GO:0052697~xenobiotic glucuronidation	3	0.227618	0.137157	UGT1A6, UGT1A9, UGT1A1	1232	9	16792	4.54329	1	0.909032	93.3348
Annotation Cluster 10	Enrichment Score: 2.698618300363264
Category	Term	Count	%	PValue	Genes	List Total	Pop Hits	Pop Total	Fold Enrichment	Bonferroni	Benjamini	FDR
GOTERM_BP_DIRECT	GO:0072583~clathrin-mediated endocytosis	11	0.834598	4.04551e-07	CLTA, AP2B1, CLTB, PICALM, AP2A1, HIP1R, AP2S1, CANX, HIP1, AP2M1, GAK	1232	20	16792	7.49643	0.00144522	4.01734e-05	0.000742684
GOTERM_CC_DIRECT	GO:0036020~endolysosome membrane	7	0.531108	8.30938e-05	CLTA, AP2B1, AP2A1, AP2S1, TLR3, CLTC, AP2M1	1302	12	18224	8.16487	0.0503734	0.000807275	0.123257
GOTERM_CC_DIRECT	GO:0030122~AP-2 adaptor complex	7	0.531108	0.000144991	EGFR, AP2B1, PICALM, AP2A1, AP2S1, HIP1, AP2M1	1302	13	18224	7.53681	0.0862431	0.00136559	0.214979
GOTERM_BP_DIRECT	GO:0042059~negative regulation of epidermal growth factor receptor signaling pathway	9	0.682853	0.00388074	PTPRJ, EGFR, CLTA, AP2B1, AP2A1, ARHGEF7, AP2S1, ITGA1, AP2M1	1232	36	16792	3.40747	0.999999	0.115749	6.88943
KEGG_PATHWAY	hsa04961:Endocrine and other factor-regulated calcium reabsorption	11	0.834598	0.0116613	CLTA, AP2B1, PLCB3, CLTB, GNAQ, AP2A1, AP2S1, GNAS, CLTC, DNM2, AP2M1	688	45	6879	2.44409	0.952629	0.0966618	14.2146
GOTERM_BP_DIRECT	GO:0007018~microtubule-based movement	6	0.455235	0.717275	CLTA, AP2B1, AP2A1, AP2S1, KIF21A, AP2M1	1232	81	16792	1.00962	1	0.999994	100
GOTERM_BP_DIRECT	GO:0060071~Wnt signaling pathway, planar cell polarity pathway	6	0.455235	0.813663	AP2B1, AP2A1, AP2S1, CLTC, DAAM1, AP2M1	1232	92	16792	0.888905	1	1	100
Annotation Cluster 11:	Enrichment Score: 2.397848196321277
Category	Term	Count	%	PValue	Genes	List Total	Pop Hits	Pop Total	Fold Enrichment	Bonferroni	Benjamini	FDR
GOTERM_CC_DIRECT	GO:0012507~ER to Golgi transport vesicle membrane	25	1.89681	1.53146e-14	HLA-DQB1, SEC23A, STX5, SEC24B, SEC24A, HLA-DRB1, HLA-A, VTI1B, HLA-C, HLA-B, LMAN1, HLA-E, HLA-DQA2, CD74, B2M, TMED2, STX17, TMED10, SEC22B, GOSR2, HLA-DPB1, SEC24C, SEC23IP, SEC24D, HLA-DRA	1302	52	18224	6.72929	9.52971e-12	5.01599e-13	2.27374e-11
GOTERM_CC_DIRECT	GO:0071556~integral component of lumenal side of endoplasmic reticulum membrane	16	1.21396	1.76036e-10	HLA-DQB1, HM13, HLA-DRB1, HLA-A, SPPL2A, HLA-C, HLA-B, CALR, HLA-E, CANX, HLA-DQA2, CD74, BCAP31, TAPBP, HLA-DPB1, HLA-DRA	1302	29	18224	7.72244	1.09494e-07	3.91052e-09	2.61273e-07
GOTERM_BP_DIRECT	GO:0060333~interferon-gamma-mediated signaling pathway	18	1.36571	1.06455e-05	HLA-DQB1, ICAM1, NMI, HLA-DRB1, OAS3, HLA-A, TRIM26, HLA-C, TRIM25, HLA-B, OAS2, HLA-E, HLA-DQA2, B2M, VCAM1, CAMK2B, HLA-DPB1, HLA-DRA	1232	71	16792	3.45546	0.0373429	0.000731617	0.0195416
GOTERM_BP_DIRECT	GO:0019882~antigen processing and presentation	15	1.13809	3.02603e-05	HLA-DQB1, HLA-DRB1, RAB4A, HLA-A, HLA-C, FCGRT, HLA-B, HLA-E, HLA-DQA2, CD74, CLEC4M, RAB32, HLA-DPB1, HLA-DRA, RAB27A	1232	55	16792	3.71724	0.102536	0.00196502	0.0555382
GOTERM_BP_DIRECT	GO:0002480~antigen processing and presentation of exogenous peptide antigen via MHC class I, TAP-independent	6	0.455235	0.000206111	LNPEP, HLA-A, HLA-C, HLA-B, HLA-E, B2M	1232	9	16792	9.08658	0.521416	0.0101829	0.37771
GOTERM_CC_DIRECT	GO:0042612~MHC class I protein complex	6	0.455235	0.000590479	HLA-DQB1, HLA-A, HLA-C, HLA-B, HLA-E, B2M	1302	11	18224	7.63469	0.307458	0.00475989	0.872817
GOTERM_CC_DIRECT	GO:0042613~MHC class II protein complex	8	0.60698	0.000610833	HLA-DQB1, HLA-DRB1, HLA-A, HLA-C, HLA-DPB1, HLA-DQA2, CD74, HLA-DRA	1302	22	18224	5.08979	0.316176	0.00486064	0.902777
KEGG_PATHWAY	hsa04612:Antigen processing and presentation	18	1.36571	0.00108287	HLA-DQB1, HLA-DRB1, PDIA3, HLA-A, HLA-C, HLA-B, CALR, HLA-E, CANX, HLA-DQA2, CD74, TAPBP, B2M, TAP2, TAP1, CD4, HLA-DPB1, HLA-DRA	688	76	6879	2.36808	0.2455	0.0147169	1.40622
GOTERM_CC_DIRECT	GO:0030658~transport vesicle membrane	10	0.758725	0.00115194	HLA-DQB1, HLA-DRB1, VAMP7, SYTL4, HLA-DPB1, HLA-DQA2, CEACAM1, TMEM30A, CD74, HLA-DRA	1302	38	18224	3.6834	0.511748	0.0089215	1.69615
KEGG_PATHWAY	hsa05332:Graft-versus-host disease	10	0.758725	0.00400276	HLA-DQB1, HLA-DRB1, HLA-A, HLA-C, HLA-B, FAS, HLA-DPB1, HLA-E, HLA-DQA2, HLA-DRA	688	33	6879	3.02986	0.647536	0.0443269	5.10749
KEGG_PATHWAY	hsa05330:Allograft rejection	10	0.758725	0.00899424	HLA-DQB1, HLA-DRB1, HLA-A, HLA-C, HLA-B, FAS, HLA-DPB1, HLA-E, HLA-DQA2, HLA-DRA	688	37	6879	2.70231	0.904543	0.0833257	11.139
KEGG_PATHWAY	hsa05416:Viral myocarditis	13	0.986343	0.00936085	HLA-DQB1, ICAM1, HLA-DRB1, DMD, HLA-A, HLA-C, ITGB2, HLA-B, HLA-DPB1, HLA-E, CXADR, HLA-DQA2, HLA-DRA	688	57	6879	2.28037	0.913299	0.0836268	11.5677
KEGG_PATHWAY	hsa04940:Type I diabetes mellitus	10	0.758725	0.0205772	HLA-DQB1, HLA-DRB1, HLA-A, HLA-C, HLA-B, FAS, HLA-DPB1, HLA-E, HLA-DQA2, HLA-DRA	688	42	6879	2.38061	0.99551	0.143117	23.7972
GOTERM_BP_DIRECT	GO:0002504~antigen processing and presentation of peptide or polysaccharide antigen via MHC class II	5	0.379363	0.0316726	HLA-DQB1, HLA-DRB1, HLA-DPB1, HLA-DQA2, HLA-DRA	1232	17	16792	4.00879	1	0.521727	44.615
KEGG_PATHWAY	hsa05320:Autoimmune thyroid disease	10	0.758725	0.0699376	HLA-DQB1, HLA-DRB1, HLA-A, HLA-C, HLA-B, FAS, HLA-DPB1, HLA-E, HLA-DQA2, HLA-DRA	688	52	6879	1.9228	1	0.309007	61.2369
GOTERM_BP_DIRECT	GO:0031295~T cell costimulation	10	0.758725	0.116372	HLA-DQB1, HLA-DRB1, LYN, CD4, RICTOR, MTOR, HLA-DPB1, HLA-DQA2, DPP4, HLA-DRA	1232	78	16792	1.74742	1	0.877077	89.682
KEGG_PATHWAY	hsa05310:Asthma	6	0.455235	0.174415	HLA-DQB1, HLA-DRB1, FCER1G, HLA-DPB1, HLA-DQA2, HLA-DRA	688	30	6879	1.99971	1	0.540966	91.8344
KEGG_PATHWAY	hsa05323:Rheumatoid arthritis	12	0.91047	0.260577	TCIRG1, ATP6V0C, ATP6V1C1, HLA-DQB1, ICAM1, HLA-DRB1, ATP6V0A1, ITGB2, HLA-DPB1, ATP6V0D1, HLA-DQA2, HLA-DRA	688	88	6879	1.36344	1	0.674139	98.0667
KEGG_PATHWAY	hsa05168:Herpes simplex infection	22	1.6692	0.28182	HLA-DQB1, HLA-DRB1, TBK1, C5, OAS3, HLA-A, TLR3, HLA-C, OAS2, HLA-B, NXF1, HLA-E, HLA-DQA2, CD74, SRSF3, SRSF5, TAP2, TAP1, HLA-DPB1, FAS, EIF2AK2, HLA-DRA	688	183	6879	1.20201	1	0.702471	98.6793
KEGG_PATHWAY	hsa05169:Epstein-Barr virus infection	15	1.13809	0.332289	HLA-DQB1, ICAM1, LYN, HLA-DRB1, TBK1, HLA-A, HLA-C, HLA-B, HLA-E, HLA-DQA2, PLCG2, HLA-DPB1, EIF2AK2, ENTPD1, HLA-DRA	688	122	6879	1.22933	1	0.748865	99.4905
KEGG_PATHWAY	hsa05140:Leishmaniasis	9	0.682853	0.415385	HLA-DQB1, CYBA, HLA-DRB1, ITGB2, HLA-DPB1, HLA-DQA2, ITGB1, ITGAM, HLA-DRA	688	71	6879	1.26742	1	0.810152	99.9103
KEGG_PATHWAY	hsa05145:Toxoplasmosis	13	0.986343	0.418694	HLA-DQB1, GNAI3, GNAO1, LDLR, HLA-DRB1, GNAI2, BCL2L1, ITGB1, HLA-DQA2, ITGA6, HLA-DPB1, ALOX5, HLA-DRA	688	110	6879	1.18165	1	0.809736	99.9167
GOTERM_BP_DIRECT	GO:0050852~T cell receptor signaling pathway	12	0.91047	0.526408	HLA-DQB1, PTPRJ, PTPRC, HLA-DRB1, PLCG2, LIME1, CD4, HLA-DPB1, RFTN1, HLA-DQA2, HLA-DRA, THY1	1232	148	16792	1.10512	1	0.999757	99.9999
KEGG_PATHWAY	hsa05166:HTLV-I infection	25	1.89681	0.64634	HLA-DQB1, NRP1, HLA-DRB1, ITGB2, BCL2L1, CALR, CANX, VCAM1, KRAS, SLC2A1, RRAS, HLA-DPB1, ICAM1, VAC14, SLC25A6, HLA-A, HLA-C, HLA-B, VDAC2, HLA-E, HLA-DQA2, VDAC3, GSK3B, RRAS2, HLA-DRA	688	254	6879	0.984109	1	0.927472	99.9999
KEGG_PATHWAY	hsa04672:Intestinal immune network for IgA production	5	0.379363	0.704302	HLA-DQB1, HLA-DRB1, HLA-DPB1, HLA-DQA2, HLA-DRA	688	47	6879	1.06368	1	0.942384	100
GOTERM_BP_DIRECT	GO:0006955~immune response	28	2.12443	0.793424	HLA-DQB1, C7, HLA-DRB1, ENPP1, IFITM3, SUSD2, OAS3, C1R, VTN, OAS2, C1QC, CD74, B2M, TAPBP, CD4, HLA-DPB1, FAS, PRG4, HLA-A, CD276, HLA-C, HLA-B, HLA-E, HLA-DQA2, C8A, CD36, FCGR2B, HLA-DRA	1232	421	16792	0.9065	1	0.999999	100
KEGG_PATHWAY	hsa05321:Inflammatory bowel disease (IBD)	5	0.379363	0.89421	HLA-DQB1, HLA-DRB1, HLA-DPB1, HLA-DQA2, HLA-DRA	688	64	6879	0.781136	1	0.983163	100
Annotation Cluster 12	Enrichment Score: 2.353251616403717
Category	Term	Count	%	PValue	Genes	List Total	Pop Hits	Pop Total	Fold Enrichment	Bonferroni	Benjamini	FDR
GOTERM_BP_DIRECT	GO:0010638~positive regulation of organelle organization	4	0.30349	0.00148608	ANK1, SURF4, LMAN1, TMED9	1232	4	16792	13.6299	0.995091	0.0522874	2.69329
GOTERM_BP_DIRECT	GO:0032527~protein exit from endoplasmic reticulum	4	0.30349	0.00664198	PREB, SURF4, LMAN1, TMED9	1232	6	16792	9.08658	1	0.177397	11.5155
GOTERM_BP_DIRECT	GO:0034498~early endosome to Golgi transport	5	0.379363	0.00882886	STX5, SNX8, SURF4, LMAN1, TMED9	1232	12	16792	5.67911	1	0.220913	15.0241
Annotation Cluster 13	Enrichment Score: 2.2300794149044227
Category	Term	Count	%	PValue	Genes	List Total	Pop Hits	Pop Total	Fold Enrichment	Bonferroni	Benjamini	FDR
GOTERM_BP_DIRECT	GO:0036503~ERAD pathway	8	0.60698	4.26145e-05	DERL1, SYVN1, RNF5, RNF185, TRIM25, AMFR, RHBDD1, SEL1L	1232	15	16792	7.26926	0.141312	0.00266924	0.078204
GOTERM_CC_DIRECT	GO:0036513~Derlin-1 retrotranslocation complex	7	0.531108	4.42233e-05	DERL1, HM13, SYVN1, RNF5, RNF185, AMFR, SEL1L	1302	11	18224	8.90714	0.0271326	0.000443571	0.0656163
GOTERM_BP_DIRECT	GO:0070936~protein K48-linked ubiquitination	4	0.30349	0.679744	SYVN1, RNF5, UBE2G2, AMFR	1232	47	16792	1.15999	1	0.999986	100
GOTERM_BP_DIRECT	GO:0042787~protein ubiquitination involved in ubiquitin-dependent protein catabolic process	8	0.60698	0.93784	SYVN1, RNF5, WWP1, RNF185, HECTD3, TRIM25, AMFR, OS9	1232	153	16792	0.712673	1	1	100
Annotation Cluster 14	Enrichment Score: 2.2172985398912424
Category	Term	Count	%	PValue	Genes	List Total	Pop Hits	Pop Total	Fold Enrichment	Bonferroni	Benjamini	FDR
GOTERM_BP_DIRECT	GO:0006699~bile acid biosynthetic process	7	0.531108	0.00319189	CYP7B1, CYP39A1, HSD3B7, CYP7A1, CYP8B1, SLC27A2, SLC27A5	1232	21	16792	4.54329	0.999989	0.100419	5.70023
GOTERM_BP_DIRECT	GO:0016125~sterol metabolic process	7	0.531108	0.00319189	CYP7B1, EBP, CYP39A1, CYP51A1, CYP7A1, CYP4V2, CYP8B1	1232	21	16792	4.54329	0.999989	0.100419	5.70023
KEGG_PATHWAY	hsa00120:Primary bile acid biosynthesis	6	0.455235	0.021878	CYP7B1, CYP39A1, HSD3B7, CYP7A1, CYP8B1, SLC27A5	688	17	6879	3.5289	0.996822	0.147654	25.1096
Annotation Cluster 15	Enrichment Score: 2.138071092866819
Category	Term	Count	%	PValue	Genes	List Total	Pop Hits	Pop Total	Fold Enrichment	Bonferroni	Benjamini	FDR
GOTERM_BP_DIRECT	GO:0007597~blood coagulation, intrinsic pathway	7	0.531108	0.00132048	F11, F12, F10, GP1BB, KLKB1, APOH, GP1BA	1232	18	16792	5.30051	0.991119	0.0470591	2.39659
GOTERM_BP_DIRECT	GO:0051919~positive regulation of fibrinolysis	4	0.30349	0.00148608	F11, F12, KLKB1, PLG	1232	4	16792	13.6299	0.995091	0.0522874	2.69329
GOTERM_BP_DIRECT	GO:0042730~fibrinolysis	4	0.30349	0.196342	F12, KLKB1, GP1BA, PLG	1232	21	16792	2.59617	1	0.963525	98.1917
Annotation Cluster 16:	Enrichment Score: 2.1371070652689346
Category	Term	Count	%	PValue	Genes	List Total	Pop Hits	Pop Total	Fold Enrichment	Bonferroni	Benjamini	FDR
GOTERM_CC_DIRECT	GO:0030130~clathrin coat of trans-Golgi network vesicle	4	0.30349	0.00616221	CLTA, CLTB, AP2A1, CLTC	1302	6	18224	9.33129	0.978608	0.0384726	8.76601
GOTERM_CC_DIRECT	GO:0030118~clathrin coat	4	0.30349	0.00616221	CLTA, CLTB, IGF2R, CLTC	1302	6	18224	9.33129	0.978608	0.0384726	8.76601
GOTERM_CC_DIRECT	GO:0030132~clathrin coat of coated pit	4	0.30349	0.0102142	CLTA, CLTB, PICALM, CLTC	1302	7	18224	7.99824	0.998315	0.0606875	14.1337
Annotation Cluster 17	Enrichment Score: 2.134331204308233
Category	Term	Count	%	PValue	Genes	List Total	Pop Hits	Pop Total	Fold Enrichment	Bonferroni	Benjamini	FDR
GOTERM_BP_DIRECT	GO:0032438~melanosome organization	7	0.531108	0.00242875	AP1M1, BLOC1S2, AP1G1, BLOC1S3, RAB29, AP3D1, SNAPIN	1232	20	16792	4.77045	0.999832	0.0801915	4.36601
GOTERM_BP_DIRECT	GO:0048490~anterograde synaptic vesicle transport	6	0.455235	0.00338628	BLOC1S2, AP3M1, BLOC1S3, AP3S1, AP3D1, SNAPIN	1232	15	16792	5.45195	0.999995	0.105287	6.03727
GOTERM_BP_DIRECT	GO:0008089~anterograde axonal transport	7	0.531108	0.00988762	BLOC1S2, AP3M1, BLOC1S3, AP3S1, AP3D1, SNAPIN, RAB21	1232	26	16792	3.66958	1	0.240717	16.6752
GOTERM_CC_DIRECT	GO:1904115~axon cytoplasm	7	0.531108	0.0356843	BLOC1S2, AP3M1, BLOC1S3, AP3S1, AP3D1, SNAPIN, RAB21	1302	35	18224	2.79939	1	0.167857	41.6848
Annotation Cluster 18:	Enrichment Score: 2.0273630988507727
Category	Term	Count	%	PValue	Genes	List Total	Pop Hits	Pop Total	Fold Enrichment	Bonferroni	Benjamini	FDR
GOTERM_BP_DIRECT	GO:0035338~long-chain fatty-acyl-CoA biosynthetic process	11	0.834598	0.000728933	ELOVL1, ACSL1, ELOVL5, HACD2, SCD, HSD17B12, ELOVL2, ACSL4, TECR, ACSL3, ACSL5	1232	42	16792	3.56973	0.926236	0.028866	1.32976
GOTERM_BP_DIRECT	GO:0043651~linoleic acid metabolic process	7	0.531108	0.000938076	ELOVL1, ACSL1, CYP2J2, ELOVL5, ABCD1, ELOVL2, FADS2	1232	17	16792	5.6123	0.965097	0.0358125	1.7082
GOTERM_BP_DIRECT	GO:0042761~very long-chain fatty acid biosynthetic process	6	0.455235	0.00164203	ELOVL1, HACD3, ELOVL5, HACD2, ELOVL2, TECR	1232	13	16792	6.29071	0.997191	0.0565096	2.97191
GOTERM_BP_DIRECT	GO:0036109~alpha-linolenic acid metabolic process	6	0.455235	0.00164203	ELOVL1, ACSL1, ELOVL5, ABCD1, ELOVL2, FADS2	1232	13	16792	6.29071	0.997191	0.0565096	2.97191
KEGG_PATHWAY	hsa01212:Fatty acid metabolism	13	0.986343	0.0021209	ACSL1, ELOVL5, HACD3, HACD2, SCD, HSD17B12, ELOVL2, FADS2, ACSL4, ACSL3, TECR, CPT1A, ACSL5	688	48	6879	2.70794	0.424214	0.0272235	2.73703
KEGG_PATHWAY	hsa01040:Biosynthesis of unsaturated fatty acids	8	0.60698	0.00564397	HACD3, ELOVL5, HACD2, SCD, HSD17B12, ELOVL2, FADS2, TECR	688	23	6879	3.47776	0.770439	0.0550276	7.13114
GOTERM_BP_DIRECT	GO:0006636~unsaturated fatty acid biosynthetic process	5	0.379363	0.0204119	ELOVL1, ELOVL5, SCD, ELOVL2, FADS2	1232	15	16792	4.54329	1	0.402845	31.5184
KEGG_PATHWAY	hsa00062:Fatty acid elongation	7	0.531108	0.0329418	ELOVL1, HACD3, ELOVL5, HACD2, HSD17B12, ELOVL2, TECR	688	25	6879	2.79959	0.999835	0.200134	35.4569
GOTERM_BP_DIRECT	GO:0030497~fatty acid elongation	3	0.227618	0.0462624	HACD3, HACD2, TECR	1232	5	16792	8.17792	1	0.615842	58.0869
GOTERM_BP_DIRECT	GO:0019367~fatty acid elongation, saturated fatty acid	3	0.227618	0.0881044	ELOVL1, ELOVL5, ELOVL2	1232	7	16792	5.84137	1	0.810858	81.6067
GOTERM_BP_DIRECT	GO:0034626~fatty acid elongation, polyunsaturated fatty acid	3	0.227618	0.0881044	ELOVL1, ELOVL5, ELOVL2	1232	7	16792	5.84137	1	0.810858	81.6067
GOTERM_BP_DIRECT	GO:0034625~fatty acid elongation, monounsaturated fatty acid	3	0.227618	0.0881044	ELOVL1, ELOVL5, ELOVL2	1232	7	16792	5.84137	1	0.810858	81.6067
Annotation Cluster 19	Enrichment Score: 1.9816719557771296
Category	Term	Count	%	PValue	Genes	List Total	Pop Hits	Pop Total	Fold Enrichment	Bonferroni	Benjamini	FDR
GOTERM_CC_DIRECT	GO:0005786~signal recognition particle, endoplasmic reticulum targeting	4	0.30349	0.00616221	SRP54, SRP68, SRP19, SRP9	1302	6	18224	9.33129	0.978608	0.0384726	8.76601
GOTERM_BP_DIRECT	GO:0006616~SRP-dependent cotranslational protein targeting to membrane, translocation	4	0.30349	0.00664198	SRP54, SEC61B, SRP19, SRP9	1232	6	16792	9.08658	1	0.177397	11.5155
GOTERM_CC_DIRECT	GO:0048500~signal recognition particle	3	0.227618	0.02773	SRP54, SRP19, SRP9	1302	4	18224	10.4977	1	0.137771	34.1232
Annotation Cluster 20	Enrichment Score: 1.9382391725052217
Category	Term	Count	%	PValue	Genes	List Total	Pop Hits	Pop Total	Fold Enrichment	Bonferroni	Benjamini	FDR
KEGG_PATHWAY	hsa04610:Complement and coagulation cascades	21	1.59332	7.60547e-06	F11, MBL2, F12, C7, F10, C4A, C6, C5, C4BPB, C1R, F7, C4BPA, C1QC, PLG, PROC, C1QA, C8A, F5, KLKB1, SERPINA5, CD46	688	69	6879	3.04304	0.00197548	0.000197723	0.00994072
GOTERM_BP_DIRECT	GO:0030449~regulation of complement activation	9	0.682853	0.00111112	C8A, C7, C4A, CD46, C6, C5, C4BPB, VTN, C4BPA	1232	30	16792	4.08896	0.981211	0.0401458	2.02028
GOTERM_CC_DIRECT	GO:0005579~membrane attack complex	4	0.30349	0.0102142	C8A, C7, C6, C5	1302	7	18224	7.99824	0.998315	0.0606875	14.1337
KEGG_PATHWAY	hsa05020:Prion diseases	8	0.60698	0.0474291	C8A, C1QA, C7, C6, C5, HSPA5, PRNP, C1QC	688	34	6879	2.3526	0.999997	0.240157	47.0135
GOTERM_BP_DIRECT	GO:0006958~complement activation, classical pathway	13	0.986343	0.0579768	C8A, C1QA, MBL2, C7, C4A, CD46, C6, C5, C1RL, C4BPB, C1R, C4BPA, C1QC	1232	99	16792	1.78978	1	0.690618	66.5947
GOTERM_BP_DIRECT	GO:0006957~complement activation, alternative pathway	4	0.30349	0.064611	C8A, C7, C5, VSIG4	1232	13	16792	4.19381	1	0.723013	70.6595
GOTERM_BP_DIRECT	GO:0006956~complement activation	11	0.834598	0.103604	C8A, C1QA, MBL2, C7, C4A, C6, C5, FCN1, C1R, COLEC11, C1QC	1232	87	16792	1.72332	1	0.850147	86.573
GOTERM_BP_DIRECT	GO:0019835~cytolysis	4	0.30349	0.196342	C8A, C7, C6, C5	1232	21	16792	2.59617	1	0.963525	98.1917
Annotation Cluster 21	Enrichment Score: 1.9273053574123025
Category	Term	Count	%	PValue	Genes	List Total	Pop Hits	Pop Total	Fold Enrichment	Bonferroni	Benjamini	FDR
GOTERM_BP_DIRECT	GO:0002480~antigen processing and presentation of exogenous peptide antigen via MHC class I, TAP-independent	6	0.455235	0.000206111	LNPEP, HLA-A, HLA-C, HLA-B, HLA-E, B2M	1232	9	16792	9.08658	0.521416	0.0101829	0.37771
GOTERM_CC_DIRECT	GO:0042612~MHC class I protein complex	6	0.455235	0.000590479	HLA-DQB1, HLA-A, HLA-C, HLA-B, HLA-E, B2M	1302	11	18224	7.63469	0.307458	0.00475989	0.872817
GOTERM_BP_DIRECT	GO:0001916~positive regulation of T cell mediated cytotoxicity	5	0.379363	0.012023	STX7, HLA-A, HLA-B, HLA-E, B2M	1232	13	16792	5.24226	1	0.279346	19.9132
GOTERM_BP_DIRECT	GO:0002486~antigen processing and presentation of endogenous peptide antigen via MHC class I via ER pathway, TAP-independent	3	0.227618	0.0153242	HLA-A, HLA-C, HLA-B	1232	3	16792	13.6299	1	0.331674	24.686
GOTERM_BP_DIRECT	GO:0002479~antigen processing and presentation of exogenous peptide antigen via MHC class I, TAP-dependent	10	0.758725	0.0392994	CYBA, CYBB, CD36, ITGAV, HLA-A, ITGB5, HLA-C, HLA-B, HLA-E, B2M	1232	63	16792	2.16347	1	0.576104	52.0988
GOTERM_BP_DIRECT	GO:0060337~type I interferon signaling pathway	10	0.758725	0.0428791	BST2, IFITM3, OAS3, HLA-A, HLA-C, OAS2, HLA-B, MX1, HLA-E, IFI35	1232	64	16792	2.12967	1	0.595719	55.2717
GOTERM_BP_DIRECT	GO:0042270~protection from natural killer cell mediated cytotoxicity	3	0.227618	0.0462624	HLA-A, HLA-B, HLA-E	1232	5	16792	8.17792	1	0.615842	58.0869
GOTERM_BP_DIRECT	GO:0019731~antibacterial humoral response	6	0.455235	0.218273	APP, CAMP, HLA-A, FAU, HLA-E, B2M	1232	44	16792	1.85862	1	0.973292	98.9119
Annotation Cluster 22	Enrichment Score: 1.8947776317580194
Category	Term	Count	%	PValue	Genes	List Total	Pop Hits	Pop Total	Fold Enrichment	Bonferroni	Benjamini	FDR
GOTERM_BP_DIRECT	GO:0033627~cell adhesion mediated by integrin	7	0.531108	0.000430912	ICAM1, ITGA6, ITGA5, ITGAV, VTN, ITGB3, ITGB1	1232	15	16792	6.36061	0.7858	0.0186153	0.788131
GOTERM_CC_DIRECT	GO:0071062~alphav-beta3 integrin-vitronectin complex	3	0.227618	0.0145523	ITGA5, VTN, ITGB3	1302	3	18224	13.9969	0.99989	0.0816855	19.5531
GOTERM_BP_DIRECT	GO:0030949~positive regulation of vascular endothelial growth factor receptor signaling pathway	3	0.227618	0.329872	ITGA5, VTN, ITGB3	1232	16	16792	2.5556	1	0.995009	99.9357
Annotation Cluster 23	Enrichment Score: 1.8808767215322724
Category	Term	Count	%	PValue	Genes	List Total	Pop Hits	Pop Total	Fold Enrichment	Bonferroni	Benjamini	FDR
GOTERM_BP_DIRECT	GO:0032008~positive regulation of TOR signaling	10	0.758725	8.29653e-05	LAMTOR5, MIOS, LAMTOR3, LAMTOR1, LAMTOR2, GOLPH3, WDR24, RICTOR, RPTOR, WDR59	1232	27	16792	5.0481	0.256669	0.00477266	0.152201
GOTERM_CC_DIRECT	GO:0071986~Ragulator complex	4	0.30349	0.00616221	LAMTOR5, LAMTOR3, LAMTOR1, LAMTOR2	1302	6	18224	9.33129	0.978608	0.0384726	8.76601
GOTERM_BP_DIRECT	GO:0071230~cellular response to amino acid stimulus	7	0.531108	0.127188	LAMTOR5, EGFR, LAMTOR3, LAMTOR1, LAMTOR2, BCL2L1, RPTOR	1232	47	16792	2.02998	1	0.896951	91.77
GOTERM_BP_DIRECT	GO:0007050~cell cycle arrest	12	0.91047	0.460695	LAMTOR5, MFN2, LAMTOR3, PA2G4, HEPACAM, LAMTOR1, LAMTOR2, MTOR, CALR, PRNP, RPTOR, DHCR24	1232	141	16792	1.15999	1	0.999315	99.9988
Annotation Cluster 24	Enrichment Score: 1.6982428014495141
Category	Term	Count	%	PValue	Genes	List Total	Pop Hits	Pop Total	Fold Enrichment	Bonferroni	Benjamini	FDR
GOTERM_CC_DIRECT	GO:0031209~SCAR complex	5	0.379363	0.00143319	WASF2, CYFIP1, NCKAP1L, BRK1, NCKAP1	1302	8	18224	8.74808	0.5902	0.0108201	2.10618
GOTERM_BP_DIRECT	GO:0016601~Rac protein signal transduction	7	0.531108	0.00181129	HACD3, WASF2, CYFIP1, BRK1, RHOG, ELMO1, NCKAP1	1232	19	16792	5.02153	0.998468	0.0609858	3.27346
GOTERM_BP_DIRECT	GO:0048010~vascular endothelial growth factor receptor signaling pathway	12	0.91047	0.0152557	CYBA, CYBB, NRP1, ITGAV, WASF2, CYFIP2, CYFIP1, NCKAP1L, BRK1, ITGB3, ELMO1, NCKAP1	1232	72	16792	2.27165	1	0.332431	24.5897
GOTERM_BP_DIRECT	GO:0010592~positive regulation of lamellipodium assembly	5	0.379363	0.0256721	WASF2, BRK1, MTOR, DNM2, NCKAP1	1232	16	16792	4.25933	1	0.466458	37.9637
GOTERM_BP_DIRECT	GO:2000601~positive regulation of Arp2/3 complex-mediated actin nucleation	3	0.227618	0.0881044	CYFIP1, BRK1, NCKAP1	1232	7	16792	5.84137	1	0.810858	81.6067
GOTERM_BP_DIRECT	GO:0038096~Fc-gamma receptor signaling pathway involved in phagocytosis	9	0.682853	0.721707	LYN, PLCG2, WASF2, CYFIP2, CYFIP1, NCKAP1L, BRK1, ELMO1, NCKAP1	1232	127	16792	0.965896	1	0.999995	100
Annotation Cluster 25	Enrichment Score: 1.6854096987309324
Category	Term	Count	%	PValue	Genes	List Total	Pop Hits	Pop Total	Fold Enrichment	Bonferroni	Benjamini	FDR
GOTERM_BP_DIRECT	GO:0019432~triglyceride biosynthetic process	9	0.682853	0.000385781	DGAT1, AGPAT5, DGAT2, AGMO, LPIN2, AGPAT3, GPAM, AGPAT2, AGPAT1	1232	26	16792	4.71803	0.748279	0.0170951	0.705863
GOTERM_BP_DIRECT	GO:0016024~CDP-diacylglycerol biosynthetic process	6	0.455235	0.00164203	CDS2, AGPAT5, AGPAT3, GPAM, AGPAT2, AGPAT1	1232	13	16792	6.29071	0.997191	0.0565096	2.97191
GOTERM_BP_DIRECT	GO:0006654~phosphatidic acid biosynthetic process	6	0.455235	0.109836	AGPAT5, GNPAT, AGPAT3, GPAM, AGPAT2, AGPAT1	1232	35	16792	2.33655	1	0.863331	88.1872
KEGG_PATHWAY	hsa00561:Glycerolipid metabolism	9	0.682853	0.218471	DGAT1, AGPAT5, DGAT2, LPIN2, AGPAT3, GPAM, ALDH3A2, AGPAT2, AGPAT1	688	58	6879	1.5515	1	0.621323	96.0127
GOTERM_BP_DIRECT	GO:0055089~fatty acid homeostasis	3	0.227618	0.246088	DGAT1, DGAT2, GPAM	1232	13	16792	3.14535	1	0.982676	99.4405
Annotation Cluster 26	Enrichment Score: 1.5993784114758394
Category	Term	Count	%	PValue	Genes	List Total	Pop Hits	Pop Total	Fold Enrichment	Bonferroni	Benjamini	FDR
GOTERM_CC_DIRECT	GO:0008305~integrin complex	11	0.834598	9.09915e-06	ITGA9, ITGA6, ITGA5, ITGAV, ITGA1, ITGB5, ITGB2, ITGB3, ITGB1, ITGAM, ITGA2B	1302	27	18224	5.70245	0.00564371	0.000101061	0.0135041
GOTERM_BP_DIRECT	GO:0050900~leukocyte migration	23	1.74507	7.02583e-05	B4GALT1, GLG1, ICAM1, F11R, BSG, LYN, SLC3A2, ITGB2, ITGB3, CXADR, ITGB1, ITGAM, CD74, PROC, CD47, SLC16A1, KRAS, ITGA6, ITGA5, ITGAV, PECAM1, FCER1G, CEACAM1	1232	122	16792	2.56957	0.222119	0.00417762	0.128904
GOTERM_BP_DIRECT	GO:0033627~cell adhesion mediated by integrin	7	0.531108	0.000430912	ICAM1, ITGA6, ITGA5, ITGAV, VTN, ITGB3, ITGB1	1232	15	16792	6.36061	0.7858	0.0186153	0.788131
GOTERM_BP_DIRECT	GO:0007229~integrin-mediated signaling pathway	16	1.21396	0.00552877	ADAM10, ITGA1, ITGB5, ITGB2, ITGB3, ITGB1, ITGAM, CD47, ITGA9, ITGA6, ITGA5, ITGAV, FCER1G, ANGPTL3, CEACAM1, ITGA2B	1232	99	16792	2.20281	1	0.152249	9.67722
GOTERM_BP_DIRECT	GO:0007160~cell-matrix adhesion	14	1.06222	0.0138506	VCAM1, SIGLEC1, ITGA6, ITGAV, ITGA1, ITGB5, BCAM, ITGB2, VTN, ITGB3, ANGPTL3, CD63, ITGB1, ITGA2B	1232	90	16792	2.1202	1	0.310718	22.5898
GOTERM_BP_DIRECT	GO:0031589~cell-substrate adhesion	5	0.379363	0.0316726	ITGA6, ITGA5, ITGAV, ITGB3, ITGB1	1232	17	16792	4.00879	1	0.521727	44.615
KEGG_PATHWAY	hsa04512:ECM-receptor interaction	15	1.13809	0.0484798	ITGA1, ITGB5, VTN, ITGB3, SDC4, ITGB1, ITGA9, CD47, CD36, ITGA6, GP1BB, ITGA5, ITGAV, GP1BA, ITGA2B	688	87	6879	1.72389	0.999998	0.240356	47.7724
GOTERM_BP_DIRECT	GO:0030198~extracellular matrix organization	22	1.6692	0.0512593	B4GALT1, ICAM1, F11R, BSG, HSD17B12, PRDX4, ITGA1, ITGB5, VTN, ITGB2, ITGB3, ITGB1, ITGAM, VCAM1, CD47, ITGA9, APP, ITGA6, ITGA5, ITGAV, PECAM1, ITGA2B	1232	196	16792	1.52988	1	0.650386	61.9401
GOTERM_BP_DIRECT	GO:0007044~cell-substrate junction assembly	3	0.227618	0.0660726	ITGA6, ITGA5, ITGB3	1232	6	16792	6.81494	1	0.72932	71.4899
GOTERM_CC_DIRECT	GO:0032587~ruffle membrane	11	0.834598	0.0663937	PTPRJ, INPP5K, ITGA5, HIP1R, ITGAV, IFIT5, EPB41L5, ITGB3, ITGB1, RPS3, DNM2	1302	82	18224	1.87764	1	0.273047	63.928
KEGG_PATHWAY	hsa05412:Arrhythmogenic right ventricular cardiomyopathy (ARVC)	12	0.91047	0.066453	ITGA9, CACNA2D1, ITGA6, ITGA5, ITGAV, DMD, ITGA1, ITGB5, ITGB3, EMD, ITGB1, ITGA2B	688	67	6879	1.79078	1	0.305713	59.295
GOTERM_BP_DIRECT	GO:0034113~heterotypic cell-cell adhesion	5	0.379363	0.0729663	ITGA5, ITGAV, ITGB2, ITGB3, ITGB1	1232	22	16792	3.0977	1	0.759632	75.1155
KEGG_PATHWAY	hsa05410:Hypertrophic cardiomyopathy (HCM)	13	0.986343	0.0849152	CACNA2D1, ITGA1, ITGB5, ITGB3, ITGB1, ITGA9, ACE, ITGA6, ITGA5, ITGAV, DMD, EMD, ITGA2B	688	78	6879	1.66642	1	0.347706	68.6485
KEGG_PATHWAY	hsa05414:Dilated cardiomyopathy	13	0.986343	0.12916	CACNA2D1, ITGA1, ITGB5, ITGB3, ITGB1, ITGA9, ITGA6, ITGA5, ITGAV, DMD, GNAS, EMD, ITGA2B	688	84	6879	1.54739	1	0.456347	83.5968
GOTERM_BP_DIRECT	GO:0035987~endodermal cell differentiation	5	0.379363	0.131857	ITGA5, ITGAV, ITGB5, ITGB2, VTN	1232	27	16792	2.52405	1	0.902655	92.5417
KEGG_PATHWAY	hsa04810:Regulation of actin cytoskeleton	24	1.82094	0.351077	GNA13, EGFR, ARHGEF7, WASF2, ITGA1, NCKAP1L, ITGB5, ITGB2, MYL12A, ITGB3, ITGB1, ITGAM, NCKAP1, ITGA9, KRAS, ITGA6, ITGA5, ITGAV, RRAS2, CYFIP2, RRAS, CYFIP1, BRK1, ITGA2B	688	210	6879	1.14269	1	0.76342	99.6491
KEGG_PATHWAY	hsa04510:Focal adhesion	16	1.21396	0.929342	EGFR, CAV2, MET, ITGA1, ITGB5, VTN, MYL12A, ITGB3, ITGB1, ITGA9, ITGA6, ITGA5, ITGAV, GSK3B, RAP1B, ITGA2B	688	206	6879	0.776586	1	0.990488	100
KEGG_PATHWAY	hsa05222:Small cell lung cancer	5	0.379363	0.975905	ITGA6, ITGAV, BCL2L1, ITGB1, ITGA2B	688	85	6879	0.58815	1	0.997279	100
Annotation Cluster 27	Enrichment Score: 1.5710732810396097
Category	Term	Count	%	PValue	Genes	List Total	Pop Hits	Pop Total	Fold Enrichment	Bonferroni	Benjamini	FDR
GOTERM_CC_DIRECT	GO:0034361~very-low-density lipoprotein particle	7	0.531108	0.00212238	APOC4, APOC3, APOA5, APOH, APOC1, PCYOX1, APOM	1302	20	18224	4.89892	0.733272	0.0152491	3.10419
GOTERM_CC_DIRECT	GO:0034364~high-density lipoprotein particle	7	0.531108	0.00361253	HDLBP, APOC4, APOA5, PON1, APOH, APOC1, APOM	1302	22	18224	4.45357	0.894713	0.0244335	5.22972
GOTERM_BP_DIRECT	GO:0033344~cholesterol efflux	7	0.531108	0.00809792	ABCG8, STX12, APOC3, APOA5, APOC1, SCARB1, APOM	1232	25	16792	3.81636	1	0.20897	13.8663
GOTERM_CC_DIRECT	GO:0042627~chylomicron	5	0.379363	0.0145037	APOC4-APOC2, APOC3, APOA5, APOH, APOC1	1302	14	18224	4.9989	0.999887	0.0821579	19.4942
GOTERM_BP_DIRECT	GO:0042157~lipoprotein metabolic process	8	0.60698	0.0189939	LPA, LRP1, APOC3, APOA5, APOC1, SCARB1, AMN, APOM	1232	38	16792	2.86945	1	0.38505	29.6755
GOTERM_BP_DIRECT	GO:0034375~high-density lipoprotein particle remodeling	4	0.30349	0.0922764	APOC3, APOC1, SCARB1, APOM	1232	15	16792	3.63463	1	0.821285	83.0917
GOTERM_BP_DIRECT	GO:0070328~triglyceride homeostasis	5	0.379363	0.118825	APOC4, APOC3, APOA5, SCARB1, ANGPTL3	1232	26	16792	2.62113	1	0.88154	90.1953
GOTERM_BP_DIRECT	GO:0043691~reverse cholesterol transport	4	0.30349	0.141027	APOC3, APOA5, SCARB1, APOM	1232	18	16792	3.02886	1	0.914489	93.8627
GOTERM_BP_DIRECT	GO:0033700~phospholipid efflux	3	0.227618	0.274119	APOC3, APOA5, APOC1	1232	14	16792	2.92069	1	0.988796	99.7209
Annotation Cluster 28	Enrichment Score: 1.3747023930466182
Category	Term	Count	%	PValue	Genes	List Total	Pop Hits	Pop Total	Fold Enrichment	Bonferroni	Benjamini	FDR
GOTERM_BP_DIRECT	GO:0002481~antigen processing and presentation of exogenous protein antigen via MHC class Ib, TAP-dependent	4	0.30349	0.0109932	TAP2, TAP1, ABCB4, B2M	1232	7	16792	7.7885	1	0.260416	18.3669
GOTERM_BP_DIRECT	GO:0002489~antigen processing and presentation of endogenous peptide antigen via MHC class Ib via ER pathway, TAP-dependent	3	0.227618	0.0660726	TAP2, TAP1, ABCB4	1232	6	16792	6.81494	1	0.72932	71.4899
GOTERM_BP_DIRECT	GO:0002485~antigen processing and presentation of endogenous peptide antigen via MHC class I via ER pathway, TAP-dependent	3	0.227618	0.0660726	TAP2, TAP1, ABCB4	1232	6	16792	6.81494	1	0.72932	71.4899
GOTERM_BP_DIRECT	GO:0002591~positive regulation of antigen processing and presentation of peptide antigen via MHC class I	3	0.227618	0.0660726	TAP2, TAP1, ABCB4	1232	6	16792	6.81494	1	0.72932	71.4899
Annotation Cluster 29	Enrichment Score: 1.3221023398610225
Category	Term	Count	%	PValue	Genes	List Total	Pop Hits	Pop Total	Fold Enrichment	Bonferroni	Benjamini	FDR
GOTERM_BP_DIRECT	GO:0036101~leukotriene B4 catabolic process	4	0.30349	0.00148608	CYP4A11, CYP4F3, CYP4F12, CYP4F2	1232	4	16792	13.6299	0.995091	0.0522874	2.69329
GOTERM_BP_DIRECT	GO:0003095~pressure natriuresis	3	0.227618	0.0153242	CYP4A11, CYP4F12, CYP4F2	1232	3	16792	13.6299	1	0.331674	24.686
GOTERM_BP_DIRECT	GO:0055078~sodium ion homeostasis	3	0.227618	0.190553	CYP4A11, CYP4F12, CYP4F2	1232	11	16792	3.71724	1	0.960434	97.937
GOTERM_BP_DIRECT	GO:0003091~renal water homeostasis	5	0.379363	0.20455	CYP4A11, WFS1, GNAS, CYP4F12, CYP4F2	1232	32	16792	2.12967	1	0.96739	98.5023
GOTERM_BP_DIRECT	GO:0019369~arachidonic acid metabolic process	4	0.30349	0.276219	CYP4A11, FAAH, CYP4F12, CYP4F2	1232	25	16792	2.18078	1	0.988855	99.7354
Annotation Cluster 30	Enrichment Score: 1.295468484502562
Category	Term	Count	%	PValue	Genes	List Total	Pop Hits	Pop Total	Fold Enrichment	Bonferroni	Benjamini	FDR
GOTERM_BP_DIRECT	GO:0033572~transferrin transport	10	0.758725	0.00073326	TCIRG1, ATP6V0C, STEAP3, ATP6V1C1, TFRC, TFR2, ATP6V0A1, CLTC, ATP6V0D1, DNM2	1232	35	16792	3.89425	0.927369	0.028717	1.33761
GOTERM_BP_DIRECT	GO:0015992~proton transport	10	0.758725	0.00847161	TCIRG1, ATP6V0C, ATP6V1C1, SLC2A9, SLC17A5, SLC33A1, SLC35A1, HVCN1, ATP6V0D1, SLC35A3	1232	49	16792	2.78161	1	0.214464	14.4601
GOTERM_CC_DIRECT	GO:0033179~proton-transporting V-type ATPase, V0 domain	4	0.30349	0.0220071	TCIRG1, ATP6V0C, ATP6V0A1, ATP6V0D1	1302	9	18224	6.22086	0.999999	0.115285	28.1276
GOTERM_BP_DIRECT	GO:0008286~insulin receptor signaling pathway	12	0.91047	0.0264101	TCIRG1, ATP6V0C, ATP6V1C1, CAV2, PIK3C2A, BAIAP2L1, AP3S1, ATP6V0A1, IGFBP1, PTPN1, ATP6V0D1, INSR	1232	78	16792	2.0969	1	0.473857	38.8207
KEGG_PATHWAY	hsa05110:Vibrio cholerae infection	11	0.834598	0.0307312	TCIRG1, ATP6V0C, ATP6V1C1, SEC61B, PLCG2, ATP6V0A1, GNAS, PDIA4, ATP6V0D1, SEC61A1, SEC61G	688	52	6879	2.11508	0.999701	0.1923	33.5016
GOTERM_BP_DIRECT	GO:0016241~regulation of macroautophagy	8	0.60698	0.0395083	ATP6V0C, ATP6V1C1, EXOC7, EXOC4, ATP6V0A1, ATP6V0D1, VPS26B, GBA	1232	44	16792	2.47816	1	0.5759	52.2897
GOTERM_BP_DIRECT	GO:0090383~phagosome acidification	6	0.455235	0.0438926	TCIRG1, ATP6V0C, ATP6V1C1, RAB7A, ATP6V0A1, ATP6V0D1	1232	27	16792	3.02886	1	0.600258	56.1332
KEGG_PATHWAY	hsa04966:Collecting duct acid secretion	7	0.531108	0.0464644	TCIRG1, ATP6V0C, ATP6V1C1, SLC12A7, ATP6V0A1, SLC4A1, ATP6V0D1	688	27	6879	2.59222	0.999996	0.24035	46.3078
GOTERM_CC_DIRECT	GO:0000220~vacuolar proton-transporting V-type ATPase, V0 domain	3	0.227618	0.0629902	TCIRG1, ATP6V0C, ATP6V0A1	1302	6	18224	6.99846	1	0.262341	61.9263
KEGG_PATHWAY	hsa05120:Epithelial cell signaling in Helicobacter pylori infection	11	0.834598	0.127176	TCIRG1, ATP6V0C, ATP6V1C1, EGFR, F11R, ADAM10, LYN, PLCG2, MET, ATP6V0A1, ATP6V0D1	688	67	6879	1.64155	1	0.456515	83.1016
GOTERM_BP_DIRECT	GO:0015991~ATP hydrolysis coupled proton transport	5	0.379363	0.20455	TCIRG1, ATP6V0C, ATP6V1C1, ATP6V0A1, ATP6V0D1	1232	32	16792	2.12967	1	0.96739	98.5023
GOTERM_CC_DIRECT	GO:0016471~vacuolar proton-transporting V-type ATPase complex	3	0.227618	0.209518	TCIRG1, ATP6V0A1, ATP6V0D1	1302	12	18224	3.49923	1	0.603695	96.9485
GOTERM_BP_DIRECT	GO:0007035~vacuolar acidification	3	0.227618	0.274119	TCIRG1, ATP6V0A1, ATP6V0D1	1232	14	16792	2.92069	1	0.988796	99.7209
KEGG_PATHWAY	hsa00190:Oxidative phosphorylation	11	0.834598	0.86789	TCIRG1, ATP6V0C, NDUFV3, ATP6V1C1, NDUFA3, NDUFB7, UQCRH, ATP6V0A1, COX7A2L, ATP6V0D1, COX15	688	133	6879	0.826947	1	0.977931	100
Annotation Cluster 31	Enrichment Score: 1.2040038502859056
Category	Term	Count	%	PValue	Genes	List Total	Pop Hits	Pop Total	Fold Enrichment	Bonferroni	Benjamini	FDR
GOTERM_BP_DIRECT	GO:0061088~regulation of sequestering of zinc ion	4	0.30349	0.0236167	SLC30A1, AP3D1, SLC30A5, SLC30A7	1232	9	16792	6.05772	1	0.447527	35.5167
GOTERM_BP_DIRECT	GO:0071577~zinc II ion transmembrane transport	5	0.379363	0.038426	SLC39A14, SLC39A11, SLC30A1, SLC30A5, SLC30A7	1232	18	16792	3.78608	1	0.572149	51.293
GOTERM_BP_DIRECT	GO:0010043~response to zinc ion	5	0.379363	0.269243	VCAM1, SLC30A1, SLC30A5, HVCN1, SLC30A7	1232	36	16792	1.89304	1	0.987904	99.6844
Annotation Cluster 32	Enrichment Score: 0.9333396692601852
Category	Term	Count	%	PValue	Genes	List Total	Pop Hits	Pop Total	Fold Enrichment	Bonferroni	Benjamini	FDR
GOTERM_BP_DIRECT	GO:0006661~phosphatidylinositol biosynthetic process	10	0.758725	0.0244263	MTM1, CDIPT, VAC14, INPP5K, PIK3C2A, PLCG2, PI4K2A, PI4KA, PIK3R4, SACM1L	1232	58	16792	2.34998	1	0.454218	36.4913
KEGG_PATHWAY	hsa00562:Inositol phosphate metabolism	11	0.834598	0.167004	MTM1, MINPP1, CDIPT, IMPAD1, PLCB3, INPP5K, PIK3C2A, PLCG2, PI4K2A, PI4KA, PLCD1	688	71	6879	1.54907	1	0.535259	90.8227
KEGG_PATHWAY	hsa04070:Phosphatidylinositol signaling system	12	0.91047	0.388504	CDS2, MTM1, CDIPT, IMPAD1, PLCB3, INPP5K, PIK3C2A, PLCG2, PI4K2A, PI4KA, PLCD1, ITPR2	688	98	6879	1.22431	1	0.793771	99.8386
Annotation Cluster 33	Enrichment Score: 0.9154127856135432
Category	Term	Count	%	PValue	Genes	List Total	Pop Hits	Pop Total	Fold Enrichment	Bonferroni	Benjamini	FDR
GOTERM_CC_DIRECT	GO:0042765~GPI-anchor transamidase complex	3	0.227618	0.0440476	GPAA1, PIGT, PIGS	1302	5	18224	8.39816	1	0.196599	48.757
GOTERM_BP_DIRECT	GO:0016255~attachment of GPI anchor to protein	3	0.227618	0.0881044	GPAA1, PIGT, PIGS	1232	7	16792	5.84137	1	0.810858	81.6067
KEGG_PATHWAY	hsa00563:Glycosylphosphatidylinositol(GPI)-anchor biosynthesis	4	0.30349	0.462213	GPAA1, PIGT, PIGS, PIGO	688	25	6879	1.59977	1	0.836688	99.9699
Annotation Cluster 34	Enrichment Score: 0.6854156690822791
Category	Term	Count	%	PValue	Genes	List Total	Pop Hits	Pop Total	Fold Enrichment	Bonferroni	Benjamini	FDR
GOTERM_CC_DIRECT	GO:0002116~semaphorin receptor complex	3	0.227618	0.182783	NRP1, PLXNB1, PLXNB2	1302	11	18224	3.81734	1	0.555146	95.0007
GOTERM_BP_DIRECT	GO:1902287~semaphorin-plexin signaling pathway involved in axon guidance	3	0.227618	0.218168	NRP1, PLXNB1, PLXNB2	1232	12	16792	3.40747	1	0.973637	98.9092
GOTERM_BP_DIRECT	GO:0071526~semaphorin-plexin signaling pathway	5	0.379363	0.220305	NRP1, SEMA4G, PLXNB1, PLXNB2, MET	1232	33	16792	2.06513	1	0.973907	98.9627
Annotation Cluster 35	Enrichment Score: 0.6784122573045342
Category	Term	Count	%	PValue	Genes	List Total	Pop Hits	Pop Total	Fold Enrichment	Bonferroni	Benjamini	FDR
GOTERM_CC_DIRECT	GO:0000815~ESCRT III complex	4	0.30349	0.0491082	CHMP1A, CHMP3, CHMP4B, CHMP6	1302	12	18224	4.66564	1	0.214103	52.639
GOTERM_BP_DIRECT	GO:0007034~vacuolar transport	4	0.30349	0.107647	CHMP1A, CHMP4B, CHMP6, ATP6V0D1	1232	16	16792	3.40747	1	0.858794	87.6422
GOTERM_BP_DIRECT	GO:0006997~nucleus organization	5	0.379363	0.118825	CHMP1A, CHMP3, CHMP4B, CHMP6, GOLM1	1232	26	16792	2.62113	1	0.88154	90.1953
GOTERM_BP_DIRECT	GO:0000920~cell separation after cytokinesis	4	0.30349	0.141027	CHMP1A, CHMP3, CHMP4B, CHMP6	1232	18	16792	3.02886	1	0.914489	93.8627
GOTERM_BP_DIRECT	GO:0016197~endosomal transport	8	0.60698	0.207816	PICALM, CHMP3, CHMP4B, SQSTM1, CHMP6, KIAA0196, KIAA1033, RAB13	1232	66	16792	1.65211	1	0.968888	98.6113
GOTERM_BP_DIRECT	GO:0039702~viral budding via host ESCRT complex	4	0.30349	0.215822	CHMP1A, CHMP3, CHMP4B, CHMP6	1232	22	16792	2.47816	1	0.972852	98.8475
GOTERM_BP_DIRECT	GO:1901673~regulation of mitotic spindle assembly	3	0.227618	0.274119	CHMP1A, CHMP3, CHMP4B	1232	14	16792	2.92069	1	0.988796	99.7209
GOTERM_BP_DIRECT	GO:0007080~mitotic metaphase plate congression	5	0.379363	0.285976	CHMP1A, CHMP3, CHMP4B, CHMP6, ZW10	1232	37	16792	1.84187	1	0.990604	99.7937
GOTERM_BP_DIRECT	GO:0036258~multivesicular body assembly	4	0.30349	0.399423	CHMP1A, CHMP3, CHMP4B, CHMP6	1232	31	16792	1.75869	1	0.998294	99.9914
GOTERM_BP_DIRECT	GO:0010824~regulation of centrosome duplication	3	0.227618	0.410901	CHMP1A, CHMP3, CHMP4B	1232	19	16792	2.15208	1	0.998596	99.994
GOTERM_BP_DIRECT	GO:0019058~viral life cycle	3	0.227618	0.674355	CHMP3, CHMP4B, CHMP6	1232	31	16792	1.31902	1	0.999985	100
Annotation Cluster 36	Enrichment Score: 0.566927365903111
Category	Term	Count	%	PValue	Genes	List Total	Pop Hits	Pop Total	Fold Enrichment	Bonferroni	Benjamini	FDR
GOTERM_CC_DIRECT	GO:0008091~spectrin	4	0.30349	0.0220071	EPB41, SPTBN5, SPTA1, SPTB	1302	9	18224	6.22086	0.999999	0.115285	28.1276
GOTERM_BP_DIRECT	GO:0051693~actin filament capping	3	0.227618	0.246088	SPTBN5, SPTA1, SPTB	1232	13	16792	3.14535	1	0.982676	99.4405
GOTERM_BP_DIRECT	GO:0007411~axon guidance	5	0.379363	0.997767	NRP1, KRAS, SPTBN5, SPTA1, SPTB	1232	159	16792	0.428612	1	1	100
GOTERM_BP_DIRECT	GO:0000165~MAPK cascade	9	0.682853	0.999098	EGFR, LAMTOR3, KRAS, SPTBN5, LAMTOR2, TAOK3, CAMK2B, SPTA1, SPTB	1232	262	16792	0.468202	1	1	100
Annotation Cluster 37	Enrichment Score: 0.5560474589430097
Category	Term	Count	%	PValue	Genes	List Total	Pop Hits	Pop Total	Fold Enrichment	Bonferroni	Benjamini	FDR
GOTERM_BP_DIRECT	GO:0050830~defense response to Gram-positive bacterium	10	0.758725	0.169395	MBL2, APP, HMGB2, CD36, TBK1, CAMP, HLA-A, FAU, HLA-E, B2M	1232	85	16792	1.60351	1	0.944838	96.687
GOTERM_BP_DIRECT	GO:0019731~antibacterial humoral response	6	0.455235	0.218273	APP, CAMP, HLA-A, FAU, HLA-E, B2M	1232	44	16792	1.85862	1	0.973292	98.9119
GOTERM_BP_DIRECT	GO:0050829~defense response to Gram-negative bacterium	5	0.379363	0.580708	APP, HMGB2, CAMP, CD4, B2M	1232	55	16792	1.23908	1	0.999906	100
Annotation Cluster 38	Enrichment Score: 0.5531955450150674
Category	Term	Count	%	PValue	Genes	List Total	Pop Hits	Pop Total	Fold Enrichment	Bonferroni	Benjamini	FDR
KEGG_PATHWAY	hsa00061:Fatty acid biosynthesis	4	0.30349	0.133317	ACSL1, ACSL4, ACSL3, ACSL5	688	13	6879	3.07648	1	0.462068	84.5913
KEGG_PATHWAY	hsa04920:Adipocytokine signaling pathway	9	0.682853	0.399621	G6PC, ACSL1, CD36, SLC2A1, MTOR, ACSL4, ACSL3, CPT1A, ACSL5	688	70	6879	1.28553	1	0.801644	99.873
KEGG_PATHWAY	hsa00071:Fatty acid degradation	6	0.455235	0.411035	ACSL1, ACSL4, ACSL3, ALDH3A2, CPT1A, ACSL5	688	42	6879	1.42836	1	0.809542	99.9012
Annotation Cluster 39	Enrichment Score: 0.2714315020201958
Category	Term	Count	%	PValue	Genes	List Total	Pop Hits	Pop Total	Fold Enrichment	Bonferroni	Benjamini	FDR
GOTERM_BP_DIRECT	GO:0032981~mitochondrial respiratory chain complex I assembly	7	0.531108	0.314624	NDUFV3, OXA1L, NDUFA3, NDUFB7, ECSIT, NDUFAF1, TIMM21	1232	63	16792	1.51443	1	0.993764	99.9027
GOTERM_CC_DIRECT	GO:0005747~mitochondrial respiratory chain complex I	4	0.30349	0.689424	NDUFV3, NDUFA3, NDUFB7, NDUFAF1	1302	49	18224	1.14261	1	0.976461	100
GOTERM_BP_DIRECT	GO:0006120~mitochondrial electron transport, NADH to ubiquinone	4	0.30349	0.707012	NDUFV3, NDUFA3, NDUFB7, NDUFAF1	1232	49	16792	1.11264	1	0.999993	100
Annotation Cluster 40	Enrichment Score: 0.2646089338149037
Category	Term	Count	%	PValue	Genes	List Total	Pop Hits	Pop Total	Fold Enrichment	Bonferroni	Benjamini	FDR
KEGG_PATHWAY	hsa04726:Serotonergic synapse	19	1.44158	0.0258886	CYP2J2, GNAI3, GNAO1, CYP2C19, GNAI2, CYP2C18, CYP2C8, MAOA, ITPR2, PLCB3, APP, KRAS, GNAQ, GNB2, GNG2, GNAS, GNB4, ALOX5, GNG5	688	111	6879	1.71146	0.998908	0.168327	29.0255
GOTERM_CC_DIRECT	GO:0005834~heterotrimeric G-protein complex	7	0.531108	0.0274602	GNA13, GNAO1, GNAI3, GNAI2, GNG2, GNAS, GNG5	1302	33	18224	2.96905	1	0.137592	33.8513
KEGG_PATHWAY	hsa04730:Long-term depression	11	0.834598	0.0716815	GNA13, PLCB3, GNAO1, GNAI3, KRAS, GNAI2, LYN, GNAQ, GNA11, GNAS, ITPR2	688	60	6879	1.83307	1	0.310578	62.1762
KEGG_PATHWAY	hsa04972:Pancreatic secretion	12	0.91047	0.323124	ATP2B2, RAB8A, PLCB3, ATP2B4, ATP2A2, GNAQ, BST1, PLA2G12B, RAP1B, GNAS, RAB27B, ITPR2	688	93	6879	1.29014	1	0.741517	99.3911
GOTERM_BP_DIRECT	GO:0071377~cellular response to glucagon stimulus	5	0.379363	0.336878	GNB2, GNB4, GNG2, GNAS, GNG5	1232	40	16792	1.70373	1	0.99548	99.9469
KEGG_PATHWAY	hsa04723:Retrograde endocannabinoid signaling	12	0.91047	0.428274	PLCB3, GNAO1, GNAI3, GNAI2, GNB2, GNAQ, ABHD6, FAAH, GNB4, GNG2, GNG5, ITPR2	688	101	6879	1.18795	1	0.815534	99.933
KEGG_PATHWAY	hsa04725:Cholinergic synapse	13	0.986343	0.431361	GNAI3, GNAO1, GNAI2, GNA11, ITPR2, PLCB3, KRAS, GNAQ, GNB2, GNG2, CAMK2B, GNB4, GNG5	688	111	6879	1.171	1	0.814933	99.9376
KEGG_PATHWAY	hsa04924:Renin secretion	8	0.60698	0.459786	ACE, PLCB3, GNAI3, GNAI2, GNAQ, PDE3B, GNAS, ITPR2	688	64	6879	1.24982	1	0.837874	99.9681
KEGG_PATHWAY	hsa05142:Chagas disease (American trypanosomiasis)	12	0.91047	0.46795	C1QA, ACE, PLCB3, GNAO1, GNAI3, GNAI2, GNAQ, GNA11, GNAS, FAS, CALR, C1QC	688	104	6879	1.15368	1	0.83845	99.9738
KEGG_PATHWAY	hsa04713:Circadian entrainment	11	0.834598	0.480236	PLCB3, GNAO1, GNAI3, GNAI2, GNB2, GNAQ, GNB4, GNG2, CAMK2B, GNAS, GNG5	688	95	6879	1.15773	1	0.839498	99.9807
KEGG_PATHWAY	hsa04728:Dopaminergic synapse	14	1.06222	0.518253	GNAI3, GNAO1, GNAI2, MAOA, ITPR2, PLCB3, GNAQ, GNB2, GSK3B, GNG2, GNAS, CAMK2B, GNB4, GNG5	688	128	6879	1.09359	1	0.861653	99.9929
KEGG_PATHWAY	hsa04922:Glucagon signaling pathway	11	0.834598	0.534559	G6PC, PLCB3, GNAQ, SLC2A1, GYS1, PDE3B, GYS2, CAMK2B, GNAS, CPT1A, ITPR2	688	99	6879	1.11095	1	0.871252	99.9954
KEGG_PATHWAY	hsa04915:Estrogen signaling pathway	11	0.834598	0.534559	EGFR, HSP90B1, PLCB3, GNAO1, GNAI3, KRAS, GNAI2, GNAQ, NOS3, GNAS, ITPR2	688	99	6879	1.11095	1	0.871252	99.9954
KEGG_PATHWAY	hsa04022:cGMP-PKG signaling pathway	16	1.21396	0.622671	GNA13, GNAI3, GNAI2, GNA11, SLC25A6, PDE3B, VDAC2, VDAC3, ITPR2, ATP2B2, PLCB3, ATP2B4, GNAQ, ATP2A2, NOS3, INSR	688	158	6879	1.01251	1	0.920663	99.9997
KEGG_PATHWAY	hsa04727:GABAergic synapse	9	0.682853	0.624379	GNAO1, GNAI3, SLC6A1, GNAI2, GNB2, GNB4, GNG2, GNG5, NSF	688	85	6879	1.05867	1	0.919593	99.9997
KEGG_PATHWAY	hsa04540:Gap junction	9	0.682853	0.663758	EGFR, PLCB3, GNAI3, KRAS, GNAI2, GNAQ, GNA11, GNAS, ITPR2	688	88	6879	1.02258	1	0.930983	99.9999
KEGG_PATHWAY	hsa05032:Morphine addiction	9	0.682853	0.700575	GNAO1, GNAI3, GNAI2, GNB2, PDE3B, GNB4, GNG2, GNAS, GNG5	688	91	6879	0.988867	1	0.942172	100
KEGG_PATHWAY	hsa04925:Aldosterone synthesis and secretion	8	0.60698	0.712051	PLCB3, LDLR, GNAQ, GNA11, SCARB1, CAMK2B, GNAS, ITPR2	688	81	6879	0.987511	1	0.94443	100
KEGG_PATHWAY	hsa04724:Glutamatergic synapse	11	0.834598	0.71447	PLCB3, GNAO1, GNAI3, GNAI2, GNB2, GNAQ, GNB4, GNG2, GNAS, GNG5, ITPR2	688	114	6879	0.964772	1	0.944086	100
KEGG_PATHWAY	hsa04971:Gastric acid secretion	7	0.531108	0.75034	PLCB3, GNAI3, GNAI2, GNAQ, CAMK2B, GNAS, ITPR2	688	73	6879	0.958765	1	0.955411	100
KEGG_PATHWAY	hsa04970:Salivary secretion	8	0.60698	0.768933	ATP2B2, PLCB3, ATP2B4, GNAQ, BST1, CAMP, GNAS, ITPR2	688	86	6879	0.930097	1	0.960366	100
KEGG_PATHWAY	hsa04916:Melanogenesis	9	0.682853	0.794694	PLCB3, GNAO1, GNAI3, KRAS, GNAI2, GNAQ, GSK3B, CAMK2B, GNAS	688	100	6879	0.899869	1	0.966694	100
KEGG_PATHWAY	hsa04720:Long-term potentiation	6	0.455235	0.80227	PLCB3, KRAS, GNAQ, RAP1B, CAMK2B, ITPR2	688	66	6879	0.908959	1	0.966579	100
KEGG_PATHWAY	hsa04912:GnRH signaling pathway	8	0.60698	0.817149	EGFR, PLCB3, KRAS, GNAQ, GNA11, CAMK2B, GNAS, ITPR2	688	91	6879	0.878993	1	0.969145	100
KEGG_PATHWAY	hsa04923:Regulation of lipolysis in adipocytes	5	0.379363	0.824313	GNAI3, GNAI2, PDE3B, GNAS, INSR	688	56	6879	0.892727	1	0.970767	100
KEGG_PATHWAY	hsa05146:Amoebiasis	9	0.682853	0.843956	C8A, RAB7A, PLCB3, GNAQ, GNA11, ITGB2, GNAS, ITGAM, CD14	688	106	6879	0.848933	1	0.972794	100
KEGG_PATHWAY	hsa04015:Rap1 signaling pathway	18	1.36571	0.853094	EGFR, GNAI3, GNAO1, GNAI2, MET, ITGB2, ITGB3, ITGB1, ITGAM, PLCB3, KRAS, GNAQ, RALB, RRAS, GNAS, RAP1B, INSR, ITGA2B	688	210	6879	0.857018	1	0.974439	100
KEGG_PATHWAY	hsa05030:Cocaine addiction	4	0.30349	0.880275	GNAI3, GNAI2, MAOA, GNAS	688	49	6879	0.816208	1	0.980038	100
KEGG_PATHWAY	hsa04921:Oxytocin signaling pathway	12	0.91047	0.895666	EGFR, CACNA2D1, PLCB3, GNAO1, GNAI3, KRAS, GNAI2, GNAQ, CAMK2B, NOS3, GNAS, ITPR2	688	150	6879	0.799884	1	0.983107	100
KEGG_PATHWAY	hsa04750:Inflammatory mediator regulation of TRP channels	7	0.531108	0.935904	PLCB3, CYP2J2, GNAQ, PLCG2, CAMK2B, GNAS, ITPR2	688	98	6879	0.714182	1	0.991179	100
KEGG_PATHWAY	hsa04911:Insulin secretion	6	0.455235	0.936356	PLCB3, GNAQ, GNA11, SLC2A1, CAMK2B, GNAS	688	85	6879	0.70578	1	0.991009	100
KEGG_PATHWAY	hsa04062:Chemokine signaling pathway	13	0.986343	0.966832	DOCK2, PLCB3, GNAI3, KRAS, GNAI2, GNB2, LYN, GSK3B, GNG2, GNB4, RAP1B, GNG5, ELMO1	688	186	6879	0.698823	1	0.996321	100
KEGG_PATHWAY	hsa04261:Adrenergic signaling in cardiomyocytes	9	0.682853	0.971999	ATP2B2, CACNA2D1, PLCB3, GNAI3, ATP2B4, GNAI2, GNAQ, CAMK2B, GNAS	688	138	6879	0.652079	1	0.996665	100
KEGG_PATHWAY	hsa04270:Vascular smooth muscle contraction	7	0.531108	0.980958	GNA13, PLCB3, GNAQ, GNA11, PLA2G12B, GNAS, ITPR2	688	117	6879	0.598204	1	0.997902	100
KEGG_PATHWAY	hsa05034:Alcoholism	10	0.758725	0.994208	GNAO1, GNAI3, KRAS, GNAI2, GNB2, MAOA, GNB4, GNG2, GNAS, GNG5	688	177	6879	0.56489	1	0.999526	100
KEGG_PATHWAY	hsa04914:Progesterone-mediated oocyte maturation	4	0.30349	0.994218	GNAI3, KRAS, GNAI2, PDE3B	688	87	6879	0.459703	1	0.999506	100
GOTERM_BP_DIRECT	GO:0007186~G-protein coupled receptor signaling pathway	16	1.21396	1	TAPT1, GPR180, GNAO1, GNAI2, GNA11, C5, GNAQ, GNB2, INPP5K, IGF2R, APOC3, FCN1, GNG2, GNAS, GNG5, INSR	1232	899	16792	0.242578	1	1	100
Annotation Cluster 41	Enrichment Score: 0.11568963721410905
Category	Term	Count	%	PValue	Genes	List Total	Pop Hits	Pop Total	Fold Enrichment	Bonferroni	Benjamini	FDR
GOTERM_BP_DIRECT	GO:0038083~peptidyl-tyrosine autophosphorylation	4	0.30349	0.569874	FRK, LYN, FES, INSR	1232	40	16792	1.36299	1	0.999887	100
GOTERM_BP_DIRECT	GO:0007169~transmembrane receptor protein tyrosine kinase signaling pathway	6	0.455235	0.841441	EGFR, FRK, LYN, MET, CD4, INSR	1232	96	16792	0.851867	1	1	100
GOTERM_BP_DIRECT	GO:0018108~peptidyl-tyrosine phosphorylation	8	0.60698	0.93784	EGFR, LYN, MET, ERLIN2, FES, EIF2AK2, CUX1, INSR	1232	153	16792	0.712673	1	1	100
Annotation Cluster 42	Enrichment Score: 0.09718843189429528
Category	Term	Count	%	PValue	Genes	List Total	Pop Hits	Pop Total	Fold Enrichment	Bonferroni	Benjamini	FDR
GOTERM_BP_DIRECT	GO:0035666~TRIF-dependent toll-like receptor signaling pathway	3	0.227618	0.618836	TBK1, TLR3, CD14	1232	28	16792	1.46034	1	0.999956	100
GOTERM_BP_DIRECT	GO:0007249~I-kappaB kinase/NF-kappaB signaling	4	0.30349	0.82591	HACD3, TBK1, TLR3, CD14	1232	60	16792	0.908658	1	1	100
KEGG_PATHWAY	hsa04620:Toll-like receptor signaling pathway	3	0.227618	0.99983	TBK1, TLR3, CD14	688	106	6879	0.282978	1	0.999992	100
Annotation Cluster 43	Enrichment Score: 0.05737733749886123
Category	Term	Count	%	PValue	Genes	List Total	Pop Hits	Pop Total	Fold Enrichment	Bonferroni	Benjamini	FDR
GOTERM_CC_DIRECT	GO:0005762~mitochondrial large ribosomal subunit	3	0.227618	0.866316	MRPL11, MRPL10, MRPL9	1302	48	18224	0.874808	1	0.997421	100
GOTERM_BP_DIRECT	GO:0070125~mitochondrial translational elongation	5	0.379363	0.878477	MRPL11, MRPL10, MRPL9, MRPL45, MRPS30	1232	85	16792	0.801757	1	1	100
GOTERM_BP_DIRECT	GO:0070126~mitochondrial translational termination	5	0.379363	0.884019	MRPL11, MRPL10, MRPL9, MRPL45, MRPS30	1232	86	16792	0.792434	1	1	100
Annotation Cluster 44	Enrichment Score: 0.03180148095296215
Category	Term	Count	%	PValue	Genes	List Total	Pop Hits	Pop Total	Fold Enrichment	Bonferroni	Benjamini	FDR
KEGG_PATHWAY	hsa05230:Central carbon metabolism in cancer	6	0.455235	0.779811	EGFR, KRAS, HKDC1, SLC2A1, MET, MTOR	688	64	6879	0.937364	1	0.963349	100
KEGG_PATHWAY	hsa05214:Glioma	5	0.379363	0.90096	EGFR, KRAS, PLCG2, CAMK2B, MTOR	688	65	6879	0.769119	1	0.984173	100
KEGG_PATHWAY	hsa04012:ErbB signaling pathway	6	0.455235	0.944083	EGFR, KRAS, GSK3B, PLCG2, CAMK2B, MTOR	688	87	6879	0.689555	1	0.992318	100
KEGG_PATHWAY	hsa05215:Prostate cancer	6	0.455235	0.94762	EGFR, HSP90B1, KRAS, GSK3B, SRD5A2, MTOR	688	88	6879	0.681719	1	0.992896	100
KEGG_PATHWAY	hsa05213:Endometrial cancer	3	0.227618	0.971935	EGFR, KRAS, GSK3B	688	52	6879	0.576839	1	0.996882	100
KEGG_PATHWAY	hsa05223:Non-small cell lung cancer	3	0.227618	0.980424	EGFR, KRAS, PLCG2	688	56	6879	0.535636	1	0.997889	100
KEGG_PATHWAY	hsa05206:MicroRNAs in cancer	10	0.758725	0.999998	EGFR, KRAS, ITGA5, HMOX1, PLCG2, MET, MTOR, ITGB3, PDCD4, RPTOR	688	286	6879	0.3496	1	1	100
Annotation Cluster 45	Enrichment Score: 0.020071168588670526
Category	Term	Count	%	PValue	Genes	List Total	Pop Hits	Pop Total	Fold Enrichment	Bonferroni	Benjamini	FDR
KEGG_PATHWAY	hsa04662:B cell receptor signaling pathway	6	0.455235	0.832518	KRAS, FCGR2B, LYN, GSK3B, PLCG2, CD81	688	69	6879	0.869439	1	0.969595	100
KEGG_PATHWAY	hsa04664:Fc epsilon RI signaling pathway	4	0.30349	0.971964	KRAS, LYN, PLCG2, FCER1G	688	68	6879	0.58815	1	0.996774	100
GOTERM_BP_DIRECT	GO:0002223~stimulatory C-type lectin receptor signaling pathway	4	0.30349	0.985544	KRAS, LYN, PLCG2, FCER1G	1232	105	16792	0.519233	1	1	100
KEGG_PATHWAY	hsa04650:Natural killer cell mediated cytotoxicity	6	0.455235	0.995371	ICAM1, KRAS, PLCG2, FCER1G, ITGB2, FAS	688	122	6879	0.491732	1	0.999575	100
GOTERM_BP_DIRECT	GO:0038095~Fc-epsilon receptor signaling pathway	4	0.30349	0.99986	KRAS, LYN, PLCG2, FCER1G	1232	178	16792	0.306289	1	1	100

## Sheet: HigherInHep_Mic
10-fold and significantly higher in hepatocytes than microsomes
Annotation Cluster 1:	Enrichment Score: 9.459031387341705
Category	Term	Count	%	PValue	Genes	List Total	Pop Hits	Pop Total	Fold Enrichment	Bonferroni	Benjamini	FDR
GOTERM_BP_DIRECT	GO:0000398~mRNA splicing, via spliceosome	48	5.15575	1.36115e-16	POLR2H, NCBP1, FIP1L1, LSM8, SRSF10, TRA2B, SNRPB2, SNRPD2, SKIV2L2, SF3B5, SART3, SF3B4, POLR2B, SF3B3, PNN, SF3B2, CTNNBL1, PRPF19, NONO, SRRT, SF3B1, DDX46, PLRG1, SRRM2, PRPF8, DNAJC8, DHX15, PPIL3, SRRM1, LSM4, DHX16, LSM2, PABPN1, PRPF31, SNRPA1, EFTUD2, SF1, RNPS1, SF3A1, PRPF4, SF3A3, SRSF4, HNRNPUL1, SRSF9, SNRNP200, CPSF7, SNRPC, SNRPE	889	222	16792	4.08403	3.22964e-13	1.07692e-13	1.9984e-13
KEGG_PATHWAY	hsa03040:Spliceosome	34	3.65199	1.53339e-09	NCBP1, LSM8, SRSF10, TRA2B, SNRPB2, SNRPD2, WBP11, SF3B5, SF3B4, SF3B3, SF3B2, CTNNBL1, PRPF19, SF3B1, DDX46, PLRG1, PRPF8, DHX15, LSM4, DHX16, LSM2, ACIN1, SNRPA1, PRPF31, EFTUD2, PRPF4, SF3A1, SF3A3, SRSF4, SRSF9, SNRNP200, SNRPC, SNRPE, PUF60	543	133	6879	3.23857	3.87948e-07	2.58632e-08	1.99576e-06
GOTERM_CC_DIRECT	GO:0005681~spliceosomal complex	22	2.36305	5.06061e-09	SNRPA1, LSM8, EFTUD2, SNRPB2, SF1, SNRPD2, WBP11, PRPF4, SF3A1, SF3B4, SF3B3, SF3A3, CTNNBL1, SF3B2, SF3B1, ZNF326, PRPF8, SNRNP200, DHX16, LSM4, SNRPE, CCAR2	907	94	18224	4.70253	2.5303e-06	2.5303e-07	7.28749e-06
GOTERM_BP_DIRECT	GO:0008380~RNA splicing	29	3.11493	4.62218e-08	NCBP1, SNRPD2, WBP11, SF3B4, SF3B3, SF3B2, NONO, ZNF326, TARDBP, PRPF8, DHX15, DHX16, LSM4, SRRM1, ACIN1, CCAR2, SNRPA1, NOL3, EFTUD2, RNPS1, PRPF4, SF3A3, SRSF4, C1QBP, THRAP3, ZRANB2, KHSRP, RBM39, PUF60	889	166	16792	3.29982	0.00013445	1.12049e-05	8.29448e-05
GOTERM_CC_DIRECT	GO:0071013~catalytic step 2 spliceosome	20	2.14823	1.03809e-07	SNRPA1, EFTUD2, SNRPB2, SNRPD2, SKIV2L2, SF3A1, SF3B3, PNN, SF3A3, SF3B2, PRPF19, SF3B1, PLRG1, PRPF8, SRRM2, SNRNP200, SRRM1, PPIL3, LSM2, SNRPE	907	92	18224	4.36796	5.19031e-05	4.71857e-06	0.000149489
Annotation Cluster 2:	Enrichment Score: 9.243453650719847
Category	Term	Count	%	PValue	Genes	List Total	Pop Hits	Pop Total	Fold Enrichment	Bonferroni	Benjamini	FDR
GOTERM_CC_DIRECT	GO:0005782~peroxisomal matrix	19	2.04082	2.19805e-12	ACOX2, HACL1, NUDT19, NUDT12, IDE, AMACR, PRDX5, GRHPR, ACOT4, ACOX3, HAO1, BAAT, IDH1, DAO, CAT, HSPD1, SCP2, CRYM, CROT	907	46	18224	8.29912	1.09901e-09	1.37376e-10	3.16523e-09
GOTERM_CC_DIRECT	GO:0005777~peroxisome	27	2.90011	4.99149e-12	ACOX2, HACL1, MVD, IDE, PRDX5, PMVK, ACOT4, ACOX3, IDH2, IDH1, DAO, CAT, HMGCL, ACADM, DNM1L, NUDT12, AMACR, EPHX2, ISOC1, HAO1, BAAT, DHRS4, TYSND1, ZADH2, IDI1, SCP2, CROT	907	104	18224	5.21635	2.49573e-09	2.77303e-10	7.18789e-09
KEGG_PATHWAY	hsa04146:Peroxisome	20	2.14823	1.69579e-05	ACOX2, HACL1, NUDT19, NUDT12, AMACR, EPHX2, PRDX5, PMVK, ACOX3, SOD2, HAO1, BAAT, DHRS4, IDH2, IDH1, DAO, CAT, SCP2, CROT, HMGCL	543	83	6879	3.05265	0.00428119	0.00017875	0.022069
Annotation Cluster 3:	Enrichment Score: 9.215610404868764
Category	Term	Count	%	PValue	Genes	List Total	Pop Hits	Pop Total	Fold Enrichment	Bonferroni	Benjamini	FDR
KEGG_PATHWAY	hsa00010:Glycolysis / Gluconeogenesis	28	3.00752	1.76376e-13	LDHA, ALDOC, ALDOB, ADH1C, ADH5, PGAM1, ADH6, ADH1A, ACSS2, TPI1, GALM, AKR1A1, ADH4, ENO3, ENO1, FBP1, PCK2, PCK1, PGM2, GPI, ALDH7A1, GCK, ALDH1B1, PGM1, PKLR, ALDH2, PGK1, ALDH9A1	543	67	6879	5.2943	4.46329e-11	6.37612e-12	2.29605e-10
GOTERM_BP_DIRECT	GO:0006094~gluconeogenesis	19	2.04082	2.46953e-12	GPD1, ALDOC, PFKFB1, ALDOB, FBP1, PGAM1, PCK2, PCK1, GOT2, GPI, TPI1, GOT1, PGM1, ENO3, PGK1, MDH2, PC, MDH1, ENO1	889	44	16792	8.15646	7.18401e-09	1.4368e-09	4.43166e-09
GOTERM_BP_DIRECT	GO:0061621~canonical glycolysis	11	1.18153	3.97912e-07	GPI, TPI1, GCK, ALDOC, PFKFB1, ALDOB, PKLR, PGAM1, ENO3, PGK1, ENO1	889	26	16792	7.99135	0.00115686	6.09205e-05	0.000714048
GOTERM_BP_DIRECT	GO:0006096~glycolytic process	12	1.28894	7.91988e-07	GPI, LDHA, TPI1, GCK, ALDOC, PFKFB1, ALDOB, PGM1, PGAM1, ENO3, PGK1, ENO1	889	34	16792	6.66658	0.00230124	0.000100164	0.00142121
Annotation Cluster 4:	Enrichment Score: 8.318382177712078
Category	Term	Count	%	PValue	Genes	List Total	Pop Hits	Pop Total	Fold Enrichment	Bonferroni	Benjamini	FDR
KEGG_PATHWAY	hsa00020:Citrate cycle (TCA cycle)	17	1.82599	9.16097e-11	ACO2, SUCLG2, ACO1, SUCLG1, CS, IDH3B, PCK2, IDH3A, PCK1, IDH3G, IDH2, IDH1, SUCLA2, MDH2, PC, MDH1, FH	543	30	6879	7.17882	2.31773e-08	1.78287e-09	1.19233e-07
KEGG_PATHWAY	hsa01210:2-Oxocarboxylic acid metabolism	13	1.39635	2.18656e-10	GOT2, AADAT, ACY1, IDH3G, GOT1, ACO2, ACO1, CS, IDH2, IDH1, IDH3B, GPT, IDH3A	543	17	6879	9.68768	5.532e-08	3.95143e-09	2.84589e-07
GOTERM_BP_DIRECT	GO:0006099~tricarboxylic acid cycle	14	1.50376	7.14546e-10	ACO2, SUCLG2, ACO1, SUCLG1, CS, IDH3B, IDH3A, IDH3G, IDH2, IDH1, SUCLA2, MDH2, MDH1, FH	889	29	16792	9.11865	2.07861e-06	2.59827e-07	1.28225e-06
GOTERM_BP_DIRECT	GO:0006102~isocitrate metabolic process	5	0.537057	3.72167e-05	IDH3G, ACO2, IDH2, IDH1, IDH3B	889	5	16792	18.8886	0.102611	0.00251463	0.0667642
Annotation Cluster 5:	Enrichment Score: 7.133409761411181
Category	Term	Count	%	PValue	Genes	List Total	Pop Hits	Pop Total	Fold Enrichment	Bonferroni	Benjamini	FDR
KEGG_PATHWAY	hsa00071:Fatty acid degradation	21	2.25564	6.02077e-12	ECI1, GCDH, ACAA2, ACADSB, ACADM, ACADS, ADH1C, ADH5, ECHS1, ADH6, ADH1A, ACADL, ACAT2, ACAT1, ACOX3, ALDH7A1, ALDH1B1, ADH4, ALDH2, HADH, ALDH9A1	543	42	6879	6.33425	1.52325e-09	1.52325e-10	7.8362e-09
GOTERM_BP_DIRECT	GO:0006635~fatty acid beta-oxidation	14	1.50376	2.6065e-07	ACOX2, ECI1, ACAA2, ACADM, ACADS, ECHS1, BDH2, HIBCH, HADH, ACAT2, ACADL, ACAD10, ACAT1, CROT	889	44	16792	6.01002	0.000757944	4.73883e-05	0.000467735
KEGG_PATHWAY	hsa01212:Fatty acid metabolism	13	1.39635	0.000253548	ACAA2, ACADSB, ACADM, ACADS, FASN, ECHS1, ACAT2, ACADL, HADH, ACAT1, MECR, OXSM, ACOX3	543	48	6879	3.43105	0.0621412	0.00213624	0.329499
Annotation Cluster 6	Enrichment Score: 4.717516872818757
Category	Term	Count	%	PValue	Genes	List Total	Pop Hits	Pop Total	Fold Enrichment	Bonferroni	Benjamini	FDR
GOTERM_BP_DIRECT	GO:0010388~cullin deneddylation	8	0.859291	3.70597e-08	GPS1, COPS2, COPS5, COPS6, COPS3, COPS4, COPS7A, COPS8	889	9	16792	16.7899	0.000107801	9.80057e-06	6.65036e-05
GOTERM_BP_DIRECT	GO:0006283~transcription-coupled nucleotide-excision repair	17	1.82599	1.22067e-06	GPS1, POLR2H, USP7, HMGN1, COPS2, COPS5, COPS6, COPS3, COPS4, COPS7A, COPS8, POLR2B, PRPF19, RPA1, RPA2, TCEA1, CUL4B	889	74	16792	4.33928	0.00354465	0.000136565	0.00219047
GOTERM_BP_DIRECT	GO:0000715~nucleotide-excision repair, DNA damage recognition	9	0.966702	1.4267e-05	GPS1, COPS2, COPS5, COPS6, COPS3, COPS4, COPS7A, COPS8, CUL4B	889	23	16792	7.39121	0.0406536	0.00109159	0.025599
GOTERM_CC_DIRECT	GO:0008180~COP9 signalosome	9	0.966702	0.00025663	GPS1, HSP90AB1, COPS2, COPS5, COPS6, COPS3, COPS4, COPS7A, COPS8	907	35	18224	5.16667	0.120438	0.00609238	0.368923
GOTERM_BP_DIRECT	GO:0000338~protein deneddylation	3	0.322234	0.0156053	COPS5, COPS6, COPS4	889	4	16792	14.1665	1	0.328244	24.5911
Annotation Cluster 7	Enrichment Score: 4.223422261790511
Category	Term	Count	%	PValue	Genes	List Total	Pop Hits	Pop Total	Fold Enrichment	Bonferroni	Benjamini	FDR
GOTERM_BP_DIRECT	GO:0009168~purine ribonucleoside monophosphate biosynthetic process	8	0.859291	1.46439e-06	ATIC, ADSL, LHPP, GMPS, PAICS, PFAS, PPAT, GART	889	13	16792	11.6238	0.00425084	0.000152128	0.0026278
GOTERM_BP_DIRECT	GO:0006189~'de novo' IMP biosynthetic process	6	0.644468	2.34745e-06	ATIC, ADSL, PAICS, PFAS, PPAT, GART	889	6	16792	18.8886	0.00680549	0.000227599	0.00421241
GOTERM_BP_DIRECT	GO:0009113~purine nucleobase biosynthetic process	4	0.429646	0.00136004	GMPS, PAICS, PPAT, GART	889	5	16792	15.1109	0.980919	0.0514183	2.41267
GOTERM_BP_DIRECT	GO:0006164~purine nucleotide biosynthetic process	5	0.537057	0.00273216	ATIC, ADSL, HPRT1, PFAS, PPAT	889	12	16792	7.87027	0.99965	0.0883903	4.79099
Annotation Cluster 8	Enrichment Score: 3.6959991997695836
Category	Term	Count	%	PValue	Genes	List Total	Pop Hits	Pop Total	Fold Enrichment	Bonferroni	Benjamini	FDR
KEGG_PATHWAY	hsa00340:Histidine metabolism	10	1.07411	2.14429e-05	AMDHD1, ALDH7A1, HNMT, ALDH1B1, CNDP2, FTCD, ALDH2, HAL, UROC1, ALDH9A1	543	22	6879	5.75841	0.00541042	0.000208636	0.027905
GOTERM_BP_DIRECT	GO:0006548~histidine catabolic process	5	0.537057	0.000239087	AMDHD1, HNMT, FTCD, HAL, UROC1	889	7	16792	13.4919	0.501218	0.0123444	0.428172
GOTERM_BP_DIRECT	GO:0019556~histidine catabolic process to glutamate and formamide	4	0.429646	0.000566347	AMDHD1, FTCD, HAL, UROC1	889	4	16792	18.8886	0.80756	0.0258191	1.01144
GOTERM_BP_DIRECT	GO:0019557~histidine catabolic process to glutamate and formate	4	0.429646	0.000566347	AMDHD1, FTCD, HAL, UROC1	889	4	16792	18.8886	0.80756	0.0258191	1.01144
Annotation Cluster 9	Enrichment Score: 3.401732945212117
Category	Term	Count	%	PValue	Genes	List Total	Pop Hits	Pop Total	Fold Enrichment	Bonferroni	Benjamini	FDR
GOTERM_BP_DIRECT	GO:0032324~molybdopterin cofactor biosynthetic process	5	0.537057	0.000106955	MOCOS, GPHN, MOCS3, MOCS2, NFS1	889	6	16792	15.7405	0.267395	0.00596577	0.191757
GOTERM_BP_DIRECT	GO:0006777~Mo-molybdopterin cofactor biosynthetic process	5	0.537057	0.000106955	MOCOS, GPHN, MOCS3, MOCS2, NFS1	889	6	16792	15.7405	0.267395	0.00596577	0.191757
KEGG_PATHWAY	hsa04122:Sulfur relay system	5	0.537057	0.00545001	TST, MOCS3, MOCS2, NFS1, MPST	543	10	6879	6.33425	0.749081	0.0366787	6.86571
Annotation Cluster 10	Enrichment Score: 3.3100566258883117
Category	Term	Count	%	PValue	Genes	List Total	Pop Hits	Pop Total	Fold Enrichment	Bonferroni	Benjamini	FDR
GOTERM_BP_DIRECT	GO:0050427~3'-phosphoadenosine 5'-phosphosulfate metabolic process	8	0.859291	5.00091e-06	SULT2A1, SULT1B1, SULT1A1, SULT1A2, ABHD14B, SULT1E1, SULT1A4, BPNT1	889	15	16792	10.0739	0.0144424	0.000415562	0.00897373
GOTERM_BP_DIRECT	GO:0008202~steroid metabolic process	11	1.18153	6.32431e-05	AKR1C3, AKR1C2, DHRS4, AKR1C4, SULT2A1, SULT1B1, SULT1A1, AKR1B10, SULT1A2, SULT1E1, SULT1A4	889	43	16792	4.83198	0.168048	0.00374766	0.113429
GOTERM_BP_DIRECT	GO:0051923~sulfation	6	0.644468	0.000144589	SULT2A1, SULT1B1, SULT1A1, SULT1A2, SULT1E1, SULT1A4	889	11	16792	10.3029	0.343374	0.00775938	0.259147
GOTERM_BP_DIRECT	GO:0006584~catecholamine metabolic process	4	0.429646	0.00973737	SULT1A1, MTPN, SULT1A2, SULT1A4	889	9	16792	8.39495	1	0.233581	16.1041
GOTERM_BP_DIRECT	GO:0009812~flavonoid metabolic process	3	0.322234	0.0632523	SULT1B1, SULT1A1, SULT1A4	889	8	16792	7.08324	1	0.730418	69.0423
Annotation Cluster 11	Enrichment Score: 3.2359046882988824
Category	Term	Count	%	PValue	Genes	List Total	Pop Hits	Pop Total	Fold Enrichment	Bonferroni	Benjamini	FDR
GOTERM_BP_DIRECT	GO:0015949~nucleobase-containing small molecule interconversion	10	1.07411	2.94449e-06	GSR, NME2, AK1, TXN, CTPS1, CTPS2, AK4, GUK1, CMPK1, GLRX	889	25	16792	7.55546	0.00852895	0.000276269	0.00528374
GOTERM_BP_DIRECT	GO:0009142~nucleoside triphosphate biosynthetic process	5	0.537057	0.00507636	NME2, AK1, SUCLG1, AK4, CMPK1	889	14	16792	6.74594	1	0.142913	8.72809
GOTERM_BP_DIRECT	GO:0006165~nucleoside diphosphate phosphorylation	5	0.537057	0.0131136	NME2, AK1, AK4, CMPK1, PCK1	889	18	16792	5.24684	1	0.294671	21.0914
Annotation Cluster 12	Enrichment Score: 3.1025919261759354
Category	Term	Count	%	PValue	Genes	List Total	Pop Hits	Pop Total	Fold Enrichment	Bonferroni	Benjamini	FDR
GOTERM_CC_DIRECT	GO:0005686~U2 snRNP	8	0.859291	3.21408e-05	SNRPA1, SF3B1, SNRPB2, SNRPD2, SF3B5, SNRPE, SF3A1, SF3B2	907	20	18224	8.03705	0.0159422	0.0010708	0.0462741
GOTERM_CC_DIRECT	GO:0005689~U12-type spliceosomal complex	8	0.859291	0.0002099	SF3B1, DHX15, SNRPD2, SF3B5, SNRPE, SF3B4, SF3B3, SF3B2	907	26	18224	6.18234	0.0996403	0.0052343	0.30184
GOTERM_CC_DIRECT	GO:0071011~precatalytic spliceosome	7	0.75188	0.00116486	PRPF31, PLRG1, SNRPD2, LSM2, SF3B5, SNRPE, SF3B2	907	25	18224	5.62593	0.441649	0.0213527	1.66441
GOTERM_CC_DIRECT	GO:0030532~small nuclear ribonucleoprotein complex	4	0.429646	0.0494642	SNRPA1, SNRPD2, SNRPE, SF3B3	907	17	18224	4.72767	1	0.430878	51.8344
Annotation Cluster 13	Enrichment Score: 2.9502579167022542
Category	Term	Count	%	PValue	Genes	List Total	Pop Hits	Pop Total	Fold Enrichment	Bonferroni	Benjamini	FDR
GOTERM_BP_DIRECT	GO:0019388~galactose catabolic process	5	0.537057	0.000239087	PGM2, GALK1, PGM1, GALT, GALE	889	7	16792	13.4919	0.501218	0.0123444	0.428172
GOTERM_BP_DIRECT	GO:0006012~galactose metabolic process	5	0.537057	0.000790163	GALK2, GALK1, GALM, GALT, GALE	889	9	16792	10.4937	0.89969	0.0332507	1.40849
KEGG_PATHWAY	hsa00052:Galactose metabolism	8	0.859291	0.00746369	PGM2, GALK1, GALM, GCK, AKR1B10, PGM1, GALT, GALE	543	30	6879	3.37827	0.849741	0.0486553	9.29038
Annotation Cluster 14	Enrichment Score: 2.935551510169179
Category	Term	Count	%	PValue	Genes	List Total	Pop Hits	Pop Total	Fold Enrichment	Bonferroni	Benjamini	FDR
GOTERM_BP_DIRECT	GO:0006069~ethanol oxidation	9	0.966702	2.42797e-08	ALDH1A1, ALDH1B1, ADH4, ADH1C, ADH5, ALDH2, ADH6, ADH1A, ACSS2	889	12	16792	14.1665	7.06272e-05	7.06294e-06	4.35698e-05
KEGG_PATHWAY	hsa00982:Drug metabolism - cytochrome P450	9	0.966702	0.164117	GSTA3, GSTM3, ADH4, ADH1C, ADH5, ADH6, GSTT1, ADH1A, GSTO1	543	68	6879	1.67671	1	0.530415	90.3016
KEGG_PATHWAY	hsa00830:Retinol metabolism	7	0.75188	0.391696	ALDH1A1, DHRS4, ADH4, ADH1C, ADH5, ADH6, ADH1A	543	64	6879	1.38562	1	0.834137	99.845
Annotation Cluster 15	Enrichment Score: 2.847422505711521
Category	Term	Count	%	PValue	Genes	List Total	Pop Hits	Pop Total	Fold Enrichment	Bonferroni	Benjamini	FDR
KEGG_PATHWAY	hsa00900:Terpenoid backbone biosynthesis	9	0.966702	0.000167145	FNTA, HMGCS2, MVD, FDPS, HMGCS1, PMVK, ACAT2, IDI1, ACAT1	543	22	6879	5.18257	0.0414094	0.00145725	0.217326
GOTERM_BP_DIRECT	GO:0006695~cholesterol biosynthetic process	8	0.859291	0.00338133	ACAA2, CNBP, HMGCS2, MVD, FDPS, HMGCS1, PMVK, IDI1	889	38	16792	3.97656	0.999947	0.103697	5.89703
GOTERM_BP_DIRECT	GO:0008299~isoprenoid biosynthetic process	5	0.537057	0.00507636	HMGCS2, MVD, FDPS, HMGCS1, IDI1	889	14	16792	6.74594	1	0.142913	8.72809
Annotation Cluster 16	Enrichment Score: 2.6339242574402144
Category	Term	Count	%	PValue	Genes	List Total	Pop Hits	Pop Total	Fold Enrichment	Bonferroni	Benjamini	FDR
GOTERM_BP_DIRECT	GO:0033540~fatty acid beta-oxidation using acyl-CoA oxidase	6	0.644468	0.000368532	ACOX2, NUDT19, AMACR, SCP2, CROT, ACOX3	889	13	16792	8.71783	0.657764	0.0177122	0.659267
GOTERM_BP_DIRECT	GO:0006699~bile acid biosynthetic process	6	0.644468	0.00409391	ACOX2, BAAT, AKR1C4, AMACR, SCP2, AKR1D1	889	21	16792	5.39675	0.999993	0.120427	7.09715
KEGG_PATHWAY	hsa00120:Primary bile acid biosynthesis	6	0.644468	0.00831025	ACOX2, BAAT, AKR1C4, AMACR, SCP2, AKR1D1	543	17	6879	4.47124	0.878917	0.0514132	10.2922
Annotation Cluster 17	Enrichment Score: 2.3597878270011607
Category	Term	Count	%	PValue	Genes	List Total	Pop Hits	Pop Total	Fold Enrichment	Bonferroni	Benjamini	FDR
GOTERM_BP_DIRECT	GO:0000059~protein import into nucleus, docking	5	0.537057	0.000458139	NUP98, NUP205, IPO4, KPNB1, TNPO1	889	8	16792	11.8054	0.736324	0.0216159	0.818946
GOTERM_BP_DIRECT	GO:0006607~NLS-bearing protein import into nucleus	7	0.75188	0.0009988	IPO4, KPNA4, RANBP2, KPNA3, KPNB1, TNPO1, KPNA1	889	23	16792	5.74872	0.945358	0.0406775	1.77726
GOTERM_BP_DIRECT	GO:0000060~protein import into nucleus, translocation	7	0.75188	0.00297393	AKR1C3, AKT1, GCKR, RAN, IPO4, KPNB1, TNPO1	889	28	16792	4.72216	0.999827	0.0947886	5.20434
GOTERM_CC_DIRECT	GO:0034399~nuclear periphery	5	0.537057	0.0184577	NUP98, NUP205, IPO4, KPNB1, TNPO1	907	21	18224	4.78396	0.99991	0.233672	23.5308
GOTERM_BP_DIRECT	GO:0006610~ribosomal protein import into nucleus	3	0.322234	0.0632523	IPO4, KPNB1, TNPO1	889	8	16792	7.08324	1	0.730418	69.0423
Annotation Cluster 18	Enrichment Score: 2.356971719427719
Category	Term	Count	%	PValue	Genes	List Total	Pop Hits	Pop Total	Fold Enrichment	Bonferroni	Benjamini	FDR
GOTERM_CC_DIRECT	GO:0046540~U4/U6 x U5 tri-snRNP complex	7	0.75188	0.000722931	PRPF31, LSM8, SNRPD2, LSM2, SART3, SNRPE, PRPF4	907	23	18224	6.11514	0.303436	0.0149536	1.03602
GOTERM_CC_DIRECT	GO:0071011~precatalytic spliceosome	7	0.75188	0.00116486	PRPF31, PLRG1, SNRPD2, LSM2, SF3B5, SNRPE, SF3B2	907	25	18224	5.62593	0.441649	0.0213527	1.66441
GOTERM_CC_DIRECT	GO:0005687~U4 snRNP	3	0.322234	0.100859	PRPF31, SNRPD2, SNRPE	907	11	18224	5.4798	1	0.647361	78.3679
Annotation Cluster 19	Enrichment Score: 2.332295799837253
Category	Term	Count	%	PValue	Genes	List Total	Pop Hits	Pop Total	Fold Enrichment	Bonferroni	Benjamini	FDR
GOTERM_BP_DIRECT	GO:0044597~daunorubicin metabolic process	6	0.644468	2.00344e-05	AKR1C3, AKR1C2, AKR1C4, AKR1B10, AKR7A2, AKR1C1	889	8	16792	14.1665	0.0566149	0.00142047	0.0359456
GOTERM_BP_DIRECT	GO:0044598~doxorubicin metabolic process	6	0.644468	2.00344e-05	AKR1C3, AKR1C2, AKR1C4, AKR1B10, AKR7A2, AKR1C1	889	8	16792	14.1665	0.0566149	0.00142047	0.0359456
GOTERM_BP_DIRECT	GO:0071395~cellular response to jasmonic acid stimulus	4	0.429646	0.000566347	AKR1C3, AKR1C2, AKR1C4, AKR1C1	889	4	16792	18.8886	0.80756	0.0258191	1.01144
GOTERM_BP_DIRECT	GO:0042448~progesterone metabolic process	4	0.429646	0.00973737	AKR1C3, AKR1C2, STAT5B, AKR1C1	889	9	16792	8.39495	1	0.233581	16.1041
GOTERM_BP_DIRECT	GO:0001523~retinoid metabolic process	7	0.75188	0.102363	AKR1C3, ALDH1A1, AKR1C4, ADH4, AKR1B10, ADH5, AKR1C1	889	61	16792	2.16755	1	0.851012	85.5989
GOTERM_BP_DIRECT	GO:0007586~digestion	5	0.537057	0.428709	AKR1C2, SULT2A1, AKR1B10, AKR1D1, AKR1C1	889	63	16792	1.4991	1	0.998738	99.9957
KEGG_PATHWAY	hsa00140:Steroid hormone biosynthesis	6	0.644468	0.485901	AKR1C3, AKR1C2, AKR1C4, SULT1E1, AKR1D1, AKR1C1	543	58	6879	1.31054	1	0.903472	99.9827
Annotation Cluster 20	Enrichment Score: 2.3285017217556865
Category	Term	Count	%	PValue	Genes	List Total	Pop Hits	Pop Total	Fold Enrichment	Bonferroni	Benjamini	FDR
GOTERM_CC_DIRECT	GO:0005643~nuclear pore	15	1.61117	1.02846e-05	XPOT, NUP98, RAN, RANGAP1, NUP62, IPO7, IPO4, NUP210, NUP205, KPNA4, RANBP2, XPO7, KPNA3, KPNB1, KPNA1	907	72	18224	4.18596	0.00512914	0.000395486	0.0148093
GOTERM_BP_DIRECT	GO:0075733~intracellular transport of virus	12	1.28894	5.77411e-05	XPO1, NUP214, NUP98, NUP62, RAN, NUP205, NUP210, KPNA4, RANBP2, KPNA3, KPNB1, KPNA1	889	51	16792	4.44439	0.154624	0.00349333	0.103565
GOTERM_BP_DIRECT	GO:0006406~mRNA export from nucleus	15	1.61117	0.000767875	NCBP1, NUP98, FIP1L1, SRSF10, RNPS1, SARNP, NUP214, SRSF4, EIF4E, NUP62, NUP210, SRSF9, NUP205, SRRM1, RANBP2	889	100	16792	2.8333	0.892966	0.0337943	1.36902
GOTERM_BP_DIRECT	GO:0006607~NLS-bearing protein import into nucleus	7	0.75188	0.0009988	IPO4, KPNA4, RANBP2, KPNA3, KPNB1, TNPO1, KPNA1	889	23	16792	5.74872	0.945358	0.0406775	1.77726
GOTERM_BP_DIRECT	GO:0006409~tRNA export from nucleus	8	0.859291	0.00118809	XPOT, NUP214, NUP98, NUP62, RAN, NUP205, NUP210, RANBP2	889	32	16792	4.72216	0.968514	0.0462683	2.1107
GOTERM_BP_DIRECT	GO:0010827~regulation of glucose transport	8	0.859291	0.00144009	NUP214, GCKR, NUP98, NUP62, GCK, NUP205, NUP210, RANBP2	889	33	16792	4.57906	0.984887	0.0536671	2.55294
GOTERM_BP_DIRECT	GO:0019054~modulation by virus of host process	4	0.429646	0.00439366	KPNA4, KPNA3, KPNB1, KPNA1	889	7	16792	10.7935	0.999997	0.127392	7.59765
GOTERM_BP_DIRECT	GO:0007077~mitotic nuclear envelope disassembly	8	0.859291	0.00780575	NUP214, NUP98, NUP62, NUP205, NUP210, LMNA, RANBP2, BANF1	889	44	16792	3.4343	1	0.19854	13.1184
KEGG_PATHWAY	hsa03013:RNA transport	21	2.25564	0.0498606	XPOT, CLNS1A, XPO1, NCBP1, NUP98, RAN, RNPS1, RANGAP1, PNN, EIF4B, NUP214, EIF4E, NUP62, NUP210, NUP205, PRMT5, EIF4A1, SRRM1, ACIN1, RANBP2, KPNB1	543	172	6879	1.54674	0.999998	0.228024	48.6081
GOTERM_BP_DIRECT	GO:0031047~gene silencing by RNA	11	1.18153	0.0691483	POLR2H, NCBP1, NUP214, NUP98, HIST1H4A, NUP62, RAN, NUP205, NUP210, RANBP2, POLR2B	889	111	16792	1.87185	1	0.753147	72.3585
GOTERM_BP_DIRECT	GO:0016925~protein sumoylation	11	1.18153	0.0909115	RPA1, TOP1, NUP214, NUP98, NUP62, NUP205, NUP210, TRIM28, NOP58, RANGAP1, RANBP2	889	117	16792	1.77585	1	0.821317	81.9204
GOTERM_CC_DIRECT	GO:0044615~nuclear pore nuclear basket	3	0.322234	0.117185	NUP214, NUP98, RANBP2	907	12	18224	5.02315	1	0.684649	83.3849
GOTERM_BP_DIRECT	GO:0019083~viral transcription	7	0.75188	0.54642	NUP214, NUP98, NUP62, NUP205, NUP210, RPL10, RANBP2	889	112	16792	1.18054	1	0.999774	99.9999
Annotation Cluster 21	Enrichment Score: 2.296066732834504
Category	Term	Count	%	PValue	Genes	List Total	Pop Hits	Pop Total	Fold Enrichment	Bonferroni	Benjamini	FDR
GOTERM_BP_DIRECT	GO:0006405~RNA export from nucleus	11	1.18153	0.000542894	SARNP, NCBP1, NUP214, NUP98, SRSF4, EIF4E, NUP62, SRSF9, SRRM1, RNPS1, RANBP1	889	55	16792	3.77773	0.793964	0.0251573	0.969752
GOTERM_BP_DIRECT	GO:0006406~mRNA export from nucleus	15	1.61117	0.000767875	NCBP1, NUP98, FIP1L1, SRSF10, RNPS1, SARNP, NUP214, SRSF4, EIF4E, NUP62, NUP210, SRSF9, NUP205, SRRM1, RANBP2	889	100	16792	2.8333	0.892966	0.0337943	1.36902
GOTERM_BP_DIRECT	GO:0031124~mRNA 3'-end processing	9	0.966702	0.00440857	PABPN1, SARNP, NCBP1, FIP1L1, SRSF4, SRSF9, CPSF7, SRRM1, RNPS1	889	50	16792	3.39996	0.999997	0.126541	7.62248
GOTERM_BP_DIRECT	GO:0006369~termination of RNA polymerase II transcription	10	1.07411	0.00625631	PABPN1, SARNP, NCBP1, FIP1L1, SRSF4, SRSF9, CPSF7, SRRM1, RNPS1, SNRPE	889	64	16792	2.95135	1	0.168407	10.6512
KEGG_PATHWAY	hsa03015:mRNA surveillance pathway	10	1.07411	0.28777	PABPN1, NCBP1, FIP1L1, CPSF7, CPSF6, SRRM1, RNPS1, ACIN1, PNN, DAZAP1	543	91	6879	1.39214	1	0.717081	98.7927
Annotation Cluster 22	Enrichment Score: 2.2259506279936487
Category	Term	Count	%	PValue	Genes	List Total	Pop Hits	Pop Total	Fold Enrichment	Bonferroni	Benjamini	FDR
GOTERM_CC_DIRECT	GO:0034709~methylosome	5	0.537057	0.00217902	CLNS1A, ERH, PRMT5, SNRPD2, SNRPE	907	12	18224	8.37192	0.664018	0.0382045	3.09247
GOTERM_BP_DIRECT	GO:0000387~spliceosomal snRNP assembly	7	0.75188	0.00297393	CLNS1A, PRMT5, LSM4, SNRPD2, SNRPC, SART3, SNRPE	889	28	16792	4.72216	0.999827	0.0947886	5.20434
GOTERM_CC_DIRECT	GO:0034715~pICln-Sm protein complex	3	0.322234	0.0324009	CLNS1A, SNRPD2, SNRPE	907	6	18224	10.0463	1	0.330803	37.7688
Annotation Cluster 23	Enrichment Score: 2.2058288871639116
Category	Term	Count	%	PValue	Genes	List Total	Pop Hits	Pop Total	Fold Enrichment	Bonferroni	Benjamini	FDR
KEGG_PATHWAY	hsa00980:Metabolism of xenobiotics by cytochrome P450	17	1.82599	0.000160739	GSTA3, SULT2A1, ADH1C, ADH5, GSTT1, ADH6, ADH1A, CBR3, AKR1C2, CBR1, GSTM3, AKR1C4, ADH4, AKR7A2, AKR7A3, GSTO1, AKR1C1	543	74	6879	2.91033	0.0398543	0.00145145	0.209005
KEGG_PATHWAY	hsa05204:Chemical carcinogenesis	14	1.50376	0.00914618	GSTA3, SULT2A1, ADH5, ADH1C, GSTT1, ADH6, ADH1A, GSTM3, CBR1, SULT1A1, ADH4, SULT1A2, GSTO1, SULT1A4	543	80	6879	2.21699	0.90218	0.0551209	11.2714
KEGG_PATHWAY	hsa00982:Drug metabolism - cytochrome P450	9	0.966702	0.164117	GSTA3, GSTM3, ADH4, ADH1C, ADH5, ADH6, GSTT1, ADH1A, GSTO1	543	68	6879	1.67671	1	0.530415	90.3016
Annotation Cluster 24	Enrichment Score: 1.7392542093440795
Category	Term	Count	%	PValue	Genes	List Total	Pop Hits	Pop Total	Fold Enrichment	Bonferroni	Benjamini	FDR
GOTERM_BP_DIRECT	GO:0006783~heme biosynthetic process	6	0.644468	0.00409391	ALAS1, ALAD, IBA57, FXN, PPOX, UROD	889	21	16792	5.39675	0.999993	0.120427	7.09715
GOTERM_BP_DIRECT	GO:0006782~protoporphyrinogen IX biosynthetic process	4	0.429646	0.00973737	ALAS1, ALAD, PPOX, UROD	889	9	16792	8.39495	1	0.233581	16.1041
KEGG_PATHWAY	hsa00860:Porphyrin and chlorophyll metabolism	8	0.859291	0.0437851	ALAS1, ALAD, FXN, BLVRB, PPOX, UROD, MMAB, EARS2	543	42	6879	2.41305	0.999988	0.210211	44.1628
GOTERM_BP_DIRECT	GO:0006779~porphyrin-containing compound biosynthetic process	3	0.322234	0.0632523	ALAD, PPOX, UROD	889	8	16792	7.08324	1	0.730418	69.0423
Annotation Cluster 25	Enrichment Score: 1.5003285224475675
Category	Term	Count	%	PValue	Genes	List Total	Pop Hits	Pop Total	Fold Enrichment	Bonferroni	Benjamini	FDR
GOTERM_BP_DIRECT	GO:0015937~coenzyme A biosynthetic process	4	0.429646	0.0133697	COASY, PANK1, PPCS, ACAT1	889	10	16792	7.55546	1	0.295027	21.458
KEGG_PATHWAY	hsa00770:Pantothenate and CoA biosynthesis	5	0.537057	0.0480357	COASY, PANK1, PPCS, DPYS, DPYD	543	18	6879	3.51903	0.999996	0.224445	47.3085
GOTERM_BP_DIRECT	GO:0009108~coenzyme biosynthetic process	3	0.322234	0.049128	COASY, PANK1, PPCS	889	7	16792	8.09513	1	0.646303	59.505
Annotation Cluster 26	Enrichment Score: 1.3807858910796094
Category	Term	Count	%	PValue	Genes	List Total	Pop Hits	Pop Total	Fold Enrichment	Bonferroni	Benjamini	FDR
GOTERM_BP_DIRECT	GO:0051639~actin filament network formation	4	0.429646	0.0133697	COBLL1, PLS1, ACTN1, PLS3	889	10	16792	7.55546	1	0.295027	21.458
GOTERM_BP_DIRECT	GO:0051017~actin filament bundle assembly	6	0.644468	0.0193723	LIMA1, ACTN4, PLS1, ACTN1, PLS3, ESPN	889	30	16792	3.77773	1	0.377633	29.6049
GOTERM_CC_DIRECT	GO:0005884~actin filament	7	0.75188	0.103371	CTTN, PLS1, ACTN1, GAS2, TPM1, PLS3, TPM3	907	65	18224	2.16382	1	0.649771	79.2221
GOTERM_BP_DIRECT	GO:0051764~actin crosslink formation	3	0.322234	0.111983	PLS1, ACTN1, PLS3	889	11	16792	5.15145	1	0.870529	88.1308
Annotation Cluster 27	Enrichment Score: 0.8031842128282242
Category	Term	Count	%	PValue	Genes	List Total	Pop Hits	Pop Total	Fold Enrichment	Bonferroni	Benjamini	FDR
GOTERM_BP_DIRECT	GO:0000289~nuclear-transcribed mRNA poly(A) tail shortening	5	0.537057	0.064544	PAN2, TNKS1BP1, EIF4B, EIF4E, EIF4A1	889	29	16792	3.25666	1	0.732959	69.7994
GOTERM_CC_DIRECT	GO:0016281~eukaryotic translation initiation factor 4F complex	3	0.322234	0.0704539	EIF4B, EIF4E, EIF4A1	907	9	18224	6.69754	1	0.532815	65.0789
GOTERM_BP_DIRECT	GO:0006413~translational initiation	6	0.644468	0.856419	EIF6, EIF4B, EIF4E, COPS5, EIF4A1, RPL10	889	137	16792	0.82724	1	1	100
Annotation Cluster 28	Enrichment Score: 0.7646298959977529
Category	Term	Count	%	PValue	Genes	List Total	Pop Hits	Pop Total	Fold Enrichment	Bonferroni	Benjamini	FDR
GOTERM_BP_DIRECT	GO:0001836~release of cytochrome c from mitochondria	5	0.537057	0.030808	BID, DNM1L, GGCT, BAX, SOD2	889	23	16792	4.10623	1	0.500868	42.9672
GOTERM_BP_DIRECT	GO:0090200~positive regulation of release of cytochrome c from mitochondria	4	0.429646	0.182559	BID, DNM1L, BAX, PDCD5	889	28	16792	2.69838	1	0.955802	97.3144
GOTERM_BP_DIRECT	GO:2001244~positive regulation of intrinsic apoptotic signaling pathway	4	0.429646	0.252707	BID, BCLAF1, DNM1L, BAX	889	33	16792	2.28953	1	0.983975	99.4632
GOTERM_CC_DIRECT	GO:0005741~mitochondrial outer membrane	8	0.859291	0.61489	BID, COASY, MSTO1, DNM1L, BAX, BPHL, DAO, GK	907	149	18224	1.0788	1	0.989368	99.9999
Annotation Cluster 29	Enrichment Score: 0.72948832800364
Category	Term	Count	%	PValue	Genes	List Total	Pop Hits	Pop Total	Fold Enrichment	Bonferroni	Benjamini	FDR
GOTERM_BP_DIRECT	GO:0010907~positive regulation of glucose metabolic process	4	0.429646	0.00973737	AKT1, RGN, IRS1, AKT2	889	9	16792	8.39495	1	0.233581	16.1041
GOTERM_BP_DIRECT	GO:0032869~cellular response to insulin stimulus	10	1.07411	0.0200139	AKT1, GOT1, GCLC, GCK, PKLR, IRS1, PPAT, AKT2, PCK1, APRT	889	77	16792	2.45307	1	0.384944	30.4269
GOTERM_BP_DIRECT	GO:0045725~positive regulation of glycogen biosynthetic process	4	0.429646	0.0416496	AKT1, GCK, IRS1, AKT2	889	15	16792	5.03697	1	0.594776	53.3926
GOTERM_BP_DIRECT	GO:0008286~insulin receptor signaling pathway	6	0.644468	0.39619	AKT1, PDK2, NAMPT, IDE, IRS1, AKT2	889	78	16792	1.45297	1	0.997901	99.9883
GOTERM_BP_DIRECT	GO:0046326~positive regulation of glucose import	3	0.322234	0.476016	AKT1, IRS1, AKT2	889	30	16792	1.88886	1	0.999354	99.9991
KEGG_PATHWAY	hsa04150:mTOR signaling pathway	6	0.644468	0.485901	EIF4B, AKT1, AKT1S1, EIF4E, IRS1, AKT2	543	58	6879	1.31054	1	0.903472	99.9827
KEGG_PATHWAY	hsa04920:Adipocytokine signaling pathway	6	0.644468	0.65573	AKT1, PCK2, IRS1, AKT2, TRADD, PCK1	543	70	6879	1.08587	1	0.962747	99.9999
KEGG_PATHWAY	hsa04922:Glucagon signaling pathway	8	0.859291	0.67279	AKT1, LDHA, GCK, PFKFB1, PGAM1, PCK2, AKT2, PCK1	543	99	6879	1.02372	1	0.966803	100
KEGG_PATHWAY	hsa04923:Regulation of lipolysis in adipocytes	4	0.429646	0.828976	AKT1, ABHD5, IRS1, AKT2	543	56	6879	0.904893	1	0.990009	100
Annotation Cluster 30	Enrichment Score: 0.6812921094036517
Category	Term	Count	%	PValue	Genes	List Total	Pop Hits	Pop Total	Fold Enrichment	Bonferroni	Benjamini	FDR
GOTERM_CC_DIRECT	GO:0042641~actomyosin	3	0.322234	0.117185	MYH14, MYO18A, MYH10	907	12	18224	5.02315	1	0.684649	83.3849
GOTERM_BP_DIRECT	GO:0031032~actomyosin structure organization	4	0.429646	0.16921	CNN3, MYH14, MYO18A, MYH10	889	27	16792	2.79832	1	0.945793	96.4085
GOTERM_CC_DIRECT	GO:0016459~myosin complex	4	0.429646	0.455856	ACAA2, MYH14, MYO18A, MYH10	907	50	18224	1.60741	1	0.962059	99.9844
Annotation Cluster 31	Enrichment Score: 0.5388264190399452
Category	Term	Count	%	PValue	Genes	List Total	Pop Hits	Pop Total	Fold Enrichment	Bonferroni	Benjamini	FDR
GOTERM_BP_DIRECT	GO:0006368~transcription elongation from RNA polymerase II promoter	10	1.07411	0.0376729	POLR2H, NCBP1, SSRP1, TCEB2, SUPT16H, TAF9, TCEA1, TCEB1, SUPT5H, POLR2B	889	86	16792	2.19635	1	0.562845	49.7973
GOTERM_BP_DIRECT	GO:0006370~7-methylguanosine mRNA capping	4	0.429646	0.252707	POLR2H, NCBP1, SUPT5H, POLR2B	889	33	16792	2.28953	1	0.983975	99.4632
GOTERM_BP_DIRECT	GO:0042795~snRNA transcription from RNA polymerase II promoter	6	0.644468	0.311338	POLR2H, NCBP1, SRRT, TAF9, RPRD1B, POLR2B	889	70	16792	1.61903	1	0.992626	99.8761
GOTERM_BP_DIRECT	GO:0010467~gene expression	3	0.322234	0.729261	POLR2H, NCBP1, POLR2B	889	48	16792	1.18054	1	0.999995	100
GOTERM_BP_DIRECT	GO:0008543~fibroblast growth factor receptor signaling pathway	3	0.322234	0.935635	POLR2H, NCBP1, POLR2B	889	82	16792	0.691048	1	1	100
Annotation Cluster 32	Enrichment Score: 0.4516202079017309
Category	Term	Count	%	PValue	Genes	List Total	Pop Hits	Pop Total	Fold Enrichment	Bonferroni	Benjamini	FDR
GOTERM_CC_DIRECT	GO:0008091~spectrin	3	0.322234	0.0704539	SPTBN2, SPTBN1, SPTAN1	907	9	18224	6.69754	1	0.532815	65.0789
GOTERM_BP_DIRECT	GO:0051693~actin filament capping	3	0.322234	0.148312	SPTBN2, SPTBN1, SPTAN1	889	13	16792	4.35892	1	0.92531	94.3909
GOTERM_BP_DIRECT	GO:0007010~cytoskeleton organization	9	0.966702	0.622484	MACF1, TUBB2A, DIAPH1, PPL, SPTBN2, FTCD, SPTBN1, TPM1, SPTAN1	889	161	16792	1.05589	1	0.999937	100
GOTERM_BP_DIRECT	GO:0006888~ER to Golgi vesicle-mediated transport	7	0.75188	0.855823	ARFGAP2, ARFGAP3, SPTBN2, USO1, TRAPPC4, SPTBN1, SPTAN1	889	160	16792	0.826378	1	1	100
GOTERM_BP_DIRECT	GO:0007411~axon guidance	4	0.429646	0.991532	SPTBN2, SPTBN1, SPTAN1, MYH10	889	159	16792	0.475186	1	1	100
Annotation Cluster 33	Enrichment Score: 0.31893262399065353
Category	Term	Count	%	PValue	Genes	List Total	Pop Hits	Pop Total	Fold Enrichment	Bonferroni	Benjamini	FDR
GOTERM_BP_DIRECT	GO:0036258~multivesicular body assembly	4	0.429646	0.224089	CHMP5, VTA1, HGS, PDCD6IP	889	31	16792	2.43724	1	0.976847	98.9464
GOTERM_BP_DIRECT	GO:0019058~viral life cycle	3	0.322234	0.493391	CHMP5, VTA1, PDCD6IP	889	31	16792	1.82793	1	0.999489	99.9995
KEGG_PATHWAY	hsa04144:Endocytosis	9	0.966702	0.999059	STAMBP, ARFGAP2, ARFGAP3, CHMP5, VTA1, HGS, EEA1, PDCD6IP, SNX12	543	241	6879	0.473098	1	0.999991	100
Annotation Cluster 34	Enrichment Score: 0.31111718786228926
Category	Term	Count	%	PValue	Genes	List Total	Pop Hits	Pop Total	Fold Enrichment	Bonferroni	Benjamini	FDR
GOTERM_BP_DIRECT	GO:0000723~telomere maintenance	4	0.429646	0.296466	RPA1, RPA2, APEX1, RAD50	889	36	16792	2.09874	1	0.991415	99.8182
GOTERM_BP_DIRECT	GO:0000722~telomere maintenance via recombination	3	0.322234	0.510395	RPA1, RPA2, RAD50	889	32	16792	1.77081	1	0.999629	99.9997
GOTERM_BP_DIRECT	GO:0000724~double-strand break repair via homologous recombination	5	0.537057	0.554759	RPA1, UBE2N, RPA2, NUCKS1, RAD50	889	74	16792	1.27626	1	0.999808	100
KEGG_PATHWAY	hsa03440:Homologous recombination	3	0.322234	0.678494	RPA1, RPA2, RAD50	543	29	6879	1.31054	1	0.967213	100
Annotation Cluster 35	Enrichment Score: 0.29317648976547867
Category	Term	Count	%	PValue	Genes	List Total	Pop Hits	Pop Total	Fold Enrichment	Bonferroni	Benjamini	FDR
GOTERM_BP_DIRECT	GO:0006293~nucleotide-excision repair, preincision complex stabilization	3	0.322234	0.30587	RPA1, RPA2, CUL4B	889	21	16792	2.69838	1	0.991994	99.8572
GOTERM_BP_DIRECT	GO:0006295~nucleotide-excision repair, DNA incision, 3'-to lesion	3	0.322234	0.345367	RPA1, RPA2, CUL4B	889	23	16792	2.46374	1	0.995509	99.9501
GOTERM_BP_DIRECT	GO:0006294~nucleotide-excision repair, preincision complex assembly	3	0.322234	0.458284	RPA1, RPA2, CUL4B	889	29	16792	1.954	1	0.999179	99.9983
GOTERM_BP_DIRECT	GO:0042769~DNA damage response, detection of DNA damage	3	0.322234	0.574553	RPA1, RPA2, CUL4B	889	36	16792	1.57405	1	0.999861	100
GOTERM_BP_DIRECT	GO:0006296~nucleotide-excision repair, DNA incision, 5'-to lesion	3	0.322234	0.589604	RPA1, RPA2, CUL4B	889	37	16792	1.53151	1	0.999894	100
GOTERM_BP_DIRECT	GO:0033683~nucleotide-excision repair, DNA incision	3	0.322234	0.604254	RPA1, RPA2, CUL4B	889	38	16792	1.49121	1	0.999914	100
KEGG_PATHWAY	hsa03420:Nucleotide excision repair	3	0.322234	0.894753	RPA1, RPA2, CUL4B	543	47	6879	0.808628	1	0.995595	100
Annotation Cluster 36	Enrichment Score: 0.25923621716077616
Category	Term	Count	%	PValue	Genes	List Total	Pop Hits	Pop Total	Fold Enrichment	Bonferroni	Benjamini	FDR
GOTERM_BP_DIRECT	GO:0043488~regulation of mRNA stability	12	1.28894	0.020151	AKT1, XPO1, NUP214, CARHSP1, EXOSC6, PSME1, KHSRP, PSME3, PSMD5, APEX1, TNPO1, PSMD9	889	103	16792	2.20062	1	0.384544	30.6013
GOTERM_BP_DIRECT	GO:0070423~nucleotide-binding oligomerization domain containing signaling pathway	3	0.322234	0.384098	UBE2N, UBE2V1, TAB1	889	25	16792	2.26664	1	0.997456	99.9833
GOTERM_BP_DIRECT	GO:0033209~tumor necrosis factor-mediated signaling pathway	8	0.859291	0.433332	KRT18, TXNDC17, PSME1, RIPK1, PSME3, PSMD5, TRADD, PSMD9	889	118	16792	1.28059	1	0.998822	99.9963
GOTERM_BP_DIRECT	GO:0038061~NIK/NF-kappaB signaling	5	0.537057	0.464317	PSME1, UBE2M, PSME3, PSMD5, PSMD9	889	66	16792	1.43096	1	0.999236	99.9986
GOTERM_BP_DIRECT	GO:0002223~stimulatory C-type lectin receptor signaling pathway	7	0.75188	0.482912	UBE2N, PSME1, UBE2V1, PSME3, PSMD5, TAB1, PSMD9	889	105	16792	1.25924	1	0.999411	99.9993
GOTERM_BP_DIRECT	GO:0006521~regulation of cellular amino acid metabolic process	4	0.429646	0.510531	PSME1, PSME3, PSMD5, PSMD9	889	51	16792	1.48146	1	0.999619	99.9997
GOTERM_BP_DIRECT	GO:0090263~positive regulation of canonical Wnt signaling pathway	7	0.75188	0.614397	JUP, PSME1, PSME3, PSMD5, CCAR2, PSMD9, PIN1	889	120	16792	1.10184	1	0.999927	100
GOTERM_BP_DIRECT	GO:0002479~antigen processing and presentation of exogenous peptide antigen via MHC class I, TAP-dependent	4	0.429646	0.654543	PSME1, PSME3, PSMD5, PSMD9	889	63	16792	1.19928	1	0.999968	100
GOTERM_BP_DIRECT	GO:0060071~Wnt signaling pathway, planar cell polarity pathway	5	0.537057	0.723777	PFN1, PSME1, PSME3, PSMD5, PSMD9	889	92	16792	1.02656	1	0.999994	100
GOTERM_BP_DIRECT	GO:0051436~negative regulation of ubiquitin-protein ligase activity involved in mitotic cell cycle	4	0.429646	0.732149	PSME1, PSME3, PSMD5, PSMD9	889	71	16792	1.06415	1	0.999995	100
GOTERM_BP_DIRECT	GO:0051437~positive regulation of ubiquitin-protein ligase activity involved in regulation of mitotic cell cycle transition	4	0.429646	0.773253	PSME1, PSME3, PSMD5, PSMD9	889	76	16792	0.994139	1	0.999998	100
GOTERM_BP_DIRECT	GO:0031145~anaphase-promoting complex-dependent catabolic process	4	0.429646	0.795339	PSME1, PSME3, PSMD5, PSMD9	889	79	16792	0.956387	1	0.999999	100
GOTERM_CC_DIRECT	GO:0000502~proteasome complex	3	0.322234	0.806339	PSME1, PSME3, PSMD5	907	60	18224	1.00463	1	0.998666	100
GOTERM_BP_DIRECT	GO:0000165~MAPK cascade	12	1.28894	0.823793	PABPN1, PSME1, MAP2K2, SPTBN2, PEBP1, SPTBN1, PSME3, PSMD5, IRS1, PSMD9, SPTAN1, PPP5C	889	262	16792	0.865129	1	1	100
GOTERM_BP_DIRECT	GO:0038095~Fc-epsilon receptor signaling pathway	8	0.859291	0.836979	UBE2N, PSME1, UBE2V1, PSME3, PSMD5, TAB1, VAV2, PSMD9	889	178	16792	0.848928	1	1	100
GOTERM_BP_DIRECT	GO:0050852~T cell receptor signaling pathway	6	0.644468	0.897412	UBE2N, PSME1, UBE2V1, PSME3, PSMD5, PSMD9	889	148	16792	0.765756	1	1	100
GOTERM_BP_DIRECT	GO:0043161~proteasome-mediated ubiquitin-dependent protein catabolic process	8	0.859291	0.916958	PLAA, PSME1, UBE2K, GSK3B, PCNP, PSME3, PSMD5, PSMD9	889	203	16792	0.74438	1	1	100
GOTERM_BP_DIRECT	GO:0090090~negative regulation of canonical Wnt signaling pathway	6	0.644468	0.936759	PSME1, PFDN5, GSK3B, PSME3, PSMD5, PSMD9	889	163	16792	0.695287	1	1	100
Annotation Cluster 37	Enrichment Score: 0.18813129660180739
Category	Term	Count	%	PValue	Genes	List Total	Pop Hits	Pop Total	Fold Enrichment	Bonferroni	Benjamini	FDR
GOTERM_CC_DIRECT	GO:0000786~nucleosome	7	0.75188	0.325225	H1F0, HIST1H4A, H2AFV, HIST1H1C, HP1BP3, HIST2H2BE, H2AFY	907	94	18224	1.49626	1	0.906494	99.6534
KEGG_PATHWAY	hsa05322:Systemic lupus erythematosus	9	0.966702	0.839391	TROVE2, HIST1H4A, H2AFV, ACTN4, C4B, HIST2H2BE, H2AFY, ACTN1, SSB	543	134	6879	0.85087	1	0.990661	100
KEGG_PATHWAY	hsa05034:Alcoholism	6	0.644468	0.998753	DDC, HIST1H4A, H2AFV, HIST2H2BE, H2AFY, HDAC6	543	177	6879	0.429441	1	0.999988	100
Annotation Cluster 38	Enrichment Score: 0.18052711725069112
Category	Term	Count	%	PValue	Genes	List Total	Pop Hits	Pop Total	Fold Enrichment	Bonferroni	Benjamini	FDR
GOTERM_BP_DIRECT	GO:0046326~positive regulation of glucose import	3	0.322234	0.476016	AKT1, IRS1, AKT2	889	30	16792	1.88886	1	0.999354	99.9991
KEGG_PATHWAY	hsa04931:Insulin resistance	9	0.966702	0.625189	AKT1, PTPRF, GSK3B, GFPT1, MLXIPL, PCK2, IRS1, AKT2, PCK1	543	108	6879	1.05571	1	0.955107	99.9997
KEGG_PATHWAY	hsa04920:Adipocytokine signaling pathway	6	0.644468	0.65573	AKT1, PCK2, IRS1, AKT2, TRADD, PCK1	543	70	6879	1.08587	1	0.962747	99.9999
KEGG_PATHWAY	hsa04152:AMPK signaling pathway	9	0.966702	0.76391	AKT1, AKT1S1, PFKFB1, FASN, FBP1, PCK2, IRS1, AKT2, PCK1	543	123	6879	0.926964	1	0.984973	100
KEGG_PATHWAY	hsa04068:FoxO signaling pathway	9	0.966702	0.839391	AKT1, USP7, MAP2K2, CAT, PCK2, IRS1, AKT2, PCK1, SOD2	543	134	6879	0.85087	1	0.990661	100
Annotation Cluster 39	Enrichment Score: 0.13364600951558217
Category	Term	Count	%	PValue	Genes	List Total	Pop Hits	Pop Total	Fold Enrichment	Bonferroni	Benjamini	FDR
KEGG_PATHWAY	hsa05211:Renal cell carcinoma	9	0.966702	0.145601	AKT1, CRKL, MAP2K2, TCEB2, EGLN1, TCEB1, CRK, AKT2, FH	543	66	6879	1.72752	1	0.502641	87.1014
GOTERM_BP_DIRECT	GO:0097296~activation of cysteine-type endopeptidase activity involved in apoptotic signaling pathway	3	0.322234	0.148312	RIPK1, BAX, TRADD	889	13	16792	4.35892	1	0.92531	94.3909
KEGG_PATHWAY	hsa04210:Apoptosis	8	0.859291	0.213678	BID, AKT1, CASP6, RIPK1, BAX, CAPN2, AKT2, TRADD	543	62	6879	1.63465	1	0.61337	95.6227
GOTERM_BP_DIRECT	GO:0006919~activation of cysteine-type endopeptidase activity involved in apoptotic process	7	0.75188	0.27511	BID, RIPK1, BAX, HSPD1, PDCD6, CRADD, TRADD	889	83	16792	1.59302	1	0.988645	99.6891
GOTERM_BP_DIRECT	GO:0008625~extrinsic apoptotic signaling pathway via death domain receptors	4	0.429646	0.325894	BID, BAX, CRADD, TRADD	889	38	16792	1.98828	1	0.994033	99.9156
GOTERM_BP_DIRECT	GO:0097191~extrinsic apoptotic signaling pathway	4	0.429646	0.384554	KRT18, RIPK1, BAX, TRADD	889	42	16792	1.79892	1	0.997415	99.9835
KEGG_PATHWAY	hsa05230:Central carbon metabolism in cancer	7	0.75188	0.391696	GLS2, AKT1, GCK, MAP2K2, PGAM1, AKT2, SIRT3	543	64	6879	1.38562	1	0.834137	99.845
GOTERM_BP_DIRECT	GO:0061418~regulation of transcription from RNA polymerase II promoter in response to hypoxia	3	0.322234	0.440207	TCEB2, EGLN1, TCEB1	889	28	16792	2.02378	1	0.998952	99.997
KEGG_PATHWAY	hsa04066:HIF-1 signaling pathway	9	0.966702	0.488582	AKT1, EIF4E, MAP2K2, TCEB2, ENO3, EGLN1, TCEB1, AKT2, ENO1	543	96	6879	1.18767	1	0.902121	99.9838
KEGG_PATHWAY	hsa04917:Prolactin signaling pathway	7	0.75188	0.491748	AKT1, GCK, MAP2K2, GSK3B, STAT5B, GALT, AKT2	543	71	6879	1.24901	1	0.90112	99.9851
KEGG_PATHWAY	hsa05220:Chronic myeloid leukemia	7	0.75188	0.505663	AKT1, CTBP1, CRKL, MAP2K2, STAT5B, CRK, AKT2	543	72	6879	1.23166	1	0.907138	99.9896
KEGG_PATHWAY	hsa04722:Neurotrophin signaling pathway	10	1.07411	0.611617	AKT1, CRKL, MAP2K2, BAX, GSK3B, CRK, IRS1, YWHAE, ARHGDIA, AKT2	543	120	6879	1.05571	1	0.951628	99.9995
KEGG_PATHWAY	hsa05221:Acute myeloid leukemia	5	0.537057	0.653753	JUP, AKT1, MAP2K2, STAT5B, AKT2	543	56	6879	1.13112	1	0.963584	99.9999
KEGG_PATHWAY	hsa04012:ErbB signaling pathway	7	0.75188	0.692063	AKT1, CRKL, MAP2K2, GSK3B, STAT5B, CRK, AKT2	543	87	6879	1.01931	1	0.969979	100
KEGG_PATHWAY	hsa05213:Endometrial cancer	4	0.429646	0.788771	AKT1, MAP2K2, GSK3B, AKT2	543	52	6879	0.974501	1	0.986736	100
KEGG_PATHWAY	hsa04666:Fc gamma R-mediated phagocytosis	6	0.644468	0.802348	AKT1, CRKL, CFL2, VAV2, CRK, AKT2	543	84	6879	0.904893	1	0.987851	100
KEGG_PATHWAY	hsa04915:Estrogen signaling pathway	7	0.75188	0.803002	HSP90AB1, AKT1, HSP90AA1, FKBP5, MAP2K2, FKBP4, AKT2	543	99	6879	0.895753	1	0.98738	100
KEGG_PATHWAY	hsa04662:B cell receptor signaling pathway	5	0.537057	0.803971	AKT1, MAP2K2, GSK3B, VAV2, AKT2	543	69	6879	0.918008	1	0.986958	100
KEGG_PATHWAY	hsa05215:Prostate cancer	6	0.644468	0.833767	HSP90AB1, AKT1, HSP90AA1, MAP2K2, GSK3B, AKT2	543	88	6879	0.863762	1	0.990269	100
KEGG_PATHWAY	hsa04068:FoxO signaling pathway	9	0.966702	0.839391	AKT1, USP7, MAP2K2, CAT, PCK2, IRS1, AKT2, PCK1, SOD2	543	134	6879	0.85087	1	0.990661	100
KEGG_PATHWAY	hsa05210:Colorectal cancer	4	0.429646	0.876915	AKT1, BAX, GSK3B, AKT2	543	62	6879	0.817323	1	0.99474	100
KEGG_PATHWAY	hsa05164:Influenza A	11	1.18153	0.889125	PABPN1, AKT1, XPO1, NUP98, HNRNPUL1, MAP2K2, GSK3B, FDPS, KPNA1, AKT2, ADAR	543	174	6879	0.800883	1	0.995494	100
KEGG_PATHWAY	hsa04664:Fc epsilon RI signaling pathway	4	0.429646	0.912548	AKT1, MAP2K2, VAV2, AKT2	543	68	6879	0.745206	1	0.996853	100
KEGG_PATHWAY	hsa04071:Sphingolipid signaling pathway	7	0.75188	0.919868	BID, AKT1, ROCK1, MAP2K2, BAX, AKT2, TRADD	543	120	6879	0.738996	1	0.997296	100
KEGG_PATHWAY	hsa05223:Non-small cell lung cancer	3	0.322234	0.942258	AKT1, MAP2K2, AKT2	543	56	6879	0.67867	1	0.998313	100
KEGG_PATHWAY	hsa04370:VEGF signaling pathway	3	0.322234	0.95898	AKT1, MAP2K2, AKT2	543	61	6879	0.623041	1	0.999165	100
KEGG_PATHWAY	hsa04932:Non-alcoholic fatty liver disease (NAFLD)	8	0.859291	0.959307	BID, AKT1, BAX, GSK3B, PKLR, MLXIPL, IRS1, AKT2	543	151	6879	0.671179	1	0.999127	100
KEGG_PATHWAY	hsa04660:T cell receptor signaling pathway	5	0.537057	0.960929	AKT1, MAP2K2, GSK3B, VAV2, AKT2	543	100	6879	0.633425	1	0.999151	100
GOTERM_BP_DIRECT	GO:0018105~peptidyl-serine phosphorylation	4	0.429646	0.964375	AKT1, PDK3, GSK3B, AKT2	889	125	16792	0.604436	1	1	100
KEGG_PATHWAY	hsa05214:Glioma	3	0.322234	0.968912	AKT1, MAP2K2, AKT2	543	65	6879	0.5847	1	0.999376	100
KEGG_PATHWAY	hsa04620:Toll-like receptor signaling pathway	5	0.537057	0.97227	AKT1, MAP2K2, RIPK1, TAB1, AKT2	543	106	6879	0.597571	1	0.999479	100
KEGG_PATHWAY	hsa04914:Progesterone-mediated oocyte maturation	4	0.429646	0.972304	HSP90AB1, AKT1, HSP90AA1, AKT2	543	87	6879	0.58246	1	0.999446	100
KEGG_PATHWAY	hsa05218:Melanoma	3	0.322234	0.979599	AKT1, MAP2K2, AKT2	543	71	6879	0.535289	1	0.999596	100
KEGG_PATHWAY	hsa05160:Hepatitis C	6	0.644468	0.982909	AKT1, RIPK1, GSK3B, PSME3, AKT2, TRADD	543	133	6879	0.571512	1	0.999698	100
KEGG_PATHWAY	hsa05162:Measles	6	0.644468	0.982909	CSNK2A2, AKT1, GSK3B, STAT5B, AKT2, ADAR	543	133	6879	0.571512	1	0.999698	100
KEGG_PATHWAY	hsa04022:cGMP-PKG signaling pathway	7	0.75188	0.988177	AKT1, ROCK1, GTF2I, MAP2K2, IRS1, MYLK, AKT2	543	158	6879	0.561263	1	0.99981	100
KEGG_PATHWAY	hsa05231:Choline metabolism in cancer	4	0.429646	0.988717	AKT1, MAP2K2, LYPLA1, AKT2	543	101	6879	0.501723	1	0.999815	100
KEGG_PATHWAY	hsa05152:Tuberculosis	8	0.859291	0.98879	BID, AKT1, BAX, EEA1, HSPD1, AKT2, TRADD, HSPA9	543	177	6879	0.572588	1	0.999805	100
KEGG_PATHWAY	hsa05161:Hepatitis B	6	0.644468	0.991373	AKT1, MAP2K2, BAX, STAT5B, YWHAQ, AKT2	543	145	6879	0.524214	1	0.999865	100
KEGG_PATHWAY	hsa04062:Chemokine signaling pathway	8	0.859291	0.993027	AKT1, CRKL, ROCK1, GSK3B, STAT5B, VAV2, CRK, AKT2	543	186	6879	0.544882	1	0.999873	100
KEGG_PATHWAY	hsa04611:Platelet activation	5	0.537057	0.993454	AKT1, ROCK1, MYL12B, MYLK, AKT2	543	130	6879	0.48725	1	0.999879	100
KEGG_PATHWAY	hsa04919:Thyroid hormone signaling pathway	4	0.429646	0.995552	AKT1, MAP2K2, GSK3B, AKT2	543	115	6879	0.440644	1	0.999931	100
KEGG_PATHWAY	hsa04728:Dopaminergic synapse	4	0.429646	0.99817	AKT1, DDC, GSK3B, AKT2	543	128	6879	0.395891	1	0.999982	100
KEGG_PATHWAY	hsa04010:MAPK signaling pathway	10	1.07411	0.998634	AKT1, DUSP3, CRKL, MAP2K2, PPM1A, TAB1, FLNB, CRK, AKT2, PPP5C	543	253	6879	0.500732	1	0.999988	100
KEGG_PATHWAY	hsa05205:Proteoglycans in cancer	7	0.75188	0.998942	EIF4B, AKT1, CTTN, ROCK1, MAP2K2, FLNB, AKT2	543	200	6879	0.443398	1	0.99999	100
KEGG_PATHWAY	hsa04550:Signaling pathways regulating pluripotency of stem cells	4	0.429646	0.999208	AKT1, MAP2K2, GSK3B, AKT2	543	140	6879	0.361957	1	0.999992	100
KEGG_PATHWAY	hsa04015:Rap1 signaling pathway	7	0.75188	0.999425	AKT1, PFN1, PFN2, CRKL, MAP2K2, CRK, AKT2	543	210	6879	0.422284	1	0.999995	100
KEGG_PATHWAY	hsa05166:HTLV-I infection	9	0.966702	0.999553	AKT1, XPO1, RAN, BAX, GSK3B, STAT5B, FDPS, RANBP1, AKT2	543	254	6879	0.448884	1	0.999996	100
KEGG_PATHWAY	hsa04024:cAMP signaling pathway	6	0.644468	0.999674	AKT1, ROCK1, MAP2K2, VAV2, AKT2, ACOX3	543	198	6879	0.383894	1	0.999996	100
KEGG_PATHWAY	hsa04630:Jak-STAT signaling pathway	3	0.322234	0.999918	AKT1, STAT5B, AKT2	543	145	6879	0.262107	1	0.999999	100
GOTERM_BP_DIRECT	GO:0035556~intracellular signal transduction	8	0.859291	0.999938	AKT1, TNS3, CARHSP1, CRKL, GSK3B, MLXIPL, YWHAE, AKT2	889	403	16792	0.374961	1	1	100
KEGG_PATHWAY	hsa04014:Ras signaling pathway	3	0.322234	1	AKT1, MAP2K2, AKT2	543	226	6879	0.168166	1	1	100
Annotation Cluster 40	Enrichment Score: 0.09941190971078216
Category	Term	Count	%	PValue	Genes	List Total	Pop Hits	Pop Total	Fold Enrichment	Bonferroni	Benjamini	FDR
KEGG_PATHWAY	hsa04210:Apoptosis	8	0.859291	0.213678	BID, AKT1, CASP6, RIPK1, BAX, CAPN2, AKT2, TRADD	543	62	6879	1.63465	1	0.61337	95.6227
GOTERM_BP_DIRECT	GO:0007249~I-kappaB kinase/NF-kappaB signaling	4	0.429646	0.621579	ROCK1, RIPK1, TAB1, TRADD	889	60	16792	1.25924	1	0.999938	100
KEGG_PATHWAY	hsa04064:NF-kappa B signaling pathway	5	0.537057	0.92035	CSNK2A2, RIPK1, ERC1, TAB1, TRADD	543	87	6879	0.728075	1	0.997185	100
KEGG_PATHWAY	hsa04668:TNF signaling pathway	6	0.644468	0.932084	AKT1, DNM1L, RIPK1, TAB1, AKT2, TRADD	543	107	6879	0.710384	1	0.997701	100
GOTERM_BP_DIRECT	GO:0001934~positive regulation of protein phosphorylation	4	0.429646	0.967173	AKT1, RIPK1, AKT2, PIN1	889	127	16792	0.594918	1	1	100
KEGG_PATHWAY	hsa05169:Epstein-Barr virus infection	6	0.644468	0.968785	AKT1, USP7, RIPK1, TAB1, AKT2, TRADD	543	122	6879	0.623041	1	0.999409	100
KEGG_PATHWAY	hsa04620:Toll-like receptor signaling pathway	5	0.537057	0.97227	AKT1, MAP2K2, RIPK1, TAB1, AKT2	543	106	6879	0.597571	1	0.999479	100
KEGG_PATHWAY	hsa05160:Hepatitis C	6	0.644468	0.982909	AKT1, RIPK1, GSK3B, PSME3, AKT2, TRADD	543	133	6879	0.571512	1	0.999698	100
KEGG_PATHWAY	hsa05145:Toxoplasmosis	4	0.429646	0.993777	AKT1, LAMC1, TAB1, AKT2	543	110	6879	0.460673	1	0.999883	100
KEGG_PATHWAY	hsa04380:Osteoclast differentiation	3	0.322234	0.999761	AKT1, TAB1, AKT2	543	131	6879	0.290119	1	0.999997	100
Annotation Cluster 41	Enrichment Score: 0.07804519584012053
Category	Term	Count	%	PValue	Genes	List Total	Pop Hits	Pop Total	Fold Enrichment	Bonferroni	Benjamini	FDR
KEGG_PATHWAY	hsa04510:Focal adhesion	15	1.61117	0.758028	ROCK1, ACTN4, DIAPH1, ACTN1, MYL12B, VAV2, CAPN2, FLNB, AKT1, CRKL, GSK3B, LAMC1, CRK, MYLK, AKT2	543	206	6879	0.922464	1	0.984614	100
KEGG_PATHWAY	hsa04810:Regulation of actin cytoskeleton	15	1.61117	0.78223	ROCK1, ACTN4, DIAPH1, MAP2K2, DIAPH2, SSH3, ACTN1, MYL12B, VAV2, PFN1, PFN2, CRKL, CFL2, CRK, MYLK	543	210	6879	0.904893	1	0.986227	100
KEGG_PATHWAY	hsa04670:Leukocyte transendothelial migration	5	0.537057	0.983658	ROCK1, ACTN4, ACTN1, MYL12B, VAV2	543	115	6879	0.550805	1	0.999687	100
Annotation Cluster 42	Enrichment Score: 0.052451989561181335
Category	Term	Count	%	PValue	Genes	List Total	Pop Hits	Pop Total	Fold Enrichment	Bonferroni	Benjamini	FDR
GOTERM_BP_DIRECT	GO:0048010~vascular endothelial growth factor receptor signaling pathway	4	0.429646	0.740813	HSP90AA1, ROCK1, VAV2, CRK	889	72	16792	1.04937	1	0.999996	100
GOTERM_BP_DIRECT	GO:0048013~ephrin receptor signaling pathway	3	0.322234	0.946181	ROCK1, VAV2, CRK	889	86	16792	0.658906	1	1	100
KEGG_PATHWAY	hsa04062:Chemokine signaling pathway	8	0.859291	0.993027	AKT1, CRKL, ROCK1, GSK3B, STAT5B, VAV2, CRK, AKT2	543	186	6879	0.544882	1	0.999873	100
Annotation Cluster 43	Enrichment Score: 0.0022933223366656276
Category	Term	Count	%	PValue	Genes	List Total	Pop Hits	Pop Total	Fold Enrichment	Bonferroni	Benjamini	FDR
KEGG_PATHWAY	hsa04022:cGMP-PKG signaling pathway	7	0.75188	0.988177	AKT1, ROCK1, GTF2I, MAP2K2, IRS1, MYLK, AKT2	543	158	6879	0.561263	1	0.99981	100
KEGG_PATHWAY	hsa04270:Vascular smooth muscle contraction	4	0.429646	0.996115	ROCK1, MAP2K2, CALD1, MYLK	543	117	6879	0.433111	1	0.999942	100
KEGG_PATHWAY	hsa04921:Oxytocin signaling pathway	3	0.322234	0.999945	ROCK1, MAP2K2, MYLK	543	150	6879	0.25337	1	1	100

## Sheet: HigherInHom_Mic
10-fold and significantly higher in homogenate than microsomes
Annotation Cluster 1:	Enrichment Score: 10.635965997748288
Category	Term	Count	%	PValue	Genes	List Total	Pop Hits	Pop Total	Fold Enrichment	Bonferroni	Benjamini	FDR
KEGG_PATHWAY	hsa00010:Glycolysis / Gluconeogenesis	32	3.04762	4.62394e-16	LDHB, LDHA, ALDOC, ALDOB, ADH1C, ADH5, PGAM1, ADH6, ADH1A, ACSS2, PKM, TPI1, GALM, AKR1A1, ADH4, HK3, ENO3, ENO1, FBP1, BPGM, PCK2, PCK1, PGM2, GPI, ALDH7A1, GCK, ALDH1B1, PGM1, PKLR, ALDH2, PGK1, ALDH9A1	606	67	6879	5.4216	1.18128e-13	2.36478e-14	5.77316e-13
GOTERM_BP_DIRECT	GO:0006094~gluconeogenesis	20	1.90476	1.84344e-12	GPD1, ALDOC, PFKFB1, ALDOB, FBP1, PGAM1, BPGM, PCK2, PCK1, GOT2, GPI, TPI1, GOT1, PGM1, ENO3, PGK1, MDH2, PC, MDH1, ENO1	1012	44	16792	7.54222	5.95976e-09	1.19195e-09	3.34703e-09
GOTERM_BP_DIRECT	GO:0061621~canonical glycolysis	13	1.2381	9.35256e-09	ALDOC, PFKFB1, ALDOB, PGAM1, PKM, GPI, TPI1, GCK, HK3, PKLR, ENO3, PGK1, ENO1	1012	26	16792	8.29644	3.02364e-05	3.02368e-06	1.69812e-05
GOTERM_BP_DIRECT	GO:0006096~glycolytic process	14	1.33333	3.58563e-08	LDHA, ALDOC, PFKFB1, ALDOB, PGAM1, BPGM, GPI, TPI1, GCK, HK3, PGM1, ENO3, PGK1, ENO1	1012	34	16792	6.83236	0.000115917	7.7282e-06	6.51032e-05
Annotation Cluster 2:	Enrichment Score: 10.566854858235859
Category	Term	Count	%	PValue	Genes	List Total	Pop Hits	Pop Total	Fold Enrichment	Bonferroni	Benjamini	FDR
GOTERM_BP_DIRECT	GO:0000398~mRNA splicing, via spliceosome	54	5.14286	1.5656e-18	NCBP1, LSM8, SNRPD2, SKIV2L2, SART3, CTNNBL1, PLRG1, SRRM2, DNAJC8, DBR1, LSM4, SRRM1, LSM3, LSM2, PABPN1, PRPF31, SNRPA1, SNRPN, EFTUD2, SF1, PRPF4, SNRNP200, SNRPC, POLR2H, FIP1L1, SRSF10, TRA2B, PPIL1, SNRPB2, SF3B5, SF3B4, SF3B3, POLR2B, SF3B2, PRPF19, SRRT, SF3B1, DDX46, HNRNPF, PRPF8, HTATSF1, DHX15, PPIL3, DHX16, RNPS1, HNRNPA1, SF3A1, SF3A3, HNRNPH3, HNRNPH2, SRSF4, SRSF7, HNRNPUL1, SRSF9	1012	222	16792	4.03611	5.06159e-15	2.5308e-15	2.84262e-15
GOTERM_CC_DIRECT	GO:0005681~spliceosomal complex	25	2.38095	2.67125e-10	SNRPA1, LSM8, SNRPN, EFTUD2, SNRPB2, SF1, SNRPD2, WBP11, HNRNPDL, HNRNPA1, SF3A1, PRPF4, SF3B4, SF3B3, SF3A3, CTNNBL1, SF3B2, SF3B1, HNRNPH3, ZNF326, PRPF8, SNRNP200, LSM4, DHX16, CCAR2	1028	94	18224	4.71479	1.47987e-07	1.84984e-08	3.90214e-07
KEGG_PATHWAY	hsa03040:Spliceosome	37	3.52381	4.2047e-10	NCBP1, LSM8, SRSF10, PPIL1, TRA2B, SNRPB2, SNRPD2, WBP11, SF3B5, SF3B4, SF3B3, SF3B2, CTNNBL1, PRPF19, SF3B1, DDX46, PLRG1, PRPF8, DHX15, LSM4, DHX16, LSM3, LSM2, ACIN1, SNRPA1, PRPF31, EFTUD2, HNRNPA1, PRPF4, SF3A1, SF3A3, SRSF4, SRSF7, SRSF9, SNRNP200, SNRPC, PUF60	606	133	6879	3.15793	1.11845e-07	8.60346e-09	5.51559e-07
GOTERM_CC_DIRECT	GO:0071013~catalytic step 2 spliceosome	23	2.19048	5.59008e-09	SNRPA1, SNRPN, PPIL1, EFTUD2, SNRPB2, SNRPD2, SKIV2L2, HNRNPA1, SF3A1, SF3B3, SF3A3, SF3B2, PRPF19, SF3B1, PLRG1, PRPF8, SRRM2, HNRNPF, SNRNP200, SRRM1, PPIL3, LSM3, LSM2	1028	92	18224	4.43191	3.0969e-06	2.81537e-07	8.16597e-06
GOTERM_BP_DIRECT	GO:0008380~RNA splicing	32	3.04762	1.48997e-08	NCBP1, SNRPD2, WBP11, SF3B4, SF3B3, SF3B2, DDX47, ZNF326, TARDBP, PRPF8, DHX15, LSM4, DHX16, SRRM1, ACIN1, CCAR2, PPP2R1A, SNRPA1, NOL3, SNRPN, EFTUD2, RNPS1, PRPF4, SF3A3, HNRNPH3, SRSF4, C1QBP, SRSF7, THRAP3, ZRANB2, KHSRP, PUF60	1012	166	16792	3.19863	4.81696e-05	4.37915e-06	2.7053e-05
Annotation Cluster 3:	Enrichment Score: 7.771668956932101
Category	Term	Count	%	PValue	Genes	List Total	Pop Hits	Pop Total	Fold Enrichment	Bonferroni	Benjamini	FDR
KEGG_PATHWAY	hsa00020:Citrate cycle (TCA cycle)	17	1.61905	4.78129e-10	ACO2, SUCLG2, ACO1, SUCLG1, CS, IDH3B, PCK2, IDH3A, PCK1, IDH3G, IDH2, IDH1, SUCLA2, MDH2, PC, MDH1, FH	606	30	6879	6.43251	1.27182e-07	8.47882e-09	6.27194e-07
KEGG_PATHWAY	hsa01210:2-Oxocarboxylic acid metabolism	13	1.2381	7.91705e-10	GOT2, AADAT, ACY1, IDH3G, GOT1, ACO2, ACO1, CS, IDH2, IDH1, IDH3B, GPT, IDH3A	606	17	6879	8.68055	2.10593e-07	1.31621e-08	1.03853e-06
GOTERM_BP_DIRECT	GO:0006099~tricarboxylic acid cycle	14	1.33333	3.47883e-09	ACO2, SUCLG2, ACO1, SUCLG1, CS, IDH3B, IDH3A, IDH3G, IDH2, IDH1, SUCLA2, MDH2, MDH1, FH	1012	29	16792	8.01036	1.1247e-05	1.24967e-06	6.31641e-06
GOTERM_BP_DIRECT	GO:0006102~isocitrate metabolic process	5	0.47619	6.21989e-05	IDH3G, ACO2, IDH2, IDH1, IDH3B	1012	5	16792	16.5929	0.182166	0.00426948	0.112873
Annotation Cluster 4	Enrichment Score: 6.361378772117424
Category	Term	Count	%	PValue	Genes	List Total	Pop Hits	Pop Total	Fold Enrichment	Bonferroni	Benjamini	FDR
GOTERM_CC_DIRECT	GO:0005777~peroxisome	25	2.38095	2.46433e-09	ACOX2, HACL1, DNM1L, ACADM, MVD, VIM, AMACR, IDE, EPHX2, PRDX5, TKT, ISOC1, PMVK, SOD1, ACOT4, HAO1, DHRS4, BAAT, TYSND1, IDH2, IDH1, DAO, IDI1, SCP2, HMGCL	1028	104	18224	4.26145	1.36524e-06	1.36524e-07	3.59989e-06
GOTERM_CC_DIRECT	GO:0005782~peroxisomal matrix	16	1.52381	1.63078e-08	ACOX2, HACL1, NUDT19, AMACR, IDE, PRDX5, GRHPR, ACOT4, HAO1, BAAT, IDH1, DAO, FABP1, HSPD1, SCP2, CRYM	1028	46	18224	6.16613	9.03451e-06	6.45325e-07	2.38224e-05
KEGG_PATHWAY	hsa04146:Peroxisome	17	1.61905	0.00205006	ACOX2, HACL1, NUDT19, AMACR, EPHX2, PRDX5, SOD1, PMVK, SOD2, HAO1, BAAT, DHRS4, IDH2, IDH1, DAO, SCP2, HMGCL	606	83	6879	2.325	0.420666	0.0164057	2.65606
Annotation Cluster 5:	Enrichment Score: 5.7021658717691
Category	Term	Count	%	PValue	Genes	List Total	Pop Hits	Pop Total	Fold Enrichment	Bonferroni	Benjamini	FDR
KEGG_PATHWAY	hsa00071:Fatty acid degradation	20	1.90476	4.2933e-10	ECI1, GCDH, ACAA2, ACADSB, ACADM, ACADS, ADH1C, ADH5, ECHS1, ADH6, ADH1A, ACADL, ACAT2, ACAT1, ALDH7A1, ALDH1B1, ADH4, ALDH2, HADH, ALDH9A1	606	42	6879	5.40547	1.14202e-07	8.15726e-09	5.63181e-07
KEGG_PATHWAY	hsa00380:Tryptophan metabolism	15	1.42857	3.82404e-06	AADAT, GCDH, DDC, KYNU, ACMSD, ECHS1, ACAT2, ACAT1, AFMID, ALDH7A1, ALDH1B1, HAAO, ALDH2, HADH, ALDH9A1	606	40	6879	4.25681	0.00101668	4.84368e-05	0.00501614
KEGG_PATHWAY	hsa00310:Lysine degradation	12	1.14286	0.00476638	AADAT, GCDH, ALDH7A1, ALDH1B1, ALDH2, ECHS1, AASS, ACAT2, HADH, ACAT1, BBOX1, ALDH9A1	606	52	6879	2.61957	0.719418	0.0337651	6.07498
Annotation Cluster 6:	Enrichment Score: 5.701535947218828
Category	Term	Count	%	PValue	Genes	List Total	Pop Hits	Pop Total	Fold Enrichment	Bonferroni	Benjamini	FDR
KEGG_PATHWAY	hsa00071:Fatty acid degradation	20	1.90476	4.2933e-10	ECI1, GCDH, ACAA2, ACADSB, ACADM, ACADS, ADH1C, ADH5, ECHS1, ADH6, ADH1A, ACADL, ACAT2, ACAT1, ALDH7A1, ALDH1B1, ADH4, ALDH2, HADH, ALDH9A1	606	42	6879	5.40547	1.14202e-07	8.15726e-09	5.63181e-07
GOTERM_BP_DIRECT	GO:0006635~fatty acid beta-oxidation	13	1.2381	7.44015e-06	ECI1, ACOX2, ACAA2, ACADM, ACADS, ECHS1, BDH2, HIBCH, ACAT2, ACADL, HADH, ACAD10, ACAT1	1012	44	16792	4.90244	0.0237671	0.000801482	0.013508
KEGG_PATHWAY	hsa01212:Fatty acid metabolism	12	1.14286	0.00246048	ACAA2, ACADSB, ACADM, ACADS, FASN, ECHS1, ACAT2, ACADL, HADH, ACAT1, MECR, OXSM	606	48	6879	2.83787	0.480711	0.0190888	3.1799
Annotation Cluster 7	Enrichment Score: 4.809907233028417
Category	Term	Count	%	PValue	Genes	List Total	Pop Hits	Pop Total	Fold Enrichment	Bonferroni	Benjamini	FDR
GOTERM_BP_DIRECT	GO:0010388~cullin deneddylation	8	0.761905	9.09228e-08	GPS1, COPS2, COPS5, COPS6, COPS3, COPS4, COPS7A, COPS8	1012	9	16792	14.7492	0.00029391	1.63306e-05	0.000165086
GOTERM_CC_DIRECT	GO:0008180~COP9 signalosome	12	1.14286	2.05912e-06	GPS1, HSP90AB1, COPS2, COPS5, COPS6, GRB2, COPS3, COPS4, COPS7A, COPS8, MYH9, TMOD1	1028	35	18224	6.07804	0.0011401	6.00378e-05	0.00300791
GOTERM_BP_DIRECT	GO:0006283~transcription-coupled nucleotide-excision repair	17	1.61905	6.51623e-06	GPS1, POLR2H, USP7, HMGN1, COPS2, COPS5, COPS6, COPS3, COPS4, COPS7A, COPS8, POLR2B, PRPF19, RPA1, RPA2, TCEA1, CUL4B	1012	74	16792	3.81188	0.0208467	0.000726186	0.0118307
GOTERM_BP_DIRECT	GO:0000715~nucleotide-excision repair, DNA damage recognition	9	0.857143	3.65165e-05	GPS1, COPS2, COPS5, COPS6, COPS3, COPS4, COPS7A, COPS8, CUL4B	1012	23	16792	6.49287	0.111357	0.00287537	0.0662813
GOTERM_BP_DIRECT	GO:0000338~protein deneddylation	3	0.285714	0.0200274	COPS5, COPS6, COPS4	1012	4	16792	12.4447	1	0.400093	30.7413
Annotation Cluster 8	Enrichment Score: 3.966783524422098
Category	Term	Count	%	PValue	Genes	List Total	Pop Hits	Pop Total	Fold Enrichment	Bonferroni	Benjamini	FDR
GOTERM_BP_DIRECT	GO:0009168~purine ribonucleoside monophosphate biosynthetic process	8	0.761905	3.49769e-06	ATIC, ADSL, LHPP, GMPS, PAICS, PFAS, PPAT, GART	1012	13	16792	10.211	0.0112444	0.00045222	0.00635047
GOTERM_BP_DIRECT	GO:0006189~'de novo' IMP biosynthetic process	6	0.571429	4.46789e-06	ATIC, ADSL, PAICS, PFAS, PPAT, GART	1012	6	16792	16.5929	0.0143409	0.00051575	0.00811192
GOTERM_BP_DIRECT	GO:0009113~purine nucleobase biosynthetic process	4	0.380952	0.00198508	GMPS, PAICS, PPAT, GART	1012	5	16792	13.2743	0.998378	0.0810541	3.54352
GOTERM_BP_DIRECT	GO:0006164~purine nucleotide biosynthetic process	5	0.47619	0.00437728	ATIC, ADSL, HPRT1, PFAS, PPAT	1012	12	16792	6.9137	0.999999	0.147308	7.65619
Annotation Cluster 9	Enrichment Score: 3.5864144763452206
Category	Term	Count	%	PValue	Genes	List Total	Pop Hits	Pop Total	Fold Enrichment	Bonferroni	Benjamini	FDR
GOTERM_CC_DIRECT	GO:0031012~extracellular matrix	47	4.47619	3.55081e-10	DCD, LUM, TNC, VIM, FKBP1A, AHSG, PKM, ACTG1, OGN, LAMB2, HIST1H4A, TGFBI, COL6A3, TGM2, COL6A2, COL6A1, AGRN, PLEC, HSPA9, COL4A2, HSP90AA1, TNXB, SLC25A5, CRIP2, RAN, EFTUD2, FBN1, LMNA, HSPG2, NID1, MYH9, SOD1, FLNB, ECM1, FLNA, SOD3, EMILIN1, JUP, VWF, FBLN1, CFL1, EIF4A1, COL1A2, COL1A1, LAMC1, HSPD1, CSTA	1028	296	18224	2.81486	1.96715e-07	2.18572e-08	5.18701e-07
GOTERM_BP_DIRECT	GO:0030198~extracellular matrix organization	19	1.80952	0.0490264	COL4A2, LUM, TNC, FBN1, HSPG2, CDH1, NID1, EMILIN1, VWF, FBLN1, LAMB2, COL6A3, TGFBI, COL1A2, COL6A2, COL6A1, COL1A1, AGRN, LAMC1	1012	196	16792	1.60849	1	0.647178	59.8569
GOTERM_CC_DIRECT	GO:0005576~extracellular region	52	4.95238	1	SPATA20, IL16, CAPZA2, F13A1, PNP, VCL, HSPH1, OGN, TGFBI, CPA3, RGN, HSP90AA1, ACTN4, C4B, ACTN1, FLNA, INHBE, COL1A2, COL1A1, LAMC1, PCCA, RNPEP, GBP1, DCD, EPDR1, LUM, TNC, CDH1, AHSG, LAMB2, HIST1H4A, COL6A3, PYCARD, COL6A2, COL6A1, IGHA2, AGRN, COL4A2, MAP2K2, FBN1, DHRS11, HSPG2, NID1, SOD1, ECM1, SOD3, S100A12, EMILIN1, VWF, FBLN1, GLA, WDR1	1028	1610	18224	0.572569	1	1	100
Annotation Cluster 10	Enrichment Score: 3.4624514686073935
Category	Term	Count	%	PValue	Genes	List Total	Pop Hits	Pop Total	Fold Enrichment	Bonferroni	Benjamini	FDR
KEGG_PATHWAY	hsa00340:Histidine metabolism	10	0.952381	5.17993e-05	AMDHD1, ALDH7A1, HNMT, ALDH1B1, CNDP2, FTCD, ALDH2, HAL, UROC1, ALDH9A1	606	22	6879	5.15977	0.0136845	0.00052982	0.0679274
GOTERM_BP_DIRECT	GO:0006548~histidine catabolic process	5	0.47619	0.000394732	AMDHD1, HNMT, FTCD, HAL, UROC1	1012	7	16792	11.8521	0.720965	0.0217668	0.714281
GOTERM_BP_DIRECT	GO:0019557~histidine catabolic process to glutamate and formate	4	0.380952	0.00083135	AMDHD1, FTCD, HAL, UROC1	1012	4	16792	16.5929	0.932043	0.0411433	1.49874
GOTERM_BP_DIRECT	GO:0019556~histidine catabolic process to glutamate and formamide	4	0.380952	0.00083135	AMDHD1, FTCD, HAL, UROC1	1012	4	16792	16.5929	0.932043	0.0411433	1.49874
Annotation Cluster 11	Enrichment Score: 3.370324786426803
Category	Term	Count	%	PValue	Genes	List Total	Pop Hits	Pop Total	Fold Enrichment	Bonferroni	Benjamini	FDR
KEGG_PATHWAY	hsa00052:Galactose metabolism	11	1.04762	0.000152235	PGM2, GALK1, GALM, GCK, GLA, HK3, AKR1B10, PGM1, AKR1B1, GALT, GALE	606	30	6879	4.16221	0.0396885	0.00149879	0.199513
GOTERM_BP_DIRECT	GO:0019388~galactose catabolic process	5	0.47619	0.000394732	PGM2, GALK1, PGM1, GALT, GALE	1012	7	16792	11.8521	0.720965	0.0217668	0.714281
GOTERM_BP_DIRECT	GO:0006012~galactose metabolic process	5	0.47619	0.00128887	GALK2, GALK1, GALM, GALT, GALE	1012	9	16792	9.21827	0.984542	0.0594757	2.31447
Annotation Cluster 12	Enrichment Score: 3.1976742283593587
Category	Term	Count	%	PValue	Genes	List Total	Pop Hits	Pop Total	Fold Enrichment	Bonferroni	Benjamini	FDR
GOTERM_BP_DIRECT	GO:0006777~Mo-molybdopterin cofactor biosynthetic process	5	0.47619	0.000177661	MOCOS, GPHN, MOCS3, MOCS2, NFS1	1012	6	16792	13.8274	0.436974	0.0112001	0.322083
GOTERM_BP_DIRECT	GO:0032324~molybdopterin cofactor biosynthetic process	5	0.47619	0.000177661	MOCOS, GPHN, MOCS3, MOCS2, NFS1	1012	6	16792	13.8274	0.436974	0.0112001	0.322083
KEGG_PATHWAY	hsa04122:Sulfur relay system	5	0.47619	0.00808711	TST, MOCS3, MOCS2, NFS1, MPST	606	10	6879	5.67574	0.884665	0.0538768	10.1039
Annotation Cluster 13	Enrichment Score: 3.038164027103211
Category	Term	Count	%	PValue	Genes	List Total	Pop Hits	Pop Total	Fold Enrichment	Bonferroni	Benjamini	FDR
GOTERM_BP_DIRECT	GO:0050427~3'-phosphoadenosine 5'-phosphosulfate metabolic process	8	0.761905	1.17865e-05	SULT2A1, SULT1B1, SULT1A1, SULT1A2, ABHD14B, SULT1E1, SULT1A4, BPNT1	1012	15	16792	8.84954	0.037389	0.0011901	0.0213982
GOTERM_BP_DIRECT	GO:0008202~steroid metabolic process	11	1.04762	0.000185395	AKR1C3, AKR1C2, DHRS4, AKR1C4, SULT2A1, SULT1B1, SULT1A1, AKR1B10, SULT1A2, SULT1E1, SULT1A4	1012	43	16792	4.24469	0.450879	0.0114614	0.336081
GOTERM_BP_DIRECT	GO:0051923~sulfation	6	0.571429	0.000266596	SULT2A1, SULT1B1, SULT1A1, SULT1A2, SULT1E1, SULT1A4	1012	11	16792	9.05066	0.577692	0.0158366	0.482946
GOTERM_BP_DIRECT	GO:0006584~catecholamine metabolic process	4	0.380952	0.0138969	SULT1A1, MTPN, SULT1A2, SULT1A4	1012	9	16792	7.37462	1	0.314105	22.4379
GOTERM_BP_DIRECT	GO:0009812~flavonoid metabolic process	3	0.285714	0.0796027	SULT1B1, SULT1A1, SULT1A4	1012	8	16792	6.22233	1	0.785886	77.8226
Annotation Cluster 14	Enrichment Score: 2.915738369381525
Category	Term	Count	%	PValue	Genes	List Total	Pop Hits	Pop Total	Fold Enrichment	Bonferroni	Benjamini	FDR
GOTERM_BP_DIRECT	GO:0051017~actin filament bundle assembly	10	0.952381	4.53904e-05	LIMA1, ACTN4, AIF1, FSCN1, PLS1, ACTN1, DPYSL3, PLS3, LCP1, ESPN	1012	30	16792	5.53096	0.136491	0.00340699	0.082382
GOTERM_BP_DIRECT	GO:0051764~actin crosslink formation	6	0.571429	0.000266596	PLS1, ACTN1, DPYSL3, FLNA, PLS3, LCP1	1012	11	16792	9.05066	0.577692	0.0158366	0.482946
GOTERM_BP_DIRECT	GO:0051639~actin filament network formation	5	0.47619	0.00204612	COBLL1, PLS1, ACTN1, PLS3, LCP1	1012	10	16792	8.29644	0.998669	0.0824043	3.65058
GOTERM_CC_DIRECT	GO:0032432~actin filament bundle	3	0.285714	0.0877602	PLS1, PLS3, LCP1	1028	9	18224	5.90921	1	0.526842	73.8619
Annotation Cluster 15	Enrichment Score: 2.8829734689187654
Category	Term	Count	%	PValue	Genes	List Total	Pop Hits	Pop Total	Fold Enrichment	Bonferroni	Benjamini	FDR
GOTERM_BP_DIRECT	GO:0044597~daunorubicin metabolic process	7	0.666667	1.18372e-06	AKR1C3, AKR1C2, AKR1C4, AKR1B10, AKR1B1, AKR7A2, AKR1C1	1012	8	16792	14.5188	0.00381966	0.000173938	0.00214923
GOTERM_BP_DIRECT	GO:0044598~doxorubicin metabolic process	7	0.666667	1.18372e-06	AKR1C3, AKR1C2, AKR1C4, AKR1B10, AKR1B1, AKR7A2, AKR1C1	1012	8	16792	14.5188	0.00381966	0.000173938	0.00214923
GOTERM_BP_DIRECT	GO:0071395~cellular response to jasmonic acid stimulus	4	0.380952	0.00083135	AKR1C3, AKR1C2, AKR1C4, AKR1C1	1012	4	16792	16.5929	0.932043	0.0411433	1.49874
GOTERM_BP_DIRECT	GO:0042448~progesterone metabolic process	4	0.380952	0.0138969	AKR1C3, AKR1C2, STAT5B, AKR1C1	1012	9	16792	7.37462	1	0.314105	22.4379
GOTERM_BP_DIRECT	GO:0007586~digestion	5	0.47619	0.530438	AKR1C2, SULT2A1, AKR1B10, AKR1D1, AKR1C1	1012	63	16792	1.3169	1	0.999483	99.9999
KEGG_PATHWAY	hsa00140:Steroid hormone biosynthesis	6	0.571429	0.586576	AKR1C3, AKR1C2, AKR1C4, SULT1E1, AKR1D1, AKR1C1	606	58	6879	1.17429	1	0.900087	99.9991
Annotation Cluster 16	Enrichment Score: 2.8728546646144
Category	Term	Count	%	PValue	Genes	List Total	Pop Hits	Pop Total	Fold Enrichment	Bonferroni	Benjamini	FDR
GOTERM_BP_DIRECT	GO:0006069~ethanol oxidation	9	0.857143	6.6948e-08	ALDH1A1, ALDH1B1, ADH4, ADH1C, ADH5, ALDH2, ADH6, ADH1A, ACSS2	1012	12	16792	12.4447	0.00021642	1.35276e-05	0.000121556
KEGG_PATHWAY	hsa00982:Drug metabolism - cytochrome P450	11	1.04762	0.0721383	GSTA1, GSTA3, GSTM3, ADH4, ADH1C, ADH5, ADH6, GSTT1, ADH1A, GSTO1, GSTP1	606	68	6879	1.83627	1	0.278551	62.5497
KEGG_PATHWAY	hsa00830:Retinol metabolism	7	0.666667	0.498347	ALDH1A1, DHRS4, ADH4, ADH1C, ADH5, ADH6, ADH1A	606	64	6879	1.24157	1	0.860976	99.9883
Annotation Cluster 17	Enrichment Score: 2.86727260001701
Category	Term	Count	%	PValue	Genes	List Total	Pop Hits	Pop Total	Fold Enrichment	Bonferroni	Benjamini	FDR
GOTERM_BP_DIRECT	GO:0006048~UDP-N-acetylglucosamine biosynthetic process	7	0.666667	1.6685e-05	PGM3, RENBP, UAP1, GNPDA1, GNPNAT1, GFPT1, NAGK	1012	11	16792	10.5591	0.0525138	0.00154004	0.0302901
GOTERM_BP_DIRECT	GO:0019262~N-acetylneuraminate catabolic process	4	0.380952	0.00379249	RENBP, GNPDA1, NPL, NAGK	1012	6	16792	11.0619	0.999995	0.131685	6.66641
GOTERM_BP_DIRECT	GO:0006044~N-acetylglucosamine metabolic process	4	0.380952	0.0395305	RENBP, GNPDA1, GNPNAT1, NAGK	1012	13	16792	5.1055	1	0.590627	51.9206
Annotation Cluster 18	Enrichment Score: 2.7761684586946216
Category	Term	Count	%	PValue	Genes	List Total	Pop Hits	Pop Total	Fold Enrichment	Bonferroni	Benjamini	FDR
KEGG_PATHWAY	hsa00900:Terpenoid backbone biosynthesis	9	0.857143	0.000358743	FNTA, HMGCS2, MVD, FDPS, HMGCS1, PMVK, ACAT2, IDI1, ACAT1	606	22	6879	4.64379	0.0910297	0.00328572	0.469567
GOTERM_BP_DIRECT	GO:0006695~cholesterol biosynthetic process	9	0.857143	0.00162778	ACAA2, CNBP, G6PD, HMGCS2, MVD, FDPS, HMGCS1, PMVK, IDI1	1012	38	16792	3.92989	0.99484	0.07054	2.91461
GOTERM_BP_DIRECT	GO:0008299~isoprenoid biosynthetic process	5	0.47619	0.00803738	HMGCS2, MVD, FDPS, HMGCS1, IDI1	1012	14	16792	5.92603	1	0.22001	13.6293
Annotation Cluster 19	Enrichment Score: 2.6216204784852417
Category	Term	Count	%	PValue	Genes	List Total	Pop Hits	Pop Total	Fold Enrichment	Bonferroni	Benjamini	FDR
KEGG_PATHWAY	hsa00980:Metabolism of xenobiotics by cytochrome P450	19	1.80952	5.122e-05	GSTA1, GSTA3, SULT2A1, ADH1C, ADH5, GSTT1, ADH6, ADH1A, CBR3, AKR1C2, CBR1, GSTM3, AKR1C4, ADH4, AKR7A2, AKR7A3, GSTO1, AKR1C1, GSTP1	606	74	6879	2.91457	0.0135325	0.000544846	0.0671679
KEGG_PATHWAY	hsa05204:Chemical carcinogenesis	16	1.52381	0.0036943	GSTA1, GSTA3, SULT2A1, ADH5, ADH1C, GSTT1, ADH6, ADH1A, GSTM3, CBR1, SULT1A1, ADH4, SULT1A2, GSTO1, SULT1A4, GSTP1	606	80	6879	2.2703	0.626376	0.0277368	4.73907
KEGG_PATHWAY	hsa00982:Drug metabolism - cytochrome P450	11	1.04762	0.0721383	GSTA1, GSTA3, GSTM3, ADH4, ADH1C, ADH5, ADH6, GSTT1, ADH1A, GSTO1, GSTP1	606	68	6879	1.83627	1	0.278551	62.5497
Annotation Cluster 20	Enrichment Score: 2.164043769183804
Category	Term	Count	%	PValue	Genes	List Total	Pop Hits	Pop Total	Fold Enrichment	Bonferroni	Benjamini	FDR
GOTERM_CC_DIRECT	GO:0005643~nuclear pore	14	1.33333	0.000170619	XPOT, NUP98, RAN, RANGAP1, NUP62, IPO7, DDX19A, IPO4, NUP205, KPNA4, KPNA3, XPO7, KPNB1, KPNA1	1028	72	18224	3.44704	0.0902004	0.00349502	0.24895
GOTERM_BP_DIRECT	GO:0019054~modulation by virus of host process	4	0.380952	0.00634081	KPNA4, KPNA3, KPNB1, KPNA1	1012	7	16792	9.48165	1	0.191045	10.9075
GOTERM_BP_DIRECT	GO:0006607~NLS-bearing protein import into nucleus	6	0.571429	0.0106186	IPO4, KPNA4, KPNA3, KPNB1, TNPO1, KPNA1	1012	23	16792	4.32858	1	0.263194	17.6203
GOTERM_BP_DIRECT	GO:0075733~intracellular transport of virus	9	0.857143	0.0106391	XPO1, NUP98, NUP62, RAN, NUP205, KPNA4, KPNA3, KPNB1, KPNA1	1012	51	16792	2.92816	1	0.261651	17.6512
GOTERM_BP_DIRECT	GO:0006409~tRNA export from nucleus	5	0.47619	0.123775	XPOT, NUP98, NUP62, RAN, NUP205	1012	32	16792	2.59264	1	0.889417	90.92
Annotation Cluster 21	Enrichment Score: 2.000288676770562
Category	Term	Count	%	PValue	Genes	List Total	Pop Hits	Pop Total	Fold Enrichment	Bonferroni	Benjamini	FDR
GOTERM_BP_DIRECT	GO:0000059~protein import into nucleus, docking	5	0.47619	0.000751816	NUP98, NUP205, IPO4, KPNB1, TNPO1	1012	8	16792	10.3706	0.912098	0.0378604	1.35628
GOTERM_BP_DIRECT	GO:0000060~protein import into nucleus, translocation	7	0.666667	0.00563359	AKR1C3, AKT1, GCKR, RAN, IPO4, KPNB1, TNPO1	1012	28	16792	4.14822	1	0.176595	9.74911
GOTERM_BP_DIRECT	GO:0006607~NLS-bearing protein import into nucleus	6	0.571429	0.0106186	IPO4, KPNA4, KPNA3, KPNB1, TNPO1, KPNA1	1012	23	16792	4.32858	1	0.263194	17.6203
GOTERM_CC_DIRECT	GO:0034399~nuclear periphery	5	0.47619	0.0278396	NUP98, NUP205, IPO4, KPNB1, TNPO1	1028	21	18224	4.22086	1	0.273286	33.7973
GOTERM_BP_DIRECT	GO:0006610~ribosomal protein import into nucleus	3	0.285714	0.0796027	IPO4, KPNB1, TNPO1	1012	8	16792	6.22233	1	0.785886	77.8226
Annotation Cluster 22	Enrichment Score: 1.8599097235734423
Category	Term	Count	%	PValue	Genes	List Total	Pop Hits	Pop Total	Fold Enrichment	Bonferroni	Benjamini	FDR
GOTERM_BP_DIRECT	GO:0006405~RNA export from nucleus	12	1.14286	0.00036965	SARNP, NCBP1, NUP98, SRSF4, EIF4E, NUP62, SRSF7, SRSF9, SRRM1, RNPS1, RANBP1, HNRNPA1	1012	55	16792	3.62027	0.697387	0.0207518	0.669039
GOTERM_BP_DIRECT	GO:0006406~mRNA export from nucleus	14	1.33333	0.00690433	NCBP1, NUP98, FIP1L1, SRSF10, RNPS1, SARNP, SRSF4, EIF4E, SRSF7, NUP62, DDX19A, SRSF9, NUP205, SRRM1	1012	100	16792	2.323	1	0.202484	11.8204
GOTERM_BP_DIRECT	GO:0031124~mRNA 3'-end processing	9	0.857143	0.00945568	PABPN1, SARNP, NCBP1, FIP1L1, SRSF4, SRSF7, SRSF9, SRRM1, RNPS1	1012	50	16792	2.98672	1	0.249535	15.8443
GOTERM_BP_DIRECT	GO:0006369~termination of RNA polymerase II transcription	9	0.857143	0.0374668	PABPN1, SARNP, NCBP1, FIP1L1, SRSF4, SRSF7, SRSF9, SRRM1, RNPS1	1012	64	16792	2.33337	1	0.580806	50.01
KEGG_PATHWAY	hsa03015:mRNA surveillance pathway	9	0.857143	0.55488	PABPN1, NCBP1, PPP2R1A, FIP1L1, PPP2R5A, SRRM1, RNPS1, ACIN1, DAZAP1	606	91	6879	1.12267	1	0.888861	99.9976
Annotation Cluster 23	Enrichment Score: 1.8115058411459353
Category	Term	Count	%	PValue	Genes	List Total	Pop Hits	Pop Total	Fold Enrichment	Bonferroni	Benjamini	FDR
GOTERM_BP_DIRECT	GO:0006699~bile acid biosynthetic process	6	0.571429	0.00709492	ACOX2, BAAT, AKR1C4, AMACR, SCP2, AKR1D1	1012	21	16792	4.74082	1	0.205622	12.1272
KEGG_PATHWAY	hsa00120:Primary bile acid biosynthesis	6	0.571429	0.01311	ACOX2, BAAT, AKR1C4, AMACR, SCP2, AKR1D1	606	17	6879	4.00641	0.970113	0.0750421	15.8955
GOTERM_BP_DIRECT	GO:0033540~fatty acid beta-oxidation using acyl-CoA oxidase	4	0.380952	0.0395305	ACOX2, NUDT19, AMACR, SCP2	1012	13	16792	5.1055	1	0.590627	51.9206
Annotation Cluster 24	Enrichment Score: 1.6238413393771154
Category	Term	Count	%	PValue	Genes	List Total	Pop Hits	Pop Total	Fold Enrichment	Bonferroni	Benjamini	FDR
GOTERM_BP_DIRECT	GO:0015949~nucleobase-containing small molecule interconversion	7	0.666667	0.00308975	GSR, AK1, TXN, AK4, GUK1, CMPK1, GLRX	1012	25	16792	4.64601	0.999955	0.113556	5.46372
GOTERM_BP_DIRECT	GO:0009142~nucleoside triphosphate biosynthetic process	4	0.380952	0.0481195	AK1, SUCLG1, AK4, CMPK1	1012	14	16792	4.74082	1	0.644884	59.1561
GOTERM_BP_DIRECT	GO:0006165~nucleoside diphosphate phosphorylation	4	0.380952	0.0904131	AK1, AK4, CMPK1, PCK1	1012	18	16792	3.68731	1	0.824614	82.1044
Annotation Cluster 25	Enrichment Score: 1.3995413096965772
Category	Term	Count	%	PValue	Genes	List Total	Pop Hits	Pop Total	Fold Enrichment	Bonferroni	Benjamini	FDR
GOTERM_CC_DIRECT	GO:0016460~myosin II complex	4	0.380952	0.00526229	MYL12B, MYH14, MYH9, MYH10	1028	7	18224	10.1301	0.946228	0.0740373	7.4179
GOTERM_CC_DIRECT	GO:0097513~myosin II filament	3	0.285714	0.0091617	MYH14, MYH9, MYH10	1028	3	18224	17.7276	0.993897	0.114324	12.5804
GOTERM_CC_DIRECT	GO:0042641~actomyosin	4	0.380952	0.0267744	MYH14, MYH9, MYO18A, MYH10	1028	12	18224	5.90921	1	0.268921	32.7296
GOTERM_BP_DIRECT	GO:0031032~actomyosin structure organization	5	0.47619	0.0761191	CNN3, MYH14, MYH9, MYO18A, MYH10	1012	27	16792	3.07276	1	0.776169	76.2481
GOTERM_CC_DIRECT	GO:0016459~myosin complex	6	0.571429	0.149333	ACAA2, MYH11, MYH14, MYH9, MYO18A, MYH10	1028	50	18224	2.12732	1	0.678316	90.5825
GOTERM_BP_DIRECT	GO:0030048~actin filament-based movement	3	0.285714	0.273044	MYH14, MYH9, MYH10	1012	17	16792	2.92816	1	0.984609	99.6942
Annotation Cluster 26	Enrichment Score: 1.3670232414771595
Category	Term	Count	%	PValue	Genes	List Total	Pop Hits	Pop Total	Fold Enrichment	Bonferroni	Benjamini	FDR
GOTERM_BP_DIRECT	GO:0015937~coenzyme A biosynthetic process	4	0.380952	0.0189758	COASY, PANK1, PPCS, ACAT1	1012	10	16792	6.63715	1	0.385965	29.3794
GOTERM_BP_DIRECT	GO:0009108~coenzyme biosynthetic process	3	0.285714	0.0621256	COASY, PANK1, PPCS	1012	7	16792	7.11124	1	0.721966	68.7939
KEGG_PATHWAY	hsa00770:Pantothenate and CoA biosynthesis	5	0.47619	0.0672141	COASY, PANK1, PPCS, DPYS, DPYD	606	18	6879	3.15319	1	0.26926	59.857
Annotation Cluster 27	Enrichment Score: 1.0370642547950375
Category	Term	Count	%	PValue	Genes	List Total	Pop Hits	Pop Total	Fold Enrichment	Bonferroni	Benjamini	FDR
GOTERM_CC_DIRECT	GO:0005688~U6 snRNP	3	0.285714	0.0551441	LSM4, LSM3, LSM2	1028	7	18224	7.59755	1	0.412934	56.3342
GOTERM_BP_DIRECT	GO:0043928~exonucleolytic nuclear-transcribed mRNA catabolic process involved in deadenylation-dependent decay	5	0.47619	0.0938783	DCPS, EXOSC6, LSM4, LSM3, LSM2	1012	29	16792	2.86084	1	0.833129	83.3026
GOTERM_CC_DIRECT	GO:0000932~cytoplasmic mRNA processing body	8	0.761905	0.149535	DCPS, TOP1, CARHSP1, MOV10, EIF4E, LSM4, LSM3, LSM2	1028	78	18224	1.81822	1	0.67426	90.6152
Annotation Cluster 28	Enrichment Score: 1.0259336413320712
Category	Term	Count	%	PValue	Genes	List Total	Pop Hits	Pop Total	Fold Enrichment	Bonferroni	Benjamini	FDR
GOTERM_BP_DIRECT	GO:0098532~histone H3-K27 trimethylation	3	0.285714	0.0461871	HIST1H1E, HIST1H1D, HIST1H1C	1012	6	16792	8.29644	1	0.634247	57.6241
GOTERM_BP_DIRECT	GO:0016584~nucleosome positioning	3	0.285714	0.0796027	HIST1H1E, HIST1H1D, HIST1H1C	1012	8	16792	6.22233	1	0.785886	77.8226
GOTERM_BP_DIRECT	GO:0080182~histone H3-K4 trimethylation	3	0.285714	0.227379	HIST1H1E, HIST1H1D, HIST1H1C	1012	15	16792	3.31858	1	0.971679	99.0757
Annotation Cluster 29	Enrichment Score: 1.0141130088069497
Category	Term	Count	%	PValue	Genes	List Total	Pop Hits	Pop Total	Fold Enrichment	Bonferroni	Benjamini	FDR
KEGG_PATHWAY	hsa00860:Porphyrin and chlorophyll metabolism	8	0.761905	0.0713066	BLVRA, ALAS1, ALAD, FXN, BLVRB, UROD, MMAB, EARS2	606	42	6879	2.16219	1	0.27961	62.1069
GOTERM_BP_DIRECT	GO:0006782~protoporphyrinogen IX biosynthetic process	3	0.285714	0.0983757	ALAS1, ALAD, UROD	1012	9	16792	5.53096	1	0.841114	84.745
GOTERM_BP_DIRECT	GO:0006783~heme biosynthetic process	4	0.380952	0.129313	ALAS1, ALAD, FXN, UROD	1012	21	16792	3.16055	1	0.898134	91.9074
Annotation Cluster 30	Enrichment Score: 0.8898875543603973
Category	Term	Count	%	PValue	Genes	List Total	Pop Hits	Pop Total	Fold Enrichment	Bonferroni	Benjamini	FDR
GOTERM_BP_DIRECT	GO:0006605~protein targeting	8	0.761905	0.00793986	YWHAZ, YWHAG, AKAP12, YWHAB, YWHAQ, YWHAE, CDC37, KIF13B	1012	39	16792	3.40367	1	0.221366	13.475
GOTERM_BP_DIRECT	GO:1900740~positive regulation of protein insertion into mitochondrial membrane involved in apoptotic signaling pathway	7	0.666667	0.00801459	BID, YWHAZ, YWHAG, YWHAH, YWHAB, YWHAQ, YWHAE	1012	30	16792	3.87167	1	0.221316	13.5933
GOTERM_BP_DIRECT	GO:0061024~membrane organization	6	0.571429	0.0407597	YWHAZ, YWHAG, YWHAH, YWHAB, YWHAQ, YWHAE	1012	32	16792	3.11117	1	0.597087	53.0256
GOTERM_CC_DIRECT	GO:0030659~cytoplasmic vesicle membrane	9	0.857143	0.416701	YWHAZ, YWHAG, YWHAH, CLIC4, ARRB1, YWHAB, YWHAQ, CLIP1, YWHAE	1028	126	18224	1.26626	1	0.932147	99.962
KEGG_PATHWAY	hsa04114:Oocyte meiosis	10	0.952381	0.651089	PPP2R1A, YWHAZ, YWHAG, YWHAH, PPP2R5A, YWHAB, YWHAQ, PRKACB, SKP1, YWHAE	606	111	6879	1.02266	1	0.917975	99.9999
KEGG_PATHWAY	hsa04390:Hippo signaling pathway	11	1.04762	0.866448	ACTG1, PPP2R1A, YWHAZ, YWHAG, MOB1A, YWHAH, YWHAB, YWHAQ, CDH1, YWHAE, SCRIB	606	151	6879	0.826929	1	0.975741	100
KEGG_PATHWAY	hsa04110:Cell cycle	7	0.666667	0.967508	YWHAZ, YWHAG, YWHAH, YWHAB, YWHAQ, SKP1, YWHAE	606	124	6879	0.64081	1	0.995158	100
Annotation Cluster 31	Enrichment Score: 0.8294468277725138
Category	Term	Count	%	PValue	Genes	List Total	Pop Hits	Pop Total	Fold Enrichment	Bonferroni	Benjamini	FDR
GOTERM_BP_DIRECT	GO:0097296~activation of cysteine-type endopeptidase activity involved in apoptotic signaling pathway	4	0.380952	0.0395305	RIPK1, BAX, FADD, TRADD	1012	13	16792	5.1055	1	0.590627	51.9206
GOTERM_CC_DIRECT	GO:0031264~death-inducing signaling complex	3	0.285714	0.0551441	RIPK1, FADD, TRADD	1028	7	18224	7.59755	1	0.412934	56.3342
GOTERM_BP_DIRECT	GO:0008625~extrinsic apoptotic signaling pathway via death domain receptors	6	0.571429	0.0758981	BID, DDX47, BAX, FADD, CRADD, TRADD	1012	38	16792	2.61993	1	0.777119	76.1447
GOTERM_BP_DIRECT	GO:0071550~death-inducing signaling complex assembly	3	0.285714	0.0796027	RIPK1, FADD, TRADD	1012	8	16792	6.22233	1	0.785886	77.8226
GOTERM_BP_DIRECT	GO:0006919~activation of cysteine-type endopeptidase activity involved in apoptotic process	9	0.857143	0.125984	BID, RIPK1, BAX, PYCARD, FADD, HSPD1, PDCD6, CRADD, TRADD	1012	83	16792	1.79923	1	0.892745	91.3268
GOTERM_BP_DIRECT	GO:1902042~negative regulation of extrinsic apoptotic signaling pathway via death domain receptors	5	0.47619	0.134538	GPX1, PEA15, RIPK1, FADD, TRADD	1012	33	16792	2.51407	1	0.904387	92.7451
GOTERM_BP_DIRECT	GO:0097191~extrinsic apoptotic signaling pathway	5	0.47619	0.245155	KRT18, RIPK1, BAX, FADD, TRADD	1012	42	16792	1.97534	1	0.977728	99.3942
GOTERM_BP_DIRECT	GO:1902041~regulation of extrinsic apoptotic signaling pathway via death domain receptors	3	0.285714	0.273044	RIPK1, FADD, TRADD	1012	17	16792	2.92816	1	0.984609	99.6942
KEGG_PATHWAY	hsa04622:RIG-I-like receptor signaling pathway	8	0.761905	0.419933	TKFC, MAPK14, RELA, RIPK1, NFKB1, FADD, TRADD, PIN1	606	70	6879	1.29731	1	0.807221	99.921
GOTERM_BP_DIRECT	GO:0097190~apoptotic signaling pathway	4	0.380952	0.808959	RIPK1, BAX, FADD, PDCD6	1012	71	16792	0.93481	1	0.999999	100
Annotation Cluster 32	Enrichment Score: 0.7794603288743682
Category	Term	Count	%	PValue	Genes	List Total	Pop Hits	Pop Total	Fold Enrichment	Bonferroni	Benjamini	FDR
GOTERM_BP_DIRECT	GO:0043488~regulation of mRNA stability	15	1.42857	0.00344463	XPO1, YWHAZ, CARHSP1, EXOSC6, YWHAB, AKT1, PSMF1, PSME1, PSME2, PSMD10, KHSRP, PSME3, APEX1, TNPO1, PSMD9	1012	103	16792	2.41644	0.999986	0.124365	6.07289
GOTERM_CC_DIRECT	GO:0008537~proteasome activator complex	3	0.285714	0.0091617	PSME1, PSME2, PSME3	1028	3	18224	17.7276	0.993897	0.114324	12.5804
GOTERM_BP_DIRECT	GO:0002223~stimulatory C-type lectin receptor signaling pathway	14	1.33333	0.0103018	RELA, UBE2V1, NFKB1, SKP1, TAB1, UBE2N, PSMF1, NRAS, PSME1, PSME2, PSMD10, PSME3, PRKACB, PSMD9	1012	105	16792	2.21238	1	0.264454	17.14
GOTERM_BP_DIRECT	GO:0038061~NIK/NF-kappaB signaling	9	0.857143	0.0438287	PSMF1, PSME1, PSME2, PSMD10, UBE2M, NFKB1, PSME3, SKP1, PSMD9	1012	66	16792	2.26267	1	0.619391	55.6808
GOTERM_BP_DIRECT	GO:2000045~regulation of G1/S transition of mitotic cell cycle	4	0.380952	0.0677526	BID, PSME1, PSME2, PSME3	1012	16	16792	4.14822	1	0.747073	72.024
GOTERM_BP_DIRECT	GO:0061136~regulation of proteasomal protein catabolic process	4	0.380952	0.0677526	GPX1, PSME1, PSME2, PSME3	1012	16	16792	4.14822	1	0.747073	72.024
GOTERM_BP_DIRECT	GO:0010950~positive regulation of endopeptidase activity	3	0.285714	0.0983757	PSME1, PSME2, PSME3	1012	9	16792	5.53096	1	0.841114	84.745
GOTERM_BP_DIRECT	GO:0038095~Fc-epsilon receptor signaling pathway	16	1.52381	0.118115	GRB2, RELA, UBE2V1, NFKB1, SKP1, VAV2, TAB1, UBE2N, PSMF1, NRAS, PSME1, PSME2, PSMD10, PSME3, SHC1, PSMD9	1012	178	16792	1.4915	1	0.882201	89.7939
GOTERM_BP_DIRECT	GO:0000209~protein polyubiquitination	16	1.52381	0.14368	UBE2V1, SKP1, NPEPPS, UBE2L3, PRPF19, ARIH1, PSMF1, HUWE1, PSME1, PSME2, PSMD10, FBXO6, PSME3, FBXO22, PSMD9, HDAC6	1012	184	16792	1.44286	1	0.914412	94.0174
GOTERM_BP_DIRECT	GO:0033209~tumor necrosis factor-mediated signaling pathway	11	1.04762	0.173287	PSMF1, KRT18, TXNDC17, PSME1, PSME2, PSMD10, RIPK1, PYCARD, PSME3, TRADD, PSMD9	1012	118	16792	1.54679	1	0.942057	96.8418
GOTERM_BP_DIRECT	GO:0090263~positive regulation of canonical Wnt signaling pathway	11	1.04762	0.186268	JUP, PSMF1, PSME1, PSME2, PSMD10, NFKB1, PSME3, COL1A1, CCAR2, PSMD9, PIN1	1012	120	16792	1.52101	1	0.950303	97.6306
GOTERM_BP_DIRECT	GO:0006521~regulation of cellular amino acid metabolic process	6	0.571429	0.191374	PSMF1, PSME1, PSME2, PSMD10, PSME3, PSMD9	1012	51	16792	1.9521	1	0.952746	97.8865
GOTERM_BP_DIRECT	GO:0051437~positive regulation of ubiquitin-protein ligase activity involved in regulation of mitotic cell cycle transition	7	0.666667	0.307503	PSMF1, PSME1, PSME2, PSMD10, PSME3, SKP1, PSMD9	1012	76	16792	1.52829	1	0.990171	99.8734
GOTERM_BP_DIRECT	GO:0002479~antigen processing and presentation of exogenous peptide antigen via MHC class I, TAP-dependent	6	0.571429	0.329372	PSMF1, PSME1, PSME2, PSMD10, PSME3, PSMD9	1012	63	16792	1.58027	1	0.99236	99.9293
GOTERM_BP_DIRECT	GO:0050852~T cell receptor signaling pathway	11	1.04762	0.400319	UBE2N, PSMF1, PSME1, PSME2, PSMD10, RELA, UBE2V1, NFKB1, PSME3, SKP1, PSMD9	1012	148	16792	1.23325	1	0.99685	99.9907
GOTERM_BP_DIRECT	GO:0000165~MAPK cascade	18	1.71429	0.410708	PABPN1, MAP2K2, GRB2, YWHAB, PEA15, PSMF1, NRAS, PSME1, PSME2, PSMD10, SPTBN2, PEBP1, SPTBN1, PSME3, SHC1, PSMD9, SPTAN1, PPP5C	1012	262	16792	1.13997	1	0.997192	99.9932
GOTERM_BP_DIRECT	GO:0051436~negative regulation of ubiquitin-protein ligase activity involved in mitotic cell cycle	6	0.571429	0.426379	PSMF1, PSME1, PSME2, PSMD10, PSME3, PSMD9	1012	71	16792	1.40222	1	0.997642	99.9959
GOTERM_CC_DIRECT	GO:0000502~proteasome complex	5	0.47619	0.440062	PSMF1, PSME1, PSME2, PSMD10, PSME3	1028	60	18224	1.4773	1	0.941761	99.9791
GOTERM_BP_DIRECT	GO:0060071~Wnt signaling pathway, planar cell polarity pathway	7	0.666667	0.480847	PFN1, PSMF1, PSME1, PSME2, PSMD10, PSME3, PSMD9	1012	92	16792	1.2625	1	0.998854	99.9993
GOTERM_BP_DIRECT	GO:0031145~anaphase-promoting complex-dependent catabolic process	6	0.571429	0.520394	PSMF1, PSME1, PSME2, PSMD10, PSME3, PSMD9	1012	79	16792	1.26022	1	0.999403	99.9998
KEGG_PATHWAY	hsa03050:Proteasome	4	0.380952	0.756463	PSMF1, PSME1, PSME2, PSME3	606	44	6879	1.03195	1	0.949304	100
GOTERM_BP_DIRECT	GO:0090090~negative regulation of canonical Wnt signaling pathway	9	0.857143	0.772131	PSMF1, PSME1, PSME2, PSMD10, MAPK14, PFDN5, PSME3, CDH2, PSMD9	1012	163	16792	0.916172	1	0.999997	100
GOTERM_BP_DIRECT	GO:0043161~proteasome-mediated ubiquitin-dependent protein catabolic process	11	1.04762	0.786319	PLAA, PSMF1, PSME1, UBE2K, ARRB1, PSME2, PSMD10, PCNP, PSME3, SKP1, PSMD9	1012	203	16792	0.899122	1	0.999998	100
KEGG_PATHWAY	hsa04612:Antigen processing and presentation	6	0.571429	0.810451	HSP90AB1, HSP90AA1, PSME1, PSME2, HSPA4, PSME3	606	76	6879	0.89617	1	0.960407	100
Annotation Cluster 33	Enrichment Score: 0.7428626929538868
Category	Term	Count	%	PValue	Genes	List Total	Pop Hits	Pop Total	Fold Enrichment	Bonferroni	Benjamini	FDR
GOTERM_BP_DIRECT	GO:0001836~release of cytochrome c from mitochondria	5	0.47619	0.0463173	BID, DNM1L, GGCT, BAX, SOD2	1012	23	16792	3.60715	1	0.632895	57.729
GOTERM_BP_DIRECT	GO:0090200~positive regulation of release of cytochrome c from mitochondria	5	0.47619	0.0847707	BID, DNM1L, BAX, PYCARD, PDCD5	1012	28	16792	2.96302	1	0.805333	79.9779
GOTERM_BP_DIRECT	GO:2001244~positive regulation of intrinsic apoptotic signaling pathway	4	0.380952	0.319541	BID, BCLAF1, DNM1L, BAX	1012	33	16792	2.01126	1	0.991354	99.9079
GOTERM_CC_DIRECT	GO:0005741~mitochondrial outer membrane	7	0.666667	0.851204	BID, COASY, DNM1L, BAX, BPHL, DAO, GK	1028	149	18224	0.832842	1	0.998897	100
Annotation Cluster 34	Enrichment Score: 0.6689741437825435
Category	Term	Count	%	PValue	Genes	List Total	Pop Hits	Pop Total	Fold Enrichment	Bonferroni	Benjamini	FDR
KEGG_PATHWAY	hsa00983:Drug metabolism - other enzymes	8	0.761905	0.105034	TYMP, UMPS, DPYS, DPYD, TPMT, HPRT1, GMPS, TK2	606	46	6879	1.97417	1	0.364994	76.6754
GOTERM_BP_DIRECT	GO:0046135~pyrimidine nucleoside catabolic process	3	0.285714	0.138955	TYMP, DPYS, DPYD	1012	11	16792	4.52533	1	0.90986	93.3888
KEGG_PATHWAY	hsa00240:Pyrimidine metabolism	9	0.857143	0.674331	POLR2H, TYMP, UMPS, DPYS, DPYD, PNP, POLR2B, CMPK1, TK2	606	101	6879	1.01152	1	0.923661	100
Annotation Cluster 35	Enrichment Score: 0.6288689132614631
Category	Term	Count	%	PValue	Genes	List Total	Pop Hits	Pop Total	Fold Enrichment	Bonferroni	Benjamini	FDR
GOTERM_BP_DIRECT	GO:0007077~mitotic nuclear envelope disassembly	6	0.571429	0.123146	NUP98, NUP62, NUP205, LMNA, NEK9, BANF1	1012	44	16792	2.26267	1	0.889349	90.8009
GOTERM_BP_DIRECT	GO:0006409~tRNA export from nucleus	5	0.47619	0.123775	XPOT, NUP98, NUP62, RAN, NUP205	1012	32	16792	2.59264	1	0.889417	90.92
GOTERM_BP_DIRECT	GO:0010827~regulation of glucose transport	5	0.47619	0.134538	GCKR, NUP98, NUP62, GCK, NUP205	1012	33	16792	2.51407	1	0.904387	92.7451
GOTERM_BP_DIRECT	GO:0031047~gene silencing by RNA	9	0.857143	0.352449	POLR2H, NCBP1, NUP98, HIST1H4A, NUP62, RAN, NUP205, TSN, POLR2B	1012	111	16792	1.34537	1	0.994179	99.9626
GOTERM_BP_DIRECT	GO:0019083~viral transcription	3	0.285714	0.992336	NUP98, NUP62, NUP205	1012	112	16792	0.444452	1	1	100
Annotation Cluster 36	Enrichment Score: 0.6155603975521277
Category	Term	Count	%	PValue	Genes	List Total	Pop Hits	Pop Total	Fold Enrichment	Bonferroni	Benjamini	FDR
GOTERM_CC_DIRECT	GO:0016342~catenin complex	3	0.285714	0.0877602	JUP, CDH1, CDH2	1028	9	18224	5.90921	1	0.526842	73.8619
GOTERM_BP_DIRECT	GO:0090002~establishment of protein localization to plasma membrane	5	0.47619	0.245155	JUP, ROCK1, PKP2, CDH1, CDH2	1012	42	16792	1.97534	1	0.977728	99.3942
GOTERM_BP_DIRECT	GO:0034332~adherens junction organization	3	0.285714	0.661577	JUP, CDH1, CDH2	1012	37	16792	1.34537	1	0.999951	100
Annotation Cluster 37	Enrichment Score: 0.5855346396891633
Category	Term	Count	%	PValue	Genes	List Total	Pop Hits	Pop Total	Fold Enrichment	Bonferroni	Benjamini	FDR
GOTERM_BP_DIRECT	GO:0070208~protein heterotrimerization	5	0.47619	0.00803738	NUP62, COL1A2, COL6A2, COL6A1, COL1A1	1012	14	16792	5.92603	1	0.22001	13.6293
KEGG_PATHWAY	hsa04512:ECM-receptor interaction	13	1.2381	0.07748	VWF, COL4A2, TNXB, LAMB2, TNC, COL6A3, COL1A2, COL6A2, HSPG2, COL6A1, COL1A1, AGRN, LAMC1	606	87	6879	1.6962	1	0.28859	65.2813
GOTERM_BP_DIRECT	GO:0030574~collagen catabolic process	7	0.666667	0.186555	COL4A2, PEPD, COL6A3, COL1A2, COL6A2, COL6A1, COL1A1	1012	64	16792	1.81485	1	0.949886	97.6458
GOTERM_BP_DIRECT	GO:0071230~cellular response to amino acid stimulus	4	0.380952	0.543966	COL1A2, COL6A1, COL1A1, CAPN2	1012	47	16792	1.41216	1	0.999585	99.9999
GOTERM_CC_DIRECT	GO:0005581~collagen trimer	6	0.571429	0.597586	COL6A3, COL1A2, COL6A2, COL6A1, COL1A1, EMILIN1	1028	92	18224	1.15615	1	0.981142	99.9998
GOTERM_CC_DIRECT	GO:0042383~sarcolemma	5	0.47619	0.712798	COL6A3, COL6A2, COL6A1, AHNAK, PLEC	1028	85	18224	1.0428	1	0.993793	100
KEGG_PATHWAY	hsa04974:Protein digestion and absorption	7	0.666667	0.798091	COL4A2, COL6A3, COL1A2, COL6A2, CPA3, COL6A1, COL1A1	606	88	6879	0.902959	1	0.957254	100
GOTERM_CC_DIRECT	GO:0005788~endoplasmic reticulum lumen	7	0.666667	0.962986	COL4A2, COL6A3, COL1A2, COL6A2, ESD, COL6A1, COL1A1	1028	192	18224	0.64632	1	0.999974	100
Annotation Cluster 38	Enrichment Score: 0.5379892800616906
Category	Term	Count	%	PValue	Genes	List Total	Pop Hits	Pop Total	Fold Enrichment	Bonferroni	Benjamini	FDR
GOTERM_BP_DIRECT	GO:0010467~gene expression	6	0.571429	0.160624	POLR2H, NCBP1, HNRNPH2, HNRNPF, HNRNPA1, POLR2B	1012	48	16792	2.07411	1	0.933367	95.838
GOTERM_BP_DIRECT	GO:0008543~fibroblast growth factor receptor signaling pathway	8	0.761905	0.223376	POLR2H, NCBP1, FIBP, GRB2, HNRNPF, TIAL1, HNRNPA1, POLR2B	1012	82	16792	1.61882	1	0.970035	98.9847
GOTERM_BP_DIRECT	GO:0006370~7-methylguanosine mRNA capping	4	0.380952	0.319541	POLR2H, NCBP1, SUPT5H, POLR2B	1012	33	16792	2.01126	1	0.991354	99.9079
GOTERM_BP_DIRECT	GO:0042795~snRNA transcription from RNA polymerase II promoter	5	0.47619	0.614706	POLR2H, NCBP1, SRRT, RPRD1B, POLR2B	1012	70	16792	1.18521	1	0.999875	100
Annotation Cluster 39	Enrichment Score: 0.5130321958476319
Category	Term	Count	%	PValue	Genes	List Total	Pop Hits	Pop Total	Fold Enrichment	Bonferroni	Benjamini	FDR
GOTERM_CC_DIRECT	GO:0005862~muscle thin filament tropomyosin	3	0.285714	0.0176396	TPM1, TPM4, TPM3	1028	4	18224	13.2957	0.999948	0.192924	22.8931
GOTERM_BP_DIRECT	GO:0030049~muscle filament sliding	5	0.47619	0.193387	VIM, TPM1, TPM4, TMOD1, TPM3	1012	38	16792	2.18327	1	0.953781	97.98
KEGG_PATHWAY	hsa05414:Dilated cardiomyopathy	6	0.571429	0.872822	ACTG1, LMNA, PRKACB, TPM1, TPM4, TPM3	606	84	6879	0.81082	1	0.976649	100
KEGG_PATHWAY	hsa05410:Hypertrophic cardiomyopathy (HCM)	5	0.47619	0.921505	ACTG1, LMNA, TPM1, TPM4, TPM3	606	78	6879	0.727659	1	0.986586	100
KEGG_PATHWAY	hsa04260:Cardiac muscle contraction	3	0.285714	0.991975	TPM1, TPM4, TPM3	606	75	6879	0.454059	1	0.99903	100
Annotation Cluster 40	Enrichment Score: 0.4816759070377927
Category	Term	Count	%	PValue	Genes	List Total	Pop Hits	Pop Total	Fold Enrichment	Bonferroni	Benjamini	FDR
GOTERM_CC_DIRECT	GO:0008091~spectrin	3	0.285714	0.0877602	SPTBN2, SPTBN1, SPTAN1	1028	9	18224	5.90921	1	0.526842	73.8619
GOTERM_BP_DIRECT	GO:0051693~actin filament capping	3	0.285714	0.18236	SPTBN2, SPTBN1, SPTAN1	1012	13	16792	3.82913	1	0.947414	97.4153
GOTERM_BP_DIRECT	GO:0007411~axon guidance	9	0.857143	0.748196	NRAS, LAMB2, GRB2, SPTBN2, SPTBN1, DPYSL2, VASP, SPTAN1, MYH10	1012	159	16792	0.93922	1	0.999994	100
GOTERM_BP_DIRECT	GO:0006888~ER to Golgi vesicle-mediated transport	5	0.47619	0.988673	ARFGAP3, SPTBN2, USO1, SPTBN1, SPTAN1	1012	160	16792	0.518528	1	1	100
Annotation Cluster 41	Enrichment Score: 0.4290556290502571
Category	Term	Count	%	PValue	Genes	List Total	Pop Hits	Pop Total	Fold Enrichment	Bonferroni	Benjamini	FDR
GOTERM_BP_DIRECT	GO:0090002~establishment of protein localization to plasma membrane	5	0.47619	0.245155	JUP, ROCK1, PKP2, CDH1, CDH2	1012	42	16792	1.97534	1	0.977728	99.3942
GOTERM_CC_DIRECT	GO:0014704~intercalated disc	5	0.47619	0.246982	JUP, TJP1, YWHAH, PKP2, CDH2	1028	45	18224	1.96974	1	0.815443	98.4137
KEGG_PATHWAY	hsa05412:Arrhythmogenic right ventricular cardiomyopathy (ARVC)	5	0.47619	0.852563	JUP, ACTG1, PKP2, LMNA, CDH2	606	67	6879	0.847126	1	0.971589	100
Annotation Cluster 42	Enrichment Score: 0.33024260791841686
Category	Term	Count	%	PValue	Genes	List Total	Pop Hits	Pop Total	Fold Enrichment	Bonferroni	Benjamini	FDR
GOTERM_BP_DIRECT	GO:0000723~telomere maintenance	5	0.47619	0.168928	PTGES3, RPA1, RPA2, APEX1, RAD50	1012	36	16792	2.30457	1	0.940504	96.5255
GOTERM_BP_DIRECT	GO:0000722~telomere maintenance via recombination	3	0.285714	0.582086	RPA1, RPA2, RAD50	1012	32	16792	1.55558	1	0.99978	100
GOTERM_BP_DIRECT	GO:0000724~double-strand break repair via homologous recombination	5	0.47619	0.658403	RPA1, UBE2N, RPA2, NUCKS1, RAD50	1012	74	16792	1.12114	1	0.99995	100
KEGG_PATHWAY	hsa03440:Homologous recombination	3	0.285714	0.737645	RPA1, RPA2, RAD50	606	29	6879	1.17429	1	0.944628	100
Annotation Cluster 43	Enrichment Score: 0.31966058280435294
Category	Term	Count	%	PValue	Genes	List Total	Pop Hits	Pop Total	Fold Enrichment	Bonferroni	Benjamini	FDR
GOTERM_BP_DIRECT	GO:0036258~multivesicular body assembly	5	0.47619	0.113398	CHMP5, VTA1, HGS, STAM, PDCD6IP	1012	31	16792	2.67627	1	0.875178	88.756
GOTERM_BP_DIRECT	GO:0016197~endosomal transport	5	0.47619	0.567696	DPY30, CHMP5, VTA1, HGS, STAM	1012	66	16792	1.25704	1	0.999716	100
GOTERM_BP_DIRECT	GO:0006914~autophagy	7	0.666667	0.819008	ATG7, VTA1, UBQLN4, HGS, STAM, IFI16, PARK7	1012	133	16792	0.87331	1	0.999999	100
KEGG_PATHWAY	hsa04144:Endocytosis	11	1.04762	0.998496	ARFGAP3, CHMP5, ARRB1, CAPZA2, VTA1, ACAP2, HGS, EEA1, STAM, PDCD6IP, SNX12	606	241	6879	0.518118	1	0.999846	100
Annotation Cluster 44	Enrichment Score: 0.310568323002564
Category	Term	Count	%	PValue	Genes	List Total	Pop Hits	Pop Total	Fold Enrichment	Bonferroni	Benjamini	FDR
GOTERM_BP_DIRECT	GO:0035994~response to muscle stretch	4	0.380952	0.0677526	GPI, MAPK14, RELA, NFKB1	1012	16	16792	4.14822	1	0.747073	72.024
KEGG_PATHWAY	hsa04621:NOD-like receptor signaling pathway	9	0.857143	0.114963	HSP90AB1, HSP90AA1, MAPK14, RELA, PYCARD, NFKB1, TRIP6, TAB1, SUGT1	606	56	6879	1.82435	1	0.388723	79.8509
KEGG_PATHWAY	hsa05133:Pertussis	8	0.761905	0.493296	MYD88, GNAI1, C4B, MAPK14, RELA, CFL1, PYCARD, NFKB1	606	75	6879	1.21083	1	0.859927	99.9866
GOTERM_BP_DIRECT	GO:0071347~cellular response to interleukin-1	5	0.47619	0.625949	OTUB1, RELA, PYCARD, NFKB1, PCK1	1012	71	16792	1.16851	1	0.999898	100
GOTERM_BP_DIRECT	GO:0071222~cellular response to lipopolysaccharide	7	0.666667	0.681865	PABPN1, MAPK14, RELA, PRPF8, PYCARD, NFKB1, GSTP1	1012	113	16792	1.02788	1	0.99997	100
KEGG_PATHWAY	hsa05134:Legionellosis	5	0.47619	0.711484	MYD88, RELA, PYCARD, NFKB1, HSPD1	606	54	6879	1.05106	1	0.934947	100
KEGG_PATHWAY	hsa04623:Cytosolic DNA-sensing pathway	5	0.47619	0.826507	POLR2H, RELA, RIPK1, PYCARD, NFKB1	606	64	6879	0.886835	1	0.965827	100
KEGG_PATHWAY	hsa05140:Leishmaniasis	5	0.47619	0.882081	MYD88, MAPK14, RELA, NFKB1, TAB1	606	71	6879	0.7994	1	0.978553	100
KEGG_PATHWAY	hsa05120:Epithelial cell signaling in Helicobacter pylori infection	4	0.380952	0.942133	TJP1, MAPK14, RELA, NFKB1	606	67	6879	0.677701	1	0.990978	100
KEGG_PATHWAY	hsa04380:Osteoclast differentiation	7	0.666667	0.97826	AKT1, GRB2, MAPK14, RELA, NFKB1, TAB1, AKT2	606	131	6879	0.606568	1	0.997317	100
Annotation Cluster 45	Enrichment Score: 0.29604186683995937
Category	Term	Count	%	PValue	Genes	List Total	Pop Hits	Pop Total	Fold Enrichment	Bonferroni	Benjamini	FDR
KEGG_PATHWAY	hsa04210:Apoptosis	12	1.14286	0.0180218	BID, AKT1, CASP6, RELA, RIPK1, BAX, NFKB1, FADD, CAPN2, AKT2, TRADD, CAPN1	606	62	6879	2.19706	0.992073	0.0998228	21.2239
KEGG_PATHWAY	hsa05211:Renal cell carcinoma	12	1.14286	0.027718	AKT1, NRAS, CUL2, CRKL, GRB2, MAP2K2, TCEB2, EGLN1, TCEB1, CRK, AKT2, FH	606	66	6879	2.06391	0.999434	0.141522	30.8388
KEGG_PATHWAY	hsa04917:Prolactin signaling pathway	12	1.14286	0.0445095	AKT1, NRAS, GCK, GRB2, MAP2K2, MAPK14, RELA, STAT5B, GALT, NFKB1, SHC1, AKT2	606	71	6879	1.91856	0.999995	0.211381	44.9679
KEGG_PATHWAY	hsa05220:Chronic myeloid leukemia	12	1.14286	0.0485574	AKT1, NRAS, CTBP1, CRKL, GRB2, MAP2K2, RELA, STAT5B, NFKB1, SHC1, CRK, AKT2	606	72	6879	1.89191	0.999998	0.224791	47.9489
KEGG_PATHWAY	hsa05230:Central carbon metabolism in cancer	11	1.04762	0.0512986	GLS2, PKM, AKT1, NRAS, G6PD, GCK, MAP2K2, HK3, PGAM1, AKT2, SIRT3	606	64	6879	1.95104	0.999999	0.232256	49.8821
GOTERM_BP_DIRECT	GO:0038128~ERBB2 signaling pathway	6	0.571429	0.0758981	AKT1, NRAS, HSP90AA1, GRB2, SHC1, CDC37	1012	38	16792	2.61993	1	0.777119	76.1447
KEGG_PATHWAY	hsa04910:Insulin signaling pathway	18	1.71429	0.0965831	MAP2K2, GRB2, FBP1, PCK2, PCK1, AKT1, NRAS, EIF4E, CRKL, GCK, HK3, PRKAR1A, PKLR, FASN, SHC1, PRKACB, CRK, AKT2	606	138	6879	1.48063	1	0.344368	73.6151
KEGG_PATHWAY	hsa05221:Acute myeloid leukemia	9	0.857143	0.114963	JUP, AKT1, NRAS, GRB2, MAP2K2, RELA, STAT5B, NFKB1, AKT2	606	56	6879	1.82435	1	0.388723	79.8509
KEGG_PATHWAY	hsa04722:Neurotrophin signaling pathway	15	1.42857	0.167579	GRB2, MAP2K2, RELA, NFKB1, YWHAE, AKT1, NRAS, CRKL, BAX, MAPK14, SHC1, CRK, ARHGDIA, AKT2, ARHGDIB	606	120	6879	1.41894	1	0.497001	90.9825
GOTERM_BP_DIRECT	GO:0007265~Ras protein signal transduction	7	0.666667	0.24482	NRAS, CRKL, GRB2, MAPK14, TRIM28, SHC1, PARK7	1012	70	16792	1.65929	1	0.977949	99.3893
KEGG_PATHWAY	hsa05216:Thyroid cancer	5	0.47619	0.248274	NRAS, MAP2K2, TFG, CDH1, TPM3	606	29	6879	1.95715	1	0.626885	97.633
KEGG_PATHWAY	hsa04915:Estrogen signaling pathway	12	1.14286	0.251676	HSP90AB1, AKT1, NRAS, HSP90AA1, FKBP5, GNAI1, GRB2, MAP2K2, FKBP4, SHC1, PRKACB, AKT2	606	99	6879	1.37594	1	0.627939	97.7698
KEGG_PATHWAY	hsa04071:Sphingolipid signaling pathway	14	1.33333	0.25502	BID, PPP2R1A, ROCK1, MAP2K2, PPP2R5A, GNAI1, RELA, NFKB1, TRADD, AKT1, NRAS, BAX, MAPK14, AKT2	606	120	6879	1.32434	1	0.628892	97.897
GOTERM_BP_DIRECT	GO:0008286~insulin receptor signaling pathway	7	0.666667	0.329018	AKT1, NAMPT, GRB2, IDE, SHC1, APPL1, AKT2	1012	78	16792	1.48911	1	0.992451	99.9286
GOTERM_BP_DIRECT	GO:0032481~positive regulation of type I interferon production	5	0.47619	0.369006	POLR2H, MYD88, RELA, NFKB1, IFI16	1012	51	16792	1.62675	1	0.995275	99.9766
KEGG_PATHWAY	hsa05161:Hepatitis B	15	1.42857	0.398003	YWHAZ, MAP2K2, GRB2, RELA, STAT5B, HSPG2, YWHAB, NFKB1, FADD, AKT1, NRAS, MYD88, BAX, YWHAQ, AKT2	606	145	6879	1.17429	1	0.791896	99.8715
KEGG_PATHWAY	hsa04662:B cell receptor signaling pathway	8	0.761905	0.405082	AKT1, NRAS, GRB2, MAP2K2, RELA, NFKB1, VAV2, AKT2	606	69	6879	1.31611	1	0.795633	99.89
KEGG_PATHWAY	hsa05213:Endometrial cancer	6	0.571429	0.487074	AKT1, NRAS, GRB2, MAP2K2, CDH1, AKT2	606	52	6879	1.30979	1	0.857942	99.9843
GOTERM_BP_DIRECT	GO:0007249~I-kappaB kinase/NF-kappaB signaling	5	0.47619	0.491668	ROCK1, RIPK1, NFKB1, TAB1, TRADD	1012	60	16792	1.38274	1	0.999015	99.9995
KEGG_PATHWAY	hsa04012:ErbB signaling pathway	9	0.857143	0.502326	AKT1, NRAS, CRKL, GRB2, MAP2K2, STAT5B, SHC1, CRK, AKT2	606	87	6879	1.17429	1	0.86119	99.9894
KEGG_PATHWAY	hsa04064:NF-kappa B signaling pathway	9	0.857143	0.502326	CSNK2A2, MYD88, RELA, RIPK1, NFKB1, UBE2I, ERC1, TAB1, TRADD	606	87	6879	1.17429	1	0.86119	99.9894
KEGG_PATHWAY	hsa05215:Prostate cancer	9	0.857143	0.515658	HSP90AB1, AKT1, NRAS, HSP90AA1, GRB2, MAP2K2, RELA, NFKB1, AKT2	606	88	6879	1.16095	1	0.868651	99.9926
GOTERM_BP_DIRECT	GO:0046326~positive regulation of glucose import	3	0.285714	0.546647	AKT1, MAPK14, AKT2	1012	30	16792	1.65929	1	0.999599	99.9999
KEGG_PATHWAY	hsa04664:Fc epsilon RI signaling pathway	7	0.666667	0.559246	AKT1, NRAS, GRB2, MAP2K2, MAPK14, VAV2, AKT2	606	68	6879	1.16854	1	0.889337	99.9978
KEGG_PATHWAY	hsa04920:Adipocytokine signaling pathway	7	0.666667	0.588365	AKT1, RELA, NFKB1, PCK2, AKT2, TRADD, PCK1	606	70	6879	1.13515	1	0.898966	99.9991
KEGG_PATHWAY	hsa04620:Toll-like receptor signaling pathway	10	0.952381	0.595055	AKT1, MYD88, MAP2K2, MAPK14, RELA, RIPK1, NFKB1, FADD, TAB1, AKT2	606	106	6879	1.07089	1	0.900953	99.9993
KEGG_PATHWAY	hsa04668:TNF signaling pathway	10	0.952381	0.606604	AKT1, DNM1L, MAPK14, RELA, RIPK1, NFKB1, FADD, TAB1, AKT2, TRADD	606	107	6879	1.06089	1	0.903783	99.9995
KEGG_PATHWAY	hsa05160:Hepatitis C	12	1.14286	0.630708	AKT1, PPP2R1A, NRAS, IFIT1, GRB2, MAPK14, RELA, RIPK1, NFKB1, PSME3, AKT2, TRADD	606	133	6879	1.02419	1	0.91401	99.9998
KEGG_PATHWAY	hsa05145:Toxoplasmosis	10	0.952381	0.640236	AKT1, LAMB2, MYD88, GNAI1, MAPK14, RELA, NFKB1, LAMC1, TAB1, AKT2	606	110	6879	1.03195	1	0.915595	99.9999
KEGG_PATHWAY	hsa04660:T cell receptor signaling pathway	9	0.857143	0.663301	AKT1, NRAS, GRB2, MAP2K2, MAPK14, RELA, NFKB1, VAV2, AKT2	606	100	6879	1.02163	1	0.921133	99.9999
KEGG_PATHWAY	hsa05214:Glioma	6	0.571429	0.688006	AKT1, NRAS, GRB2, MAP2K2, SHC1, AKT2	606	65	6879	1.04783	1	0.927609	100
KEGG_PATHWAY	hsa05142:Chagas disease (American trypanosomiasis)	9	0.857143	0.706072	AKT1, PPP2R1A, MYD88, GNAI1, MAPK14, RELA, NFKB1, FADD, AKT2	606	104	6879	0.98234	1	0.935232	100
KEGG_PATHWAY	hsa05134:Legionellosis	5	0.47619	0.711484	MYD88, RELA, PYCARD, NFKB1, HSPD1	606	54	6879	1.05106	1	0.934947	100
KEGG_PATHWAY	hsa05219:Bladder cancer	4	0.380952	0.712147	NRAS, TYMP, MAP2K2, CDH1	606	41	6879	1.10746	1	0.933807	100
KEGG_PATHWAY	hsa05223:Non-small cell lung cancer	5	0.47619	0.738206	AKT1, NRAS, GRB2, MAP2K2, AKT2	606	56	6879	1.01353	1	0.94358	100
KEGG_PATHWAY	hsa05169:Epstein-Barr virus infection	10	0.952381	0.757432	AKT1, USP7, MAPK14, RELA, RIPK1, VIM, NFKB1, TAB1, AKT2, TRADD	606	122	6879	0.93045	1	0.948532	100
KEGG_PATHWAY	hsa04666:Fc gamma R-mediated phagocytosis	7	0.666667	0.760142	AKT1, CRKL, CFL1, VAV2, CRK, VASP, AKT2	606	84	6879	0.945957	1	0.94854	100
KEGG_PATHWAY	hsa04062:Chemokine signaling pathway	15	1.42857	0.768902	ROCK1, GRB2, GNAI1, RELA, STAT5B, NFKB1, VAV2, AKT1, NRAS, CRKL, ARRB1, SHC1, PRKACB, CRK, AKT2	606	186	6879	0.915442	1	0.950085	100
KEGG_PATHWAY	hsa05222:Small cell lung cancer	7	0.666667	0.770091	AKT1, COL4A2, LAMB2, RELA, NFKB1, LAMC1, AKT2	606	85	6879	0.934828	1	0.949462	100
KEGG_PATHWAY	hsa04914:Progesterone-mediated oocyte maturation	7	0.666667	0.789063	HSP90AB1, AKT1, HSP90AA1, GNAI1, MAPK14, PRKACB, AKT2	606	87	6879	0.913338	1	0.956542	100
KEGG_PATHWAY	hsa05152:Tuberculosis	14	1.33333	0.792093	BID, RELA, FADD, EEA1, NFKB1, TRADD, AKT1, CORO1A, MYD88, BAX, MAPK14, HSPD1, AKT2, HSPA9	606	177	6879	0.897858	1	0.956775	100
KEGG_PATHWAY	hsa04370:VEGF signaling pathway	5	0.47619	0.796749	AKT1, NRAS, MAP2K2, MAPK14, AKT2	606	61	6879	0.93045	1	0.957695	100
KEGG_PATHWAY	hsa04068:FoxO signaling pathway	10	0.952381	0.845059	AKT1, USP7, NRAS, GRB2, MAP2K2, MAPK14, PCK2, AKT2, PCK1, SOD2	606	134	6879	0.847126	1	0.9718	100
KEGG_PATHWAY	hsa04931:Insulin resistance	8	0.761905	0.849153	AKT1, RELA, GFPT1, MLXIPL, NFKB1, PCK2, AKT2, PCK1	606	108	6879	0.840851	1	0.971797	100
KEGG_PATHWAY	hsa05205:Proteoglycans in cancer	15	1.42857	0.850969	ROCK1, GRB2, MAP2K2, LUM, HCLS1, HSPG2, FLNB, FLNA, AKT1, ACTG1, NRAS, CTTN, MAPK14, PRKACB, AKT2	606	200	6879	0.851361	1	0.971729	100
GOTERM_BP_DIRECT	GO:0007173~epidermal growth factor receptor signaling pathway	3	0.285714	0.858742	NRAS, GRB2, SHC1	1012	56	16792	0.888905	1	1	100
KEGG_PATHWAY	hsa04261:Adrenergic signaling in cardiomyocytes	10	0.952381	0.868021	AKT1, PPP2R1A, GNAI1, PPP2R5A, MAPK14, PRKACB, TPM1, TPM4, AKT2, TPM3	606	138	6879	0.822571	1	0.975645	100
KEGG_PATHWAY	hsa04923:Regulation of lipolysis in adipocytes	4	0.380952	0.881483	AKT1, GNAI1, PRKACB, AKT2	606	56	6879	0.81082	1	0.978915	100
KEGG_PATHWAY	hsa05140:Leishmaniasis	5	0.47619	0.882081	MYD88, MAPK14, RELA, NFKB1, TAB1	606	71	6879	0.7994	1	0.978553	100
KEGG_PATHWAY	hsa05218:Melanoma	5	0.47619	0.882081	AKT1, NRAS, MAP2K2, CDH1, AKT2	606	71	6879	0.7994	1	0.978553	100
KEGG_PATHWAY	hsa04010:MAPK signaling pathway	18	1.71429	0.907417	MAP2K2, GRB2, RELA, PPM1A, NFKB1, TAB1, FLNB, FLNA, AKT1, NRAS, DUSP3, CRKL, ARRB1, MAPK14, PRKACB, CRK, AKT2, PPP5C	606	253	6879	0.807616	1	0.984883	100
KEGG_PATHWAY	hsa05212:Pancreatic cancer	4	0.380952	0.933856	AKT1, RELA, NFKB1, AKT2	606	65	6879	0.698553	1	0.989365	100
KEGG_PATHWAY	hsa04728:Dopaminergic synapse	8	0.761905	0.941527	AKT1, PPP2R1A, DDC, GNAI1, PPP2R5A, MAPK14, PRKACB, AKT2	606	128	6879	0.709468	1	0.991086	100
KEGG_PATHWAY	hsa05231:Choline metabolism in cancer	6	0.571429	0.949882	AKT1, NRAS, GRB2, MAP2K2, LYPLA1, AKT2	606	101	6879	0.674346	1	0.991979	100
KEGG_PATHWAY	hsa04015:Rap1 signaling pathway	13	1.2381	0.964375	ACTG1, AKT1, PFN1, NRAS, PFN2, CRKL, MAP2K2, GNAI1, MAPK14, CDH1, CRK, VASP, AKT2	606	210	6879	0.702711	1	0.994746	100
KEGG_PATHWAY	hsa04912:GnRH signaling pathway	5	0.47619	0.9648	NRAS, GRB2, MAP2K2, MAPK14, PRKACB	606	91	6879	0.623708	1	0.994682	100
KEGG_PATHWAY	hsa04380:Osteoclast differentiation	7	0.666667	0.97826	AKT1, GRB2, MAPK14, RELA, NFKB1, TAB1, AKT2	606	131	6879	0.606568	1	0.997317	100
KEGG_PATHWAY	hsa04919:Thyroid hormone signaling pathway	6	0.571429	0.978275	ACTG1, AKT1, NRAS, MAP2K2, PRKACB, AKT2	606	115	6879	0.592251	1	0.997227	100
KEGG_PATHWAY	hsa05162:Measles	7	0.666667	0.980662	CSNK2A2, AKT1, MYD88, RELA, STAT5B, NFKB1, AKT2	606	133	6879	0.597447	1	0.997515	100
GOTERM_BP_DIRECT	GO:0018105~peptidyl-serine phosphorylation	4	0.380952	0.982916	AKT1, MAPK14, CAB39, AKT2	1012	125	16792	0.530972	1	1	100
KEGG_PATHWAY	hsa04932:Non-alcoholic fatty liver disease (NAFLD)	8	0.761905	0.983005	BID, AKT1, RELA, BAX, PKLR, MLXIPL, NFKB1, AKT2	606	151	6879	0.601403	1	0.997733	100
KEGG_PATHWAY	hsa04650:Natural killer cell mediated cytotoxicity	6	0.571429	0.98597	BID, NRAS, GRB2, MAP2K2, SHC1, VAV2	606	122	6879	0.55827	1	0.998173	100
KEGG_PATHWAY	hsa04550:Signaling pathways regulating pluripotency of stem cells	7	0.666667	0.98726	AKT1, NRAS, INHBE, GRB2, MAP2K2, MAPK14, AKT2	606	140	6879	0.567574	1	0.998299	100
KEGG_PATHWAY	hsa04725:Cholinergic synapse	5	0.47619	0.990658	AKT1, NRAS, GNAI1, PRKACB, AKT2	606	111	6879	0.511328	1	0.998836	100
KEGG_PATHWAY	hsa04024:cAMP signaling pathway	10	0.952381	0.992953	AKT1, ROCK1, GNAI1, MAP2K2, RELA, NFKB1, PRKACB, VAV2, AKT2, MYL9	606	198	6879	0.573307	1	0.999131	100
KEGG_PATHWAY	hsa05166:HTLV-I infection	13	1.2381	0.99581	AKT1, XPO1, NRAS, SLC25A5, RAN, RELA, BAX, STAT5B, FDPS, NFKB1, RANBP1, PRKACB, AKT2	606	254	6879	0.580982	1	0.999531	100
KEGG_PATHWAY	hsa05206:MicroRNAs in cancer	14	1.33333	0.99827	TNXB, ROCK1, GRB2, MAP2K2, TNC, VIM, NFKB1, UBE2I, TPM1, GLS2, NRAS, CRKL, SHC1, CRK	606	286	6879	0.555667	1	0.999822	100
KEGG_PATHWAY	hsa04723:Retrograde endocannabinoid signaling	3	0.285714	0.999071	GNAI1, MAPK14, PRKACB	606	101	6879	0.337173	1	0.999907	100
KEGG_PATHWAY	hsa04630:Jak-STAT signaling pathway	5	0.47619	0.999185	AKT1, GRB2, STAT5B, STAM, AKT2	606	145	6879	0.391431	1	0.999918	100
KEGG_PATHWAY	hsa04014:Ras signaling pathway	9	0.857143	0.999519	AKT1, NRAS, GRB2, MAP2K2, RELA, NFKB1, SHC1, PRKACB, AKT2	606	226	6879	0.45205	1	0.999957	100
Annotation Cluster 46	Enrichment Score: 0.23979737813107066
Category	Term	Count	%	PValue	Genes	List Total	Pop Hits	Pop Total	Fold Enrichment	Bonferroni	Benjamini	FDR
GOTERM_BP_DIRECT	GO:0006293~nucleotide-excision repair, preincision complex stabilization	3	0.285714	0.363425	RPA1, RPA2, CUL4B	1012	21	16792	2.37041	1	0.994864	99.9725
GOTERM_BP_DIRECT	GO:0006295~nucleotide-excision repair, DNA incision, 3'-to lesion	3	0.285714	0.407091	RPA1, RPA2, CUL4B	1012	23	16792	2.16429	1	0.997113	99.9924
GOTERM_BP_DIRECT	GO:0006294~nucleotide-excision repair, preincision complex assembly	3	0.285714	0.528153	RPA1, RPA2, CUL4B	1012	29	16792	1.71651	1	0.999469	99.9999
GOTERM_BP_DIRECT	GO:0042769~DNA damage response, detection of DNA damage	3	0.285714	0.646713	RPA1, RPA2, CUL4B	1012	36	16792	1.38274	1	0.999935	100
GOTERM_BP_DIRECT	GO:0006296~nucleotide-excision repair, DNA incision, 5'-to lesion	3	0.285714	0.661577	RPA1, RPA2, CUL4B	1012	37	16792	1.34537	1	0.999951	100
GOTERM_BP_DIRECT	GO:0033683~nucleotide-excision repair, DNA incision	3	0.285714	0.675935	RPA1, RPA2, CUL4B	1012	38	16792	1.30996	1	0.999965	100
KEGG_PATHWAY	hsa03420:Nucleotide excision repair	3	0.285714	0.927588	RPA1, RPA2, CUL4B	606	47	6879	0.724563	1	0.987965	100
Annotation Cluster 47	Enrichment Score: 0.15243841742783942
Category	Term	Count	%	PValue	Genes	List Total	Pop Hits	Pop Total	Fold Enrichment	Bonferroni	Benjamini	FDR
GOTERM_BP_DIRECT	GO:0048010~vascular endothelial growth factor receptor signaling pathway	6	0.571429	0.438398	ACTG1, HSP90AA1, ROCK1, MAPK14, VAV2, CRK	1012	72	16792	1.38274	1	0.997965	99.9972
GOTERM_BP_DIRECT	GO:0038096~Fc-gamma receptor signaling pathway involved in phagocytosis	6	0.571429	0.886749	HSP90AB1, ACTG1, HSP90AA1, GRB2, VAV2, CRK	1012	127	16792	0.783916	1	1	100
GOTERM_BP_DIRECT	GO:0048013~ephrin receptor signaling pathway	4	0.380952	0.897461	ACTG1, ROCK1, VAV2, CRK	1012	86	16792	0.771762	1	1	100
Annotation Cluster 48	Enrichment Score: 0.037309936011956035
Category	Term	Count	%	PValue	Genes	List Total	Pop Hits	Pop Total	Fold Enrichment	Bonferroni	Benjamini	FDR
KEGG_PATHWAY	hsa04540:Gap junction	8	0.761905	0.665682	NRAS, TJP1, TUBB2A, GNAI1, GRB2, MAP2K2, PRKACB, TUBB1	606	88	6879	1.03195	1	0.920684	99.9999
KEGG_PATHWAY	hsa04730:Long-term depression	4	0.380952	0.908186	PPP2R1A, NRAS, GNAI1, MAP2K2	606	60	6879	0.756766	1	0.984686	100
KEGG_PATHWAY	hsa04912:GnRH signaling pathway	5	0.47619	0.9648	NRAS, GRB2, MAP2K2, MAPK14, PRKACB	606	91	6879	0.623708	1	0.994682	100
KEGG_PATHWAY	hsa04919:Thyroid hormone signaling pathway	6	0.571429	0.978275	ACTG1, AKT1, NRAS, MAP2K2, PRKACB, AKT2	606	115	6879	0.592251	1	0.997227	100
KEGG_PATHWAY	hsa04921:Oxytocin signaling pathway	8	0.761905	0.982018	ACTG1, NRAS, ROCK1, GNAI1, MAP2K2, PRKACB, MYLK, MYL9	606	150	6879	0.605413	1	0.997696	100
KEGG_PATHWAY	hsa04720:Long-term potentiation	3	0.285714	0.983436	NRAS, MAP2K2, PRKACB	606	66	6879	0.515977	1	0.997743	100
KEGG_PATHWAY	hsa04916:Melanogenesis	4	0.380952	0.994547	NRAS, GNAI1, MAP2K2, PRKACB	606	100	6879	0.454059	1	0.999348	100
Annotation Cluster 49	Enrichment Score: 0.011838004212703057
Category	Term	Count	%	PValue	Genes	List Total	Pop Hits	Pop Total	Fold Enrichment	Bonferroni	Benjamini	FDR
KEGG_PATHWAY	hsa04022:cGMP-PKG signaling pathway	10	0.952381	0.945013	AKT1, ROCK1, GNAI1, GTF2I, SLC25A5, MAP2K2, MYLK, VASP, AKT2, MYL9	606	158	6879	0.718448	1	0.991458	100
KEGG_PATHWAY	hsa04921:Oxytocin signaling pathway	8	0.761905	0.982018	ACTG1, NRAS, ROCK1, GNAI1, MAP2K2, PRKACB, MYLK, MYL9	606	150	6879	0.605413	1	0.997696	100
KEGG_PATHWAY	hsa04024:cAMP signaling pathway	10	0.952381	0.992953	AKT1, ROCK1, GNAI1, MAP2K2, RELA, NFKB1, PRKACB, VAV2, AKT2, MYL9	606	198	6879	0.573307	1	0.999131	100

## Sheet: HigherInHep_Hom
10-fold and significantly higher in hepatocytes than homogenate
Annotation Cluster 1:	Enrichment Score: 1.445187066833289
Category	Term	Count	%	PValue	Genes	List Total	Pop Hits	Pop Total	Fold Enrichment	Bonferroni	Benjamini	FDR
KEGG_PATHWAY	hsa00982:Drug metabolism - cytochrome P450	3	4.83871	0.0308499	GSTA2, UGT1A6, UGT2B17	29	68	6879	10.465	0.940407	0.940407	28.8865
KEGG_PATHWAY	hsa00980:Metabolism of xenobiotics by cytochrome P450	3	4.83871	0.0360368	GSTA2, UGT1A6, UGT2B17	29	74	6879	9.6165	0.963234	0.808256	32.9193
KEGG_PATHWAY	hsa05204:Chemical carcinogenesis	3	4.83871	0.0415374	GSTA2, UGT1A6, UGT2B17	29	80	6879	8.89526	0.978033	0.615017	36.968

## Sheet: HigherInHom_Hep
10-fold and significant higher in homogenate than hepatocytes
Annotation Cluster 1	Enrichment Score: 4.519242654099835
Category	Term	Count	%	PValue	Genes	List Total	Pop Hits	Pop Total	Fold Enrichment	Bonferroni	Benjamini	FDR
GOTERM_BP_DIRECT	GO:0006958~complement activation, classical pathway	12	5.82524	2.24677e-08	IGHG1, IGHG2, C8B, IGHG3, C6, C5, IGHA1, IGHA2, C1R, C4BPA, IGHM, C8G	198	99	16792	10.2798	3.27574e-05	5.45964e-06	3.72026e-05
GOTERM_BP_DIRECT	GO:0006910~phagocytosis, recognition	7	3.39806	7.34081e-07	IGHG1, IGHG2, IGHG3, CD36, IGHA1, IGHA2, IGHM	198	28	16792	21.202	0.00106972	9.72944e-05	0.00121551
GOTERM_BP_DIRECT	GO:0006911~phagocytosis, engulfment	7	3.39806	2.95384e-06	IGHG1, IGHG2, IGHG3, AIF1, IGHA1, IGHA2, IGHM	198	35	16792	16.9616	0.00429744	0.000307574	0.00489094
GOTERM_BP_DIRECT	GO:0050871~positive regulation of B cell activation	6	2.91262	1.13714e-05	IGHG1, IGHG2, IGHG3, IGHA1, IGHA2, IGHM	198	26	16792	19.5711	0.0164429	0.000720591	0.0188274
GOTERM_CC_DIRECT	GO:0009897~external side of plasma membrane	12	5.82524	2.77987e-05	IGHG1, IGHG2, IGHG3, CD36, HLA-DRB1, FGB, SERPINA5, IGHA1, IGHA2, ANTXR2, IGHM, CD74	204	213	18224	5.03286	0.00827747	0.000553974	0.0371221
GOTERM_BP_DIRECT	GO:0050853~B cell receptor signaling pathway	7	3.39806	3.90596e-05	IGHG1, IGHG2, IGHG3, LYN, IGHA1, IGHA2, IGHM	198	54	16792	10.9936	0.0553587	0.00210704	0.0646563
GOTERM_CC_DIRECT	GO:0042571~immunoglobulin complex, circulating	3	1.45631	0.0186413	IGHG1, IGHG2, IGHG3	204	19	18224	14.1053	0.996398	0.100717	22.2233
GOTERM_BP_DIRECT	GO:0038096~Fc-gamma receptor signaling pathway involved in phagocytosis	5	2.42718	0.0625644	IGHG1, IGHG2, IGHG3, LYN, WASF2	198	127	16792	3.3389	1	0.606489	65.6918
Annotation Cluster 2	Enrichment Score: 4.446894482764754
Category	Term	Count	%	PValue	Genes	List Total	Pop Hits	Pop Total	Fold Enrichment	Bonferroni	Benjamini	FDR
GOTERM_BP_DIRECT	GO:0030449~regulation of complement activation	8	3.8835	4.4535e-08	C8B, CD59, C6, C5, CFH, C4BPA, PROS1, C8G	198	30	16792	22.6155	6.493e-05	9.27597e-06	7.37424e-05
GOTERM_BP_DIRECT	GO:0019835~cytolysis	6	2.91262	3.68954e-06	C8B, APOL1, C6, C5, LYZ, C8G	198	21	16792	24.2309	0.00536492	0.000316383	0.00610907
GOTERM_CC_DIRECT	GO:0005579~membrane attack complex	4	1.94175	4.61214e-05	C8B, C6, C5, C8G	204	7	18224	51.0476	0.013696	0.000765853	0.0615832
KEGG_PATHWAY	hsa05322:Systemic lupus erythematosus	10	4.85437	0.000310951	C8B, HLA-DRB1, C6, C5, ELANE, C1R, HLA-DPB1, CTSG, TRIM21, C8G	113	134	6879	4.54299	0.0553236	0.011318	0.383393
GOTERM_BP_DIRECT	GO:0006957~complement activation, alternative pathway	4	1.94175	0.000417046	C8B, C5, CFH, C8G	198	13	16792	26.0948	0.455659	0.0154734	0.68832
KEGG_PATHWAY	hsa05020:Prion diseases	5	2.42718	0.00211924	C8B, C6, C5, LAMC1, C8G	113	34	6879	8.95237	0.321746	0.0422198	2.58632
Annotation Cluster 3	Enrichment Score: 3.8733440336929896
Category	Term	Count	%	PValue	Genes	List Total	Pop Hits	Pop Total	Fold Enrichment	Bonferroni	Benjamini	FDR
GOTERM_BP_DIRECT	GO:0030198~extracellular matrix organization	16	7.76699	1.07204e-08	COL18A1, COL4A1, FBN1, HSPG2, NID1, NID2, ITGAM, TTR, BGN, FGB, LAMA5, COL6A3, COL6A2, COL6A1, LAMC1, FN1	198	196	16792	6.92311	1.56302e-05	3.12607e-06	1.77512e-05
KEGG_PATHWAY	hsa04512:ECM-receptor interaction	9	4.36893	7.71086e-05	COL4A1, CD36, LAMA5, COL6A3, COL6A2, HSPG2, COL6A1, LAMC1, FN1	113	87	6879	6.29753	0.0140123	0.00469276	0.0951988
GOTERM_CC_DIRECT	GO:0005581~collagen trimer	5	2.42718	0.0195226	COL18A1, CD36, COL6A3, COL6A2, COL6A1	204	92	18224	4.85507	0.997247	0.103419	23.1509
GOTERM_BP_DIRECT	GO:0007155~cell adhesion	12	5.82524	0.0198963	COL18A1, CD36, COL6A3, COL6A2, COL6A1, NID2, ZYX, LAMC1, ITGAM, FN1, HABP2, AOC3	198	459	16792	2.2172	1	0.30354	28.3065
Annotation Cluster 4	Enrichment Score: 3.8120134771649266
Category	Term	Count	%	PValue	Genes	List Total	Pop Hits	Pop Total	Fold Enrichment	Bonferroni	Benjamini	FDR
GOTERM_BP_DIRECT	GO:0050829~defense response to Gram-negative bacterium	8	3.8835	3.46464e-06	AZU1, BPI, HMGB2, CAMP, PYCARD, LYZ, LBP, IGHM	198	55	16792	12.3357	0.00503871	0.000336706	0.00573669
GOTERM_BP_DIRECT	GO:0050830~defense response to Gram-positive bacterium	7	3.39806	0.000489699	HMGB2, CD36, RNASE3, PGLYRP2, CAMP, LYZ, LBP	198	85	16792	6.98419	0.510395	0.01686	0.807776
GOTERM_BP_DIRECT	GO:0071222~cellular response to lipopolysaccharide	7	3.39806	0.0021596	LCN2, HMGB2, CD36, CAMP, PYCARD, LBP, GSTP1	198	113	16792	5.2536	0.957238	0.0567012	3.51647
Annotation Cluster 5	Enrichment Score: 3.466615108070113
Category	Term	Count	%	PValue	Genes	List Total	Pop Hits	Pop Total	Fold Enrichment	Bonferroni	Benjamini	FDR
GOTERM_BP_DIRECT	GO:0019731~antibacterial humoral response	7	3.39806	1.1767e-05	RNASE3, CAMP, JCHAIN, IGHA1, LTF, IGHA2, IGHM	198	44	16792	13.4922	0.0170101	0.000714596	0.0194824
GOTERM_BP_DIRECT	GO:0001895~retina homeostasis	6	2.91262	9.95624e-05	IGHG3, JCHAIN, LYZ, IGHA1, LTF, IGHA2	198	40	16792	12.7212	0.135124	0.00438941	0.164731
GOTERM_CC_DIRECT	GO:0071751~secretory IgA immunoglobulin complex	3	1.45631	0.000367705	JCHAIN, IGHA1, IGHA2	204	3	18224	89.3333	0.104134	0.00476963	0.490001
GOTERM_CC_DIRECT	GO:0071752~secretory dimeric IgA immunoglobulin complex	3	1.45631	0.000367705	JCHAIN, IGHA1, IGHA2	204	3	18224	89.3333	0.104134	0.00476963	0.490001
GOTERM_CC_DIRECT	GO:0071748~monomeric IgA immunoglobulin complex	3	1.45631	0.000367705	JCHAIN, IGHA1, IGHA2	204	3	18224	89.3333	0.104134	0.00476963	0.490001
GOTERM_BP_DIRECT	GO:0060267~positive regulation of respiratory burst	3	1.45631	0.00199136	JCHAIN, IGHA1, IGHA2	198	6	16792	42.404	0.945323	0.0533595	3.24677
GOTERM_BP_DIRECT	GO:0003094~glomerular filtration	3	1.45631	0.00466963	JCHAIN, IGHA1, IGHA2	198	9	16792	28.2694	0.998913	0.104227	7.4575
Annotation Cluster 6: Cholesterol and lipoprotein metabolism	Enrichment Score: 3.4224588777198264
Category	Term	Count	%	PValue	Genes	List Total	Pop Hits	Pop Total	Fold Enrichment	Bonferroni	Benjamini	FDR
GOTERM_CC_DIRECT	GO:0034361~very-low-density lipoprotein particle	7	3.39806	6.03821e-08	APOA4, APOA2, APOB, APOL1, APOA1, APOH, APOM	204	20	18224	31.2667	1.80541e-05	2.57917e-06	8.06476e-05
GOTERM_CC_DIRECT	GO:0034364~high-density lipoprotein particle	7	3.39806	1.14095e-07	APOA4, APOA2, APOL1, APOA1, APOH, LIPC, APOM	204	22	18224	28.4242	3.41139e-05	4.26431e-06	0.000152388
GOTERM_BP_DIRECT	GO:0042157~lipoprotein metabolic process	7	3.39806	4.87903e-06	APOA4, APOA2, APOB, APOL1, APOA1, HSPG2, APOM	198	38	16792	15.6225	0.0070884	0.000395124	0.00807853
GOTERM_BP_DIRECT	GO:0001523~retinoid metabolic process	8	3.8835	7.01915e-06	APOA4, TTR, APOA2, APOB, APOA1, RBP1, HSPG2, APOM	198	61	16792	11.1224	0.0101818	0.000511567	0.0116219
GOTERM_CC_DIRECT	GO:0042627~chylomicron	5	2.42718	1.37094e-05	APOA4, APOA2, APOB, APOA1, APOH	204	14	18224	31.9048	0.00409074	0.000292752	0.018309
GOTERM_BP_DIRECT	GO:0034375~high-density lipoprotein particle remodeling	5	2.42718	2.26659e-05	APOA4, APOA2, APOA1, LIPC, APOM	198	15	16792	28.2694	0.0325071	0.00127024	0.0375242
GOTERM_BP_DIRECT	GO:0043691~reverse cholesterol transport	5	2.42718	4.9428e-05	APOA4, APOA2, APOA1, LIPC, APOM	198	18	16792	23.5578	0.0695321	0.00257054	0.0818128
GOTERM_BP_DIRECT	GO:0034380~high-density lipoprotein particle assembly	4	1.94175	8.52776e-05	APOA4, APOA2, APOA1, APOM	198	8	16792	42.404	0.11692	0.00387809	0.141111
GOTERM_BP_DIRECT	GO:0042632~cholesterol homeostasis	7	3.39806	0.000102889	APOA4, CAV1, APOA2, APOB, APOA1, LIPC, APOM	198	64	16792	9.27588	0.139309	0.00440262	0.17023
GOTERM_BP_DIRECT	GO:0042158~lipoprotein biosynthetic process	4	1.94175	0.000126811	APOA4, APOA2, APOB, APOA1	198	9	16792	37.6925	0.168814	0.00526898	0.20977
GOTERM_BP_DIRECT	GO:0033344~cholesterol efflux	5	2.42718	0.00019161	APOA4, APOA2, APOB, APOA1, APOM	198	25	16792	16.9616	0.243758	0.00773091	0.316801
GOTERM_BP_DIRECT	GO:0034374~low-density lipoprotein particle remodeling	4	1.94175	0.000244809	APOA2, APOB, MPO, LIPC	198	11	16792	30.8393	0.30021	0.00960158	0.40459
GOTERM_BP_DIRECT	GO:0030301~cholesterol transport	4	1.94175	0.00079567	CAV1, APOB, APOA1, CD36	198	16	16792	21.202	0.686686	0.0249137	1.30937
GOTERM_CC_DIRECT	GO:0005769~early endosome	10	4.85437	0.0010961	APOA4, CLN3, APOA2, WDFY1, APOB, CORO1A, STX7, APOA1, WASF2, AOC3	204	229	18224	3.90102	0.279574	0.0112436	1.4541
GOTERM_BP_DIRECT	GO:0008203~cholesterol metabolic process	6	2.91262	0.00121005	APOA4, APOA2, APOB, APOL1, APOA1, LIPC	198	68	16792	7.48307	0.828868	0.0361094	1.98488
GOTERM_BP_DIRECT	GO:0030300~regulation of intestinal cholesterol absorption	3	1.45631	0.00133791	APOA4, APOA2, APOA1	198	5	16792	50.8848	0.858006	0.0390532	2.19244
GOTERM_BP_DIRECT	GO:0034384~high-density lipoprotein particle clearance	3	1.45631	0.00199136	APOA2, APOA1, APOM	198	6	16792	42.404	0.945323	0.0533595	3.24677
GOTERM_CC_DIRECT	GO:0034366~spherical high-density lipoprotein particle	3	1.45631	0.00330789	APOA2, APOA1, APOM	204	8	18224	33.5	0.628683	0.0264204	4.32893
GOTERM_BP_DIRECT	GO:0010873~positive regulation of cholesterol esterification	3	1.45631	0.00466963	APOA4, APOA2, APOA1	198	9	16792	28.2694	0.998913	0.104227	7.4575
GOTERM_BP_DIRECT	GO:0051006~positive regulation of lipoprotein lipase activity	3	1.45631	0.00579214	APOA4, APOA1, APOH	198	10	16792	25.4424	0.99979	0.122168	9.17056
GOTERM_BP_DIRECT	GO:0033700~phospholipid efflux	3	1.45631	0.0113576	APOA4, APOA2, APOA1	198	14	16792	18.1732	1	0.206504	17.2328
GOTERM_BP_DIRECT	GO:0006869~lipid transport	5	2.42718	0.0122263	APOA4, APOA2, APOL1, APOA1, SERPINA5	198	76	16792	5.57948	1	0.215238	18.4288
KEGG_PATHWAY	hsa04975:Fat digestion and absorption	4	1.94175	0.0251076	APOA4, APOB, APOA1, CD36	113	39	6879	6.2437	0.99047	0.266717	26.9536
GOTERM_BP_DIRECT	GO:0019433~triglyceride catabolic process	3	1.45631	0.0344217	APOB, APOA1, LIPC	198	25	16792	10.177	1	0.436636	44.0104
GOTERM_BP_DIRECT	GO:0070328~triglyceride homeostasis	3	1.45631	0.0370077	APOA4, APOA1, LIPC	198	26	16792	9.78555	1	0.457138	46.4423
KEGG_PATHWAY	hsa04977:Vitamin digestion and absorption	3	1.45631	0.0491096	APOA4, APOB, APOA1	113	22	6879	8.30129	0.9999	0.43783	46.3118
Annotation Cluster 7	Enrichment Score: 2.74056559536647
Category	Term	Count	%	PValue	Genes	List Total	Pop Hits	Pop Total	Fold Enrichment	Bonferroni	Benjamini	FDR
GOTERM_BP_DIRECT	GO:0030574~collagen catabolic process	7	3.39806	0.000102889	COL18A1, COL4A1, PRTN3, COL6A3, COL6A2, COL6A1, CTSS	198	64	16792	9.27588	0.139309	0.00440262	0.17023
KEGG_PATHWAY	hsa04974:Protein digestion and absorption	7	3.39806	0.00298812	COL18A1, COL4A1, COL6A3, SLC3A2, PRCP, COL6A2, COL6A1	113	88	6879	4.84242	0.421689	0.0532919	3.62881
GOTERM_CC_DIRECT	GO:0005581~collagen trimer	5	2.42718	0.0195226	COL18A1, CD36, COL6A3, COL6A2, COL6A1	204	92	18224	4.85507	0.997247	0.103419	23.1509
Annotation Cluster 8	Enrichment Score: 2.2946527265609835
Category	Term	Count	%	PValue	Genes	List Total	Pop Hits	Pop Total	Fold Enrichment	Bonferroni	Benjamini	FDR
KEGG_PATHWAY	hsa04512:ECM-receptor interaction	9	4.36893	7.71086e-05	COL4A1, CD36, LAMA5, COL6A3, COL6A2, HSPG2, COL6A1, LAMC1, FN1	113	87	6879	6.29753	0.0140123	0.00469276	0.0951988
KEGG_PATHWAY	hsa04510:Focal adhesion	12	5.82524	0.000493452	CAV1, COL4A1, LAMA5, COL6A3, COL6A2, COL6A1, MYL12B, ZYX, LAMC1, FLNA, VASP, FN1	113	206	6879	3.54618	0.0863648	0.0149412	0.607782
KEGG_PATHWAY	hsa04151:PI3K-Akt signaling pathway	10	4.85437	0.108566	NRAS, COL4A1, LAMA5, GNB1, GNG10, COL6A3, COL6A2, COL6A1, LAMC1, FN1	113	345	6879	1.76452	1	0.568827	75.8162
KEGG_PATHWAY	hsa05222:Small cell lung cancer	4	1.94175	0.160452	COL4A1, LAMA5, LAMC1, FN1	113	85	6879	2.86476	1	0.620863	88.4695
Annotation Cluster 9	Enrichment Score: 2.1992511771280165
Category	Term	Count	%	PValue	Genes	List Total	Pop Hits	Pop Total	Fold Enrichment	Bonferroni	Benjamini	FDR
GOTERM_BP_DIRECT	GO:0050832~defense response to fungus	7	3.39806	5.8244e-07	S100A8, S100A9, MPO, HRG, COTL1, CTSG, S100A12	198	27	16792	21.9873	0.000848837	8.49161e-05	0.000964416
GOTERM_BP_DIRECT	GO:0051092~positive regulation of NF-kappaB transcription factor activity	5	2.42718	0.0715452	S100A8, S100A9, PYCARD, LTF, S100A12	198	133	16792	3.18827	1	0.639788	70.7468
GOTERM_BP_DIRECT	GO:0030593~neutrophil chemotaxis	3	1.45631	0.181349	S100A8, S100A9, S100A12	198	66	16792	3.85491	1	0.88848	96.3603
GOTERM_BP_DIRECT	GO:0050729~positive regulation of inflammatory response	3	1.45631	0.211178	S100A8, S100A9, S100A12	198	73	16792	3.48526	1	0.91545	98.0314
Annotation Cluster 10	Enrichment Score: 1.7241059436484407
Category	Term	Count	%	PValue	Genes	List Total	Pop Hits	Pop Total	Fold Enrichment	Bonferroni	Benjamini	FDR
GOTERM_CC_DIRECT	GO:0005796~Golgi lumen	6	2.91262	0.00439904	BGN, F2, HSPG2, F9, PROS1, PRELP	204	96	18224	5.58333	0.732387	0.0316402	5.7184
GOTERM_BP_DIRECT	GO:0017187~peptidyl-glutamic acid carboxylation	3	1.45631	0.00702488	F2, F9, PROS1	198	11	16792	23.1295	0.999966	0.142221	11.0175
GOTERM_BP_DIRECT	GO:0006465~signal peptide processing	3	1.45631	0.0344217	F2, F9, PROS1	198	25	16792	10.177	1	0.436636	44.0104
GOTERM_BP_DIRECT	GO:0006888~ER to Golgi vesicle-mediated transport	5	2.42718	0.119329	CD59, F2, F9, SERPINA1, PROS1	198	160	16792	2.65025	1	0.791973	87.8043
Annotation Cluster 11	Enrichment Score: 1.617690798138964
Category	Term	Count	%	PValue	Genes	List Total	Pop Hits	Pop Total	Fold Enrichment	Bonferroni	Benjamini	FDR
GOTERM_CC_DIRECT	GO:0043202~lysosomal lumen	8	3.8835	4.5431e-05	BGN, LGMN, RNASET2, HSPG2, IFI30, CTSS, CD74, PRELP	204	85	18224	8.40784	0.0134923	0.00079875	0.0606616
GOTERM_BP_DIRECT	GO:0019882~antigen processing and presentation	6	2.91262	0.000456587	RAB8B, HLA-DRB1, HLA-C, CTSS, HLA-DPB1, CD74	198	55	16792	9.25179	0.486167	0.0165086	0.753351
KEGG_PATHWAY	hsa04612:Antigen processing and presentation	7	3.39806	0.00141095	HLA-DRB1, LGMN, IFI30, HLA-C, CTSS, HLA-DPB1, CD74	113	76	6879	5.60701	0.227704	0.0317823	1.72885
GOTERM_CC_DIRECT	GO:0042613~MHC class II protein complex	4	1.94175	0.00179396	HLA-DRB1, HLA-C, HLA-DPB1, CD74	204	22	18224	16.2424	0.415428	0.0171694	2.36967
GOTERM_CC_DIRECT	GO:0012507~ER to Golgi transport vesicle membrane	5	2.42718	0.0026648	HLA-DRB1, CD59, HLA-C, HLA-DPB1, CD74	204	52	18224	8.58974	0.549698	0.0231926	3.50115
GOTERM_CC_DIRECT	GO:0071556~integral component of lumenal side of endoplasmic reticulum membrane	4	1.94175	0.00401994	HLA-DRB1, HLA-C, HLA-DPB1, CD74	204	29	18224	12.3218	0.700123	0.0304097	5.23778
GOTERM_BP_DIRECT	GO:0019886~antigen processing and presentation of exogenous peptide antigen via MHC class II	6	2.91262	0.00455567	HLA-DRB1, LGMN, IFI30, CTSS, HLA-DPB1, CD74	198	92	16792	5.53096	0.998715	0.103392	7.28189
GOTERM_CC_DIRECT	GO:0030666~endocytic vesicle membrane	5	2.42718	0.00628846	CAV1, CD36, HLA-DRB1, HLA-DPB1, CD74	204	66	18224	6.76768	0.848351	0.0439157	8.08034
GOTERM_BP_DIRECT	GO:0060333~interferon-gamma-mediated signaling pathway	5	2.42718	0.00968571	HLA-DRB1, IFI30, HLA-C, HLA-DPB1, TRIM21	198	71	16792	5.9724	0.999999	0.185891	14.8845
GOTERM_CC_DIRECT	GO:0030669~clathrin-coated endocytic vesicle membrane	4	1.94175	0.0106377	APOB, HLA-DRB1, HLA-DPB1, CD74	204	41	18224	8.71545	0.959144	0.0631754	13.3107
KEGG_PATHWAY	hsa05152:Tuberculosis	8	3.8835	0.0250154	CORO1A, HLA-DRB1, CAMP, CTSS, LBP, HLA-DPB1, ITGAM, CD74	113	177	6879	2.75146	0.990304	0.2819	26.8682
GOTERM_BP_DIRECT	GO:0031295~T cell costimulation	4	1.94175	0.0638596	CAV1, HLA-DRB1, LYN, HLA-DPB1	198	78	16792	4.34913	1	0.607064	66.4683
KEGG_PATHWAY	hsa05416:Viral myocarditis	4	1.94175	0.0652821	CAV1, HLA-DRB1, HLA-C, HLA-DPB1	113	57	6879	4.27201	0.999996	0.478076	56.5628
GOTERM_CC_DIRECT	GO:0030658~transport vesicle membrane	3	1.45631	0.0668297	HLA-DRB1, HLA-DPB1, CD74	204	38	18224	7.05263	1	0.287542	60.2999
KEGG_PATHWAY	hsa05332:Graft-versus-host disease	3	1.45631	0.100143	HLA-DRB1, HLA-C, HLA-DPB1	113	33	6879	5.53419	1	0.584274	72.8372
KEGG_PATHWAY	hsa05330:Allograft rejection	3	1.45631	0.121234	HLA-DRB1, HLA-C, HLA-DPB1	113	37	6879	4.9359	1	0.597325	79.7347
GOTERM_CC_DIRECT	GO:0000139~Golgi membrane	11	5.33981	0.125117	NRAS, CLN3, CAV1, HLA-DRB1, ARRB1, CD59, HLA-C, SERPINA1, HLA-DPB1, PROS1, CD74	204	591	18224	1.66272	1	0.449266	83.2246
KEGG_PATHWAY	hsa05169:Epstein-Barr virus infection	5	2.42718	0.137256	HLA-DRB1, LYN, VIM, HLA-C, HLA-DPB1	113	122	6879	2.49492	1	0.618984	83.8546
KEGG_PATHWAY	hsa04940:Type I diabetes mellitus	3	1.45631	0.148936	HLA-DRB1, HLA-C, HLA-DPB1	113	42	6879	4.34829	1	0.626087	86.3563
KEGG_PATHWAY	hsa05320:Autoimmune thyroid disease	3	1.45631	0.207354	HLA-DRB1, HLA-C, HLA-DPB1	113	52	6879	3.51208	1	0.683151	94.3313
GOTERM_CC_DIRECT	GO:0032588~trans-Golgi network membrane	3	1.45631	0.236279	HLA-DRB1, HLA-DPB1, CD74	204	83	18224	3.22892	1	0.639479	97.2682
KEGG_PATHWAY	hsa05168:Herpes simplex infection	5	2.42718	0.348007	HLA-DRB1, C5, HLA-C, HLA-DPB1, CD74	113	183	6879	1.66328	1	0.804205	99.4923
KEGG_PATHWAY	hsa04514:Cell adhesion molecules (CAMs)	4	1.94175	0.408626	HLA-DRB1, HLA-C, HLA-DPB1, ITGAM	113	142	6879	1.71482	1	0.842555	99.8479
KEGG_PATHWAY	hsa05166:HTLV-I infection	5	2.42718	0.598308	NRAS, HLA-DRB1, SLC25A5, HLA-C, HLA-DPB1	113	254	6879	1.19835	1	0.938074	99.9987
Annotation Cluster 12	Enrichment Score: 1.6052023718720896
Category	Term	Count	%	PValue	Genes	List Total	Pop Hits	Pop Total	Fold Enrichment	Bonferroni	Benjamini	FDR
GOTERM_BP_DIRECT	GO:0071222~cellular response to lipopolysaccharide	7	3.39806	0.0021596	LCN2, HMGB2, CD36, CAMP, PYCARD, LBP, GSTP1	198	113	16792	5.2536	0.957238	0.0567012	3.51647
GOTERM_BP_DIRECT	GO:0071347~cellular response to interleukin-1	4	1.94175	0.0508628	LCN2, FGB, CAMP, PYCARD	198	71	16792	4.77792	1	0.555002	57.8685
GOTERM_BP_DIRECT	GO:0071356~cellular response to tumor necrosis factor	4	1.94175	0.139194	LCN2, APOB, CAMP, PYCARD	198	110	16792	3.08393	1	0.828362	91.6412
Annotation Cluster 13	Enrichment Score: 1.5513401445542943
Category	Term	Count	%	PValue	Genes	List Total	Pop Hits	Pop Total	Fold Enrichment	Bonferroni	Benjamini	FDR
GOTERM_BP_DIRECT	GO:0071222~cellular response to lipopolysaccharide	7	3.39806	0.0021596	LCN2, HMGB2, CD36, CAMP, PYCARD, LBP, GSTP1	198	113	16792	5.2536	0.957238	0.0567012	3.51647
GOTERM_BP_DIRECT	GO:0032755~positive regulation of interleukin-6 production	3	1.45631	0.0977106	CD36, PYCARD, LBP	198	45	16792	5.65387	1	0.731529	81.7777
GOTERM_BP_DIRECT	GO:0032760~positive regulation of tumor necrosis factor production	3	1.45631	0.105115	CD36, PYCARD, LBP	198	47	16792	5.41328	1	0.75538	84.1018
Annotation Cluster 14	Enrichment Score: 0.6695977481304567
Category	Term	Count	%	PValue	Genes	List Total	Pop Hits	Pop Total	Fold Enrichment	Bonferroni	Benjamini	FDR
GOTERM_CC_DIRECT	GO:0005834~heterotrimeric G-protein complex	5	2.42718	0.000474851	GNA13, GNAI1, GNB1, ARRB1, GNG10	204	33	18224	13.5354	0.132391	0.00566447	0.632365
KEGG_PATHWAY	hsa05200:Pathways in cancer	11	5.33981	0.105967	GNA13, NRAS, COL4A1, LAMA5, GNAI1, GNB1, MSH2, GNG10, LAMC1, GSTP1, FN1	113	393	6879	1.70391	1	0.574331	74.9304
KEGG_PATHWAY	hsa05032:Morphine addiction	4	1.94175	0.184579	GNAI1, GNB1, ARRB1, GNG10	113	91	6879	2.67587	1	0.655925	91.9567
KEGG_PATHWAY	hsa04062:Chemokine signaling pathway	6	2.91262	0.185831	NRAS, LYN, GNAI1, GNB1, ARRB1, GNG10	113	186	6879	1.96375	1	0.648333	92.1079
KEGG_PATHWAY	hsa04725:Cholinergic synapse	4	1.94175	0.270419	NRAS, GNAI1, GNB1, GNG10	113	111	6879	2.19373	1	0.763646	97.9641
KEGG_PATHWAY	hsa04726:Serotonergic synapse	4	1.94175	0.270419	NRAS, GNAI1, GNB1, GNG10	113	111	6879	2.19373	1	0.763646	97.9641
KEGG_PATHWAY	hsa04727:GABAergic synapse	3	1.45631	0.404494	GNAI1, GNB1, GNG10	113	85	6879	2.14857	1	0.844318	99.8342
KEGG_PATHWAY	hsa04713:Circadian entrainment	3	1.45631	0.460397	GNAI1, GNB1, GNG10	113	95	6879	1.9224	1	0.876397	99.9509
KEGG_PATHWAY	hsa04723:Retrograde endocannabinoid signaling	3	1.45631	0.492468	GNAI1, GNB1, GNG10	113	101	6879	1.8082	1	0.890982	99.977
KEGG_PATHWAY	hsa05034:Alcoholism	4	1.94175	0.554151	NRAS, GNAI1, GNB1, GNG10	113	177	6879	1.37573	1	0.921814	99.9954
KEGG_PATHWAY	hsa04724:Glutamatergic synapse	3	1.45631	0.557733	GNAI1, GNB1, GNG10	113	114	6879	1.602	1	0.92038	99.9958
KEGG_PATHWAY	hsa04728:Dopaminergic synapse	3	1.45631	0.621187	GNAI1, GNB1, GNG10	113	128	6879	1.42678	1	0.943026	99.9994
KEGG_PATHWAY	hsa04014:Ras signaling pathway	3	1.45631	0.88803	NRAS, GNB1, GNG10	113	226	6879	0.80809	1	0.996994	100
Annotation Cluster 15	Enrichment Score: 0.5966930186764539
Category	Term	Count	%	PValue	Genes	List Total	Pop Hits	Pop Total	Fold Enrichment	Bonferroni	Benjamini	FDR
KEGG_PATHWAY	hsa05230:Central carbon metabolism in cancer	4	1.94175	0.0858031	PKM, NRAS, G6PD, HK3	113	64	6879	3.80476	1	0.542397	66.9795
KEGG_PATHWAY	hsa01200:Carbon metabolism	4	1.94175	0.279294	PKM, ME2, G6PD, HK3	113	113	6879	2.15491	1	0.768198	98.2497
KEGG_PATHWAY	hsa01130:Biosynthesis of antibiotics	4	1.94175	0.676639	PKM, LDHB, G6PD, HK3	113	212	6879	1.14861	1	0.958353	99.9999
Annotation Cluster 16	Enrichment Score: 0.4702621893135109
Category	Term	Count	%	PValue	Genes	List Total	Pop Hits	Pop Total	Fold Enrichment	Bonferroni	Benjamini	FDR
KEGG_PATHWAY	hsa00982:Drug metabolism - cytochrome P450	3	1.45631	0.304063	GSTA1, CYP2A6, GSTP1	113	68	6879	2.68571	1	0.778572	98.8637
KEGG_PATHWAY	hsa00980:Metabolism of xenobiotics by cytochrome P450	3	1.45631	0.340089	GSTA1, CYP2A6, GSTP1	113	74	6879	2.46795	1	0.801781	99.4106
KEGG_PATHWAY	hsa05204:Chemical carcinogenesis	3	1.45631	0.375541	GSTA1, CYP2A6, GSTP1	113	80	6879	2.28285	1	0.821538	99.702
